# Supplementary material for: Identification of Genes and Long Non-Coding RNAs Putatively Related to Portunus trituberculatus Sex Determination and Differentiation Using Oxford Nanopore Technology Full-Length Transcriptome Sequencing
Source: Int J Mol Sci. 2024 Nov 4;25(21):11845. doi: 10.3390/ijms252111845 (PMC11546564; doi:10.3390/ijms252111845)
Supplement: Supplementary file 1 [file ijms-25-11845-s001.zip]

Archive with 4 entries (4 files):
- Supplementary material-Figure S1-S3.pdf
- supplementary material-Table S4.xls
- supplementary material-Table S5.xls
- Supplementary material-Tables S1-S3.pdf
