# Supplementary material for: Identification of Genes and Long Non-Coding RNAs Putatively Related to Portunus trituberculatus Sex Determination and Differentiation Using Oxford Nanopore Technology Full-Length Transcriptome Sequencing
Source: Int J Mol Sci. 2024 Nov 4;25(21):11845. doi: 10.3390/ijms252111845 (PMC11546564; doi:10.3390/ijms252111845)
Supplement: Supplementary file 1 [file ijms-25-11845-s001.zip › supplementary material-Table S4.xls]

#ID	gene_name	O1_Count	O2_Count	O3_Count	T1_Count	T2_Count	T3_Count	O1_CPM	O2_CPM	O3_CPM	T1_CPM	T2_CPM	T3_CPM	T2_vs_O2_EBSeq_FDR	T2_vs_O2_EBSeq_log2FC	T2_vs_O2_(FDR_0.01_FC_2)_regulated	COG_class	COG_class_annotation	GO_annotation	KEGG_annotation	KEGG_pathway_annotation	KOG_class	KOG_class_annotation	Pfam_annotation	Swiss-Prot_annotation	eggNOG_class	eggNOG_class_annotation	NR_annotation
gene-ATP6	ATP6	2	1	4	10	3	6	1.8507	0.9034	3.6093	11.6882	4.2187	8.1746	0.269847621215477	-1.55775825243852	normal	[C]	Energy production and conversion	Cellular Component: mitochondrial inner membrane (GO:0005743);; Molecular Function: hydrogen ion transmembrane transporter activity (GO:0015078);; Biological Process: ATP synthesis coupled proton transport (GO:0015986);; Cellular Component: integral component of membrane (GO:0016021);; Cellular Component: proton-transporting ATP synthase complex, coupling factor F(o) (GO:0045263);;	K02126|5.2e-64|aga:ATP6|K02126 F-type H+-transporting ATPase subunit a | (RefSeq) ATP synthase F0 subunit 6	Oxidative phosphorylation (ko00190)	[C]	Energy production and conversion	ATP synthase A chain	ATP synthase subunit a OS=Anopheles quadrimaculatus OX=7166 GN=ATP6 PE=3 SV=1	--	--	ATP synthase F0 subunit 6 [Portunus trituberculatus]
gene-ATP8	ATP8	0	0	0	0	0	0	0	0	0	0	0	0	--	--	--	--	--	Cellular Component: mitochondrion (GO:0005739);; Cellular Component: integral component of membrane (GO:0016021);;	--	--	--	--	--	--	--	--	ATP synthase F0 subunit 8 [Portunus trituberculatus]
gene-COX1	COX1	332	447	363	2106	1164	1515	307.2114	403.8137	327.5399	2461.5313	1636.8522	2064.0833	0.74531883644347	-2.25186458574924	normal	[C]	Energy production and conversion	Molecular Function: cytochrome-c oxidase activity (GO:0004129);; Cellular Component: mitochondrial inner membrane (GO:0005743);; Biological Process: oxidative phosphorylation (GO:0006119);; Biological Process: aerobic respiration (GO:0009060);; Cellular Component: integral component of membrane (GO:0016021);; Molecular Function: heme binding (GO:0020037);; Cellular Component: respiratory chain co…	K02256|4.4e-204|dme:Dmel_CG34067|K02256 cytochrome c oxidase subunit 1 [EC:7.1.1.9] | (RefSeq) COX1; cytochrome c oxidase subunit I	Oxidative phosphorylation (ko00190)	[C]	Energy production and conversion	Cytochrome C and Quinol oxidase polypeptide I	Cytochrome c oxidase subunit 1 OS=Drosophila melanogaster OX=7227 GN=mt:CoI PE=2 SV=2	--	--	cytochrome c oxidase subunit I [Portunus trituberculatus]
gene-COX2	COX2	84	83	89	464	257	257	77.7282	74.9811	80.3059	542.3317	361.4012	350.1448	0.470279038041921	-2.48639906981533	normal	[C]	Energy production and conversion	Molecular Function: cytochrome-c oxidase activity (GO:0004129);; Molecular Function: copper ion binding (GO:0005507);; Cellular Component: mitochondrial inner membrane (GO:0005743);; Cellular Component: integral component of membrane (GO:0016021);; Cellular Component: respiratory chain (GO:0070469);;	K02261|1.9e-77|dme:Dmel_CG34069|K02261 cytochrome c oxidase subunit 2 | (RefSeq) COX2; cytochrome c oxidase subunit II	Oxidative phosphorylation (ko00190)	[C]	Energy production and conversion	Cytochrome C oxidase subunit II, periplasmic domain	Cytochrome c oxidase subunit 2 OS=Drosophila subobscura OX=7241 GN=mt:CoII PE=3 SV=1	--	--	cytochrome c oxidase subunit II [Portunus trituberculatus]
gene-COX3	COX3	73	72	58	292	187	181	67.5495	65.0438	52.3342	341.2949	262.9651	246.6001	0.506217092449155	-2.23085235605301	normal	[C]	Energy production and conversion	Molecular Function: cytochrome-c oxidase activity (GO:0004129);; Cellular Component: mitochondrion (GO:0005739);; Cellular Component: integral component of membrane (GO:0016021);; Biological Process: aerobic electron transport chain (GO:0019646);;	K02262|1.3e-87|aag:33307544|K02262 cytochrome c oxidase subunit 3 | (RefSeq) COX3, CFI06_mgp08; cytochrome c oxidase subunit III	Oxidative phosphorylation (ko00190)	[C]	Energy production and conversion	Cytochrome c oxidase subunit III	Cytochrome c oxidase subunit 3 OS=Aedes aegypti OX=7159 GN=mt:CoIII PE=3 SV=1	--	--	cytochrome c oxidase subunit III [Portunus trituberculatus]
gene-CYTB	CYTB	83	112	117	404	246	287	76.8029	101.1793	105.5707	472.2026	345.9327	391.0178	0.612883375989719	-1.99699030765009	normal	[C]	Energy production and conversion	Cellular Component: mitochondrial inner membrane (GO:0005743);; Molecular Function: ubiquinol-cytochrome-c reductase activity (GO:0008121);; Cellular Component: integral component of membrane (GO:0016021);; Biological Process: respiratory electron transport chain (GO:0022904);; Cellular Component: respiratory chain complex III (GO:0045275);; Molecular Function: metal ion binding (GO:0046872);;	K00412|7.2e-143|dya:CYTB|K00412 ubiquinol-cytochrome c reductase cytochrome b subunit | (RefSeq) cytochrome b	Oxidative phosphorylation (ko00190)	[C]	Energy production and conversion	Cytochrome b/b6/petB	Cytochrome b OS=Drosophila yakuba OX=7245 GN=mt:Cyt-b PE=3 SV=1	--	--	cytochrome b [Portunus trituberculatus]
gene-ND1	ND1	48	64	49	143	95	89	44.4161	57.8167	44.2134	167.141	133.5919	121.2564	0.617647211644943	-1.4258359684843	normal	[C]	Energy production and conversion	Cellular Component: mitochondrial inner membrane (GO:0005743);; Molecular Function: NADH dehydrogenase (ubiquinone) activity (GO:0008137);; Cellular Component: integral component of membrane (GO:0016021);;	K03878|1.3e-97|aga:ND1|K03878 NADH-ubiquinone oxidoreductase chain 1 [EC:7.1.1.2] | (RefSeq) NADH dehydrogenase subunit 1	Oxidative phosphorylation (ko00190)	[C]	Energy production and conversion	NADH dehydrogenase	NADH-ubiquinone oxidoreductase chain 1 OS=Anopheles gambiae OX=7165 GN=mt:ND1 PE=3 SV=1	--	--	NADH dehydrogenase subunit 1 [Portunus trituberculatus]
gene-ND2	ND2	39	65	32	147	91	100	36.0881	58.7201	28.874	171.8163	127.967	136.2431	0.628245003148636	-1.34232915716371	normal	--	--	Cellular Component: mitochondrial inner membrane (GO:0005743);; Biological Process: mitochondrial electron transport, NADH to ubiquinone (GO:0006120);; Molecular Function: NADH dehydrogenase (ubiquinone) activity (GO:0008137);; Cellular Component: integral component of membrane (GO:0016021);; Cellular Component: respiratory chain (GO:0070469);;	K03879|2.7e-40|aga:ND2|K03879 NADH-ubiquinone oxidoreductase chain 2 [EC:7.1.1.2] | (RefSeq) NADH dehydrogenase subunit 2	Oxidative phosphorylation (ko00190)	[C]	Energy production and conversion	Proton-conducting membrane transporter	NADH-ubiquinone oxidoreductase chain 2 OS=Anopheles gambiae OX=7165 GN=mt:ND2 PE=3 SV=2	--	--	NADH dehydrogenase subunit 2 [Portunus trituberculatus]
gene-ND3	ND3	3	0	1	6	5	3	2.776	0.0	0.9023	7.0129	7.0312	4.0873	0.0900903542027697	-2.99486584347262	normal	[C]	Energy production and conversion	Molecular Function: NADH dehydrogenase (ubiquinone) activity (GO:0008137);; Cellular Component: integral component of membrane (GO:0016021);; Cellular Component: mitochondrial membrane (GO:0031966);; Cellular Component: respiratory chain (GO:0070469);;	K03880|1.9e-25|aag:33307561|K03880 NADH-ubiquinone oxidoreductase chain 3 [EC:7.1.1.2] | (RefSeq) ND3, CFI06_mgp07; NADH dehydrogenase subunit 3	Oxidative phosphorylation (ko00190)	[C]	Energy production and conversion	NADH-ubiquinone/plastoquinone oxidoreductase, chain 3	NADH-ubiquinone oxidoreductase chain 3 OS=Aedes aegypti OX=7159 GN=mt:ND3 PE=3 SV=1	--	--	NADH dehydrogenase subunit 3 [Portunus trituberculatus]
gene-ND4	ND4	7	23	8	40	31	39	6.4773	20.7779	7.2185	46.7527	43.5931	53.1348	0.500901061399987	-1.2578960138641	normal	[C]	Energy production and conversion	Molecular Function: NADH dehydrogenase (ubiquinone) activity (GO:0008137);; Cellular Component: integral component of membrane (GO:0016021);; Cellular Component: mitochondrial membrane (GO:0031966);; Biological Process: ATP synthesis coupled electron transport (GO:0042773);; Cellular Component: respiratory chain (GO:0070469);;	K03881|1.2e-88|aga:ND4|K03881 NADH-ubiquinone oxidoreductase chain 4 [EC:7.1.1.2] | (RefSeq) NADH dehydrogenase subunit 4	Oxidative phosphorylation (ko00190)	[C]	Energy production and conversion	Proton-conducting membrane transporter	NADH-ubiquinone oxidoreductase chain 4 OS=Ceratitis capitata OX=7213 GN=ND4 PE=3 SV=2	--	--	NADH dehydrogenase subunit 4 [Portunus trituberculatus]
gene-ND4L	ND4L	0	0	0	0	0	0	0.0	0.0	0.0	0.0	0.0	0.0	--	--	--	--	--	Molecular Function: NADH dehydrogenase (ubiquinone) activity (GO:0008137);; Cellular Component: integral component of membrane (GO:0016021);; Cellular Component: mitochondrial membrane (GO:0031966);; Biological Process: ATP synthesis coupled electron transport (GO:0042773);; Cellular Component: respiratory chain (GO:0070469);;	K03882|7.1e-13|aga:ND4L|K03882 NADH-ubiquinone oxidoreductase chain 4L [EC:7.1.1.2] | (RefSeq) NADH dehydrogenase subunit 4L	Oxidative phosphorylation (ko00190)	[C]	Energy production and conversion	NADH-ubiquinone/plastoquinone oxidoreductase chain 4L	NADH-ubiquinone oxidoreductase chain 4L OS=Anopheles gambiae OX=7165 GN=mt:ND4L PE=3 SV=2	--	--	NADH dehydrogenase subunit 4L [Portunus trituberculatus]
gene-ND5	ND5	23	35	20	71	64	52	21.2827	31.6185	18.0463	82.9861	89.9987	70.8464	0.500110496037	-1.7080581541433	normal	[CP]	Energy production and conversion;; Inorganic ion transport and metabolism	Cellular Component: mitochondrial inner membrane (GO:0005743);; Molecular Function: NADH dehydrogenase (ubiquinone) activity (GO:0008137);; Cellular Component: integral component of membrane (GO:0016021);; Biological Process: ATP synthesis coupled electron transport (GO:0042773);; Cellular Component: respiratory chain (GO:0070469);;	K03883|9.4e-126|dya:ND5|K03883 NADH-ubiquinone oxidoreductase chain 5 [EC:7.1.1.2] | (RefSeq) NADH dehydrogenase subunit 5	Oxidative phosphorylation (ko00190)	[C]	Energy production and conversion	Proton-conducting membrane transporter	NADH-ubiquinone oxidoreductase chain 5 OS=Drosophila yakuba OX=7245 GN=mt:ND5 PE=3 SV=1	--	--	NADH dehydrogenase subunit 5 [Portunus trituberculatus]
gene-ND6	ND6	49	34	43	80	48	53	45.3414	30.7151	38.7995	93.5055	67.4991	72.2089	0.542963232969346	-1.33862480097529	normal	--	--	Molecular Function: NADH dehydrogenase (ubiquinone) activity (GO:0008137);; Cellular Component: integral component of membrane (GO:0016021);; Cellular Component: mitochondrial membrane (GO:0031966);; Cellular Component: respiratory chain (GO:0070469);;	K03884|5.3e-21|mde:20358587|K03884 NADH-ubiquinone oxidoreductase chain 6 [EC:7.1.1.2] | (RefSeq) ND6; NADH dehydrogenase subunit 6	Oxidative phosphorylation (ko00190)	--	--	NADH-ubiquinone/plastoquinone oxidoreductase chain 6	NADH-ubiquinone oxidoreductase chain 6 OS=Drosophila melanogaster OX=7227 GN=mt:ND6 PE=3 SV=1	--	--	NADH dehydrogenase subunit 6 [Portunus trituberculatus]
gene-LOC123497979	LOC123497979	28	33	20	4	1	2	25.9094	29.8118	18.0463	4.6753	1.4062	2.7249	0.10960353299277	3.44623658997488	normal	[P]	Inorganic ion transport and metabolism	Cellular Component: integral component of membrane (GO:0016021);; Molecular Function: metal ion transmembrane transporter activity (GO:0046873);;	K14713|2.7e-82|dpx:DAPPUDRAFT_220710|K14713 solute carrier family 39 (zinc transporter), member 7 | (RefSeq) hypothetical protein	--	[P]	Inorganic ion transport and metabolism	ZIP Zinc transporter	Zinc transporter zipt-7.2 OS=Caenorhabditis elegans OX=6239 GN=zipt-7.2 PE=2 SV=2	--	--	protein catecholamines up-like [Penaeus vannamei]
gene-LOC123498024	LOC123498024	33	39	33	8	7	6	30.5361	35.2321	29.7764	9.3505	9.8436	8.1746	0.394383401151988	1.5106937411468	normal	[T]	Signal transduction mechanisms	Molecular Function: protein kinase activity (GO:0004672);; Molecular Function: ATP binding (GO:0005524);;	K08808|8.9e-88|sko:100374008|K08808 protein serine kinase H [EC:2.7.11.1] | (RefSeq) serine/threonine-protein kinase H1-like	--	[T]	Signal transduction mechanisms	Protein kinase domain	Serine/threonine-protein kinase H1 homolog OS=Pinctada fucata OX=50426 GN=PSKH1 PE=2 SV=1	--	--	LOW QUALITY PROTEIN: serine/threonine-protein kinase H1 homolog [Penaeus vannamei]
gene-LOC123498093	LOC123498093	2	5	3	4	2	4	1.8507	4.5169	2.7069	4.6753	2.8125	5.4497	0.38182428326424	0.342162681070835	normal	--	--	--	K16463|3.1e-19|pcan:112570276|K16463 centrosomal protein CEP170 | (RefSeq) LOW QUALITY PROTEIN: centrosomal protein of 170 kDa protein B-like	--	--	--	--	--	--	--	uncharacterized protein LOC113806428, partial [Penaeus vannamei]
gene-LOC123498161	LOC123498161	0	0	1	1	0	0	0.0	0.0	0.9023	1.1688	0.0	0.0	--	--	--	--	--	--	--	--	--	--	--	--	--	--	hypothetical protein C7M84_005622 [Penaeus vannamei]
gene-LOC123498223	LOC123498223	0	0	0	1	3	4	0.0	0.0	0.0	1.1688	4.2187	5.4497	0.158447855148412	-2.37377305117192	normal	--	--	Molecular Function: nucleic acid binding (GO:0003676);; Molecular Function: RNA-DNA hybrid ribonuclease activity (GO:0004523);;	--	--	--	--	RNase H	--	--	--	uncharacterized protein LOC113817134 [Penaeus vannamei]
gene-LOC123498427	LOC123498427	1	0	0	0	0	0	0.9253	0.0	0.0	0.0	0.0	0.0	--	--	--	--	--	--	--	--	--	--	PH domain	--	--	--	putative hyphally regulated cell wall protein 3 [Penaeus vannamei]
gene-LOC123498492	LOC123498492	21	22	29	25	19	17	19.432	19.8745	26.1671	29.2205	26.7184	23.1613	0.530822229328667	-0.632673733245926	normal	[IQR]	Lipid transport and metabolism;; Secondary metabolites biosynthesis, transport and catabolism;; General function prediction only	Cellular Component: integral component of membrane (GO:0016021);;	K11153|1.0e-77|pgc:109854255|K11153 retinol dehydrogenase 12 [EC:1.1.1.300] | (RefSeq) retinol dehydrogenase 12-like	Retinol metabolism (ko00830)	[Q]	Secondary metabolites biosynthesis, transport and catabolism	short chain dehydrogenase	Dehydrogenase/reductase SDR family protein 7-like OS=Anopheles gambiae OX=7165 GN=AGAP005532 PE=3 SV=3	--	--	retinol dehydrogenase 11-like [Penaeus vannamei]
gene-LOC123498560	LOC123498560	0	0	0	0	0	0	0.0	0.0	0.0	0.0	0.0	0.0	--	--	--	[G]	Carbohydrate transport and metabolism	Cellular Component: integral component of membrane (GO:0016021);; Molecular Function: transmembrane transporter activity (GO:0022857);;	K12301|4.5e-133|myi:110465799|K12301 MFS transporter, ACS family, solute carrier family 17 (sodium-dependent inorganic phosphate cotransporter), member 5 | (RefSeq) sialin-like isoform X1	Lysosome (ko04142)	[G]	Carbohydrate transport and metabolism	Major Facilitator Superfamily	Putative inorganic phosphate cotransporter OS=Drosophila melanogaster OX=7227 GN=Picot PE=2 SV=1	--	--	putative inorganic phosphate cotransporter [Penaeus vannamei]
gene-LOC123498656	LOC123498656	2	1	0	2	3	2	1.8507	0.9034	0.0	2.3376	4.2187	2.7249	0.269847621215477	-1.55775825243852	normal	--	--	Biological Process: protein glycosylation (GO:0006486);; Molecular Function: acetylglucosaminyltransferase activity (GO:0008375);;	K09666|7.7e-80|tmu:101350275|K09666 beta-1,2-N-acetylglucosaminyltransferase [EC:2.4.1.-] | (RefSeq) protein O-linked-mannose beta-1,2-N-acetylglucosaminyltransferase 1	Mannose type O-glycan biosynthesis (ko00515)	--	--	GNT-I family	--	--	--	protein O-linked-mannose beta-1,2-N-acetylglucosaminyltransferase 1-like [Penaeus vannamei]
gene-LOC123498851	LOC123498851	18	15	21	1	9	3	16.656	13.5508	18.9486	1.1688	12.6561	4.0873	0.482784558181654	-0.12689452351884	normal	--	--	Molecular Function: transferase activity (GO:0016740);;	K06824|4.0e-42|sgh:107594450|K06824 nephronectin | (RefSeq) uncharacterized protein LOC107594450	ECM-receptor interaction (ko04512)	--	--	Methyltransferase TRM13	Glutathione S-transferase C-terminal domain-containing protein homolog OS=Drosophila melanogaster OX=7227 GN=CG10428 PE=2 SV=2	--	--	glutathione S-transferase C-terminal domain-containing protein homolog [Penaeus vannamei]
gene-LOC123498906	LOC123498906	3	7	6	1	1	2	2.776	6.3237	5.4139	1.1688	1.4062	2.7249	0.304329880667059	1.40116726205171	normal	[C]	Energy production and conversion	Molecular Function: pyruvate dehydrogenase (acetyl-transferring) activity (GO:0004739);; Biological Process: acetyl-CoA biosynthetic process from pyruvate (GO:0006086);; Cellular Component: intracellular membrane-bounded organelle (GO:0043231);;	K00161|1.6e-149|dpx:DAPPUDRAFT_304437|K00161 pyruvate dehydrogenase E1 component alpha subunit [EC:1.2.4.1] | (RefSeq) hypothetical protein	Glycolysis / Gluconeogenesis (ko00010);; Citrate cycle (TCA cycle) (ko00020);; Pyruvate metabolism (ko00620);; Carbon metabolism (ko01200)	[C]	Energy production and conversion	Dehydrogenase E1 component	Probable pyruvate dehydrogenase E1 component subunit alpha, mitochondrial OS=Caenorhabditis elegans OX=6239 GN=T05H10.6 PE=3 SV=1	--	--	probable pyruvate dehydrogenase E1 component subunit alpha, mitochondrial isoform X2 [Penaeus vannamei]
gene-LOC123498927	LOC123498927	0	1	0	0	0	0	0.0	0.9034	0.0	0.0	0.0	0.0	--	--	--	--	--	Cellular Component: cellular_component (GO:0005575);; Cellular Component: cell (GO:0005623);; Cellular Component: plasma membrane (GO:0005886);; Cellular Component: integral component of plasma membrane (GO:0005887);; Cellular Component: cell-cell junction (GO:0005911);; Cellular Component: septate junction (GO:0005918);; Biological Process: cell-cell junction assembly (GO:0007043);; Biological P…	K06774|3.2e-53|mdl:103577560|K06774 neurotrimin | (RefSeq) opioid-binding protein/cell adhesion molecule homolog	--	[T]	Signal transduction mechanisms	Immunoglobulin domain	--	--	--	lachesin-like [Centruroides sculpturatus]
gene-LOC123499021	LOC123499021	1	3	5	0	6	1	0.9253	2.7102	4.5116	0.0	8.4374	1.3624	0.299248016115105	-1.51301413661969	normal	--	--	Cellular Component: integral component of membrane (GO:0016021);;	K22988|2.1e-85|zne:110832367|K22988 transmembrane protein adipocyte-associated 1 | (RefSeq) transmembrane protein adipocyte-associated 1 homolog isoform X1	--	[S]	Function unknown	Predicted membrane protein	--	--	--	Mannose-P-dolichol utilization defect 1 protein-like [Armadillidium vulgare]
gene-LOC123499182	LOC123499182	28	28	22	3	11	7	25.9094	25.2948	19.8509	3.5065	15.4685	9.537	0.511749209425763	0.448535603316081	normal	[KJ]	Transcription;; Translation, ribosomal structure and biogenesis	Cellular Component: cellular_component (GO:0005575);; Cellular Component: intracellular (GO:0005622);; Cellular Component: cell (GO:0005623);; Cellular Component: cytoplasm (GO:0005737);; Cellular Component: mitochondrion (GO:0005739);; Cellular Component: organelle (GO:0043226);; Cellular Component: membrane-bounded organelle (GO:0043227);; Cellular Component: intracellular organelle (GO:0043229…	K18189|4.2e-43|tca:658804|K18189 translational activator of cytochrome c oxidase 1 | (RefSeq) translational activator of cytochrome c oxidase 1	--	[S]	Function unknown	Transcriptional regulator	--	--	--	uncharacterized protein LOC113806265 [Penaeus vannamei]
gene-LOC123499238	LOC123499238	20	26	23	9	11	7	18.5067	23.488	20.7532	10.5194	15.4685	9.537	0.513012709515058	0.346589472348564	normal	--	--	Cellular Component: ESCRT II complex (GO:0000814);; Biological Process: multivesicular body sorting pathway (GO:0071985);;	K12189|4.3e-53|sko:100368519|K12189 ESCRT-II complex subunit VPS25 | (RefSeq) vacuolar protein-sorting-associated protein 25-like	Endocytosis (ko04144)	[S]	Function unknown	ESCRT-II complex subunit	Vacuolar protein-sorting-associated protein 25 OS=Drosophila melanogaster OX=7227 GN=Vps25 PE=1 SV=1	--	--	vacuolar protein-sorting-associated protein 25-like [Penaeus vannamei]
gene-LOC123499310	LOC123499310	31	42	31	4	1	10	28.6854	37.9422	27.9717	4.6753	1.4062	13.6243	0.0866101439504979	3.78226515809485	normal	--	--	Biological Process: mitotic cytokinesis (GO:0000281);; Cellular Component: cytoplasm (GO:0005737);; Cellular Component: integral component of membrane (GO:0016021);; Cellular Component: midbody (GO:0030496);;	--	--	--	--	Jumping translocation breakpoint protein (JTB)	--	--	--	protein JTB [Ciona intestinalis]
gene-LOC123499427	LOC123499427	5	4	2	0	1	0	4.6267	3.6135	1.8046	0.0	1.4062	0.0	0.352802861546907	0.755507175316353	normal	--	--	Molecular Function: molecular_function (GO:0003674);; Molecular Function: catalytic activity (GO:0003824);; Molecular Function: thiol-dependent ubiquitin-specific protease activity (GO:0004843);; Molecular Function: protein binding (GO:0005515);; Biological Process: cellular protein modification process (GO:0006464);; Biological Process: proteolysis (GO:0006508);; Biological Process: nitrogen com…	K11866|1.9e-107|zne:110827148|K11866 STAM-binding protein [EC:3.4.19.12] | (RefSeq) STAM-binding protein	Endocytosis (ko04144)	[T]	Signal transduction mechanisms	USP8 dimerisation domain	Probable ubiquitin thioesterase DG1039 OS=Dictyostelium discoideum OX=44689 GN=DG1039 PE=3 SV=1	--	--	STAM-binding protein-like [Penaeus vannamei]
gene-LOC123499553	LOC123499553	1	3	1	3	0	0	0.9253	2.7102	0.9023	3.5065	0.0	0.0	0.289486229363324	1.71440302751601	normal	--	--	--	--	--	--	--	--	--	--	--	--
gene-LOC123499567	LOC123499567	13	14	12	4	6	5	12.0294	12.6474	10.8278	4.6753	8.4374	6.8122	0.450655910694466	0.314531905929151	normal	--	--	Molecular Function: GTPase activity (GO:0003924);; Molecular Function: GTP binding (GO:0005525);;	K01528|0.0e+00|pbar:105426994|K01528 dynamin 1/3 [EC:3.6.5.5] | (RefSeq) dynamin isoform X1	Endocytosis (ko04144)	[UR]	Intracellular trafficking, secretion, and vesicular transport;; General function prediction only	Dynamin central region	Dynamin OS=Drosophila melanogaster OX=7227 GN=shi PE=1 SV=2	--	--	dynamin superfamily protein [Cherax quadricarinatus]
gene-LOC123500163	LOC123500163	32	47	41	20	10	12	29.6107	42.4592	36.9949	23.3764	14.0623	16.3492	0.452675064526621	1.29807023218187	normal	--	--	--	--	--	--	--	--	--	--	--	--
gene-LOC123500508	LOC123500508	2	4	2	2	2	4	1.8507	3.6135	1.8046	2.3376	2.8125	5.4497	0.38398629024047	0.0934437070462523	normal	[C]	Energy production and conversion	Molecular Function: 1-pyrroline-5-carboxylate dehydrogenase activity (GO:0003842);; Biological Process: proline catabolic process to glutamate (GO:0010133);; Molecular Function: oxidoreductase activity, acting on the aldehyde or oxo group of donors, NAD or NADP as acceptor (GO:0016620);;	K00294|2.8e-218|aga:AgaP_AGAP004366|K00294 1-pyrroline-5-carboxylate dehydrogenase [EC:1.2.1.88] | (RefSeq) AGAP004366-PA	Alanine, aspartate and glutamate metabolism (ko00250);; Arginine and proline metabolism (ko00330)	[E]	Amino acid transport and metabolism	Aldehyde dehydrogenase family	Delta-1-pyrroline-5-carboxylate dehydrogenase, mitochondrial OS=Dictyostelium discoideum OX=44689 GN=DDB_G0283293 PE=3 SV=1	--	--	delta-1-pyrroline-5-carboxylate dehydrogenase, mitochondrial-like [Penaeus vannamei]
gene-LOC123500603	LOC123500603	9	4	4	1	0	1	8.328	3.6135	3.6093	1.1688	0.0	1.3624	0.255353571032697	2.01512084105136	normal	[CO]	Energy production and conversion;; Posttranslational modification, protein turnover, chaperones	Molecular Function: copper ion binding (GO:0005507);;	K02258|2.9e-85|tca:663542|K02258 cytochrome c oxidase assembly protein subunit 11 | (RefSeq) cytochrome c oxidase assembly protein COX11, mitochondrial	Oxidative phosphorylation (ko00190)	[O]	Posttranslational modification, protein turnover, chaperones	Cytochrome c oxidase assembly protein CtaG/Cox11	Cytochrome c oxidase assembly protein ctaG OS=Reclinomonas americana OX=48483 GN=CTAG PE=3 SV=1	--	--	cytochrome c oxidase assembly protein COX11, mitochondrial-like [Penaeus vannamei]
gene-LOC123500704	LOC123500704	0	0	0	0	0	0	0.0	0.0	0.0	0.0	0.0	0.0	--	--	--	--	--	--	--	--	--	--	--	--	--	--	hypothetical protein C7M84_025244 [Penaeus vannamei]
gene-LOC123500963	LOC123500963	0	0	0	0	0	0	0.0	0.0	0.0	0.0	0.0	0.0	--	--	--	[R]	General function prediction only	Molecular Function: endopeptidase inhibitor activity (GO:0004866);; Cellular Component: extracellular space (GO:0005615);; Cellular Component: integral component of membrane (GO:0016021);;	K06530|2.0e-68|tut:107359844|K06530 CD109 antigen | (RefSeq) LOW QUALITY PROTEIN: CD109 antigen-like	--	[O]	Posttranslational modification, protein turnover, chaperones	MG2 domain	--	--	--	LOW QUALITY PROTEIN: CD109 antigen-like [Penaeus vannamei]
gene-LOC123501022	LOC123501022	148	147	137	191	176	173	136.9497	132.7978	123.617	223.2443	247.4966	235.7006	0.744495008565864	-1.12724839094452	normal	--	--	Biological Process: negative regulation of transcription from RNA polymerase II promoter (GO:0000122);; Molecular Function: transcription regulatory region sequence-specific DNA binding (GO:0000976);; Molecular Function: RNA polymerase II regulatory region sequence-specific DNA binding (GO:0000977);; Molecular Function: RNA polymerase II core promoter proximal region sequence-specific DNA binding…	K22648|3.5e-23|clec:106667340|K22648 B-cell CLL/lymphoma 6 member B protein | (RefSeq) B-cell CLL/lymphoma 6 member B protein-like isoform X1	--	--	--	Zinc-finger double domain	Protein bric-a-brac 1 OS=Drosophila melanogaster OX=7227 GN=bab1 PE=2 SV=2	--	--	Longitudinals lacking protein, isoforms H/M/V, partial [Armadillidium vulgare]
gene-LOC123501026	LOC123501026	0	0	0	0	0	0	0	0	0	0	0	0	--	--	--	--	--	Cellular Component: integral component of membrane (GO:0016021);;	--	--	--	--	Lectin C-type domain	--	--	--	--
gene-LOC123501051	LOC123501051	0	0	0	0	0	0	0.0	0.0	0.0	0.0	0.0	0.0	--	--	--	--	--	--	--	--	--	--	--	--	--	--	--
gene-LOC123501101	LOC123501101	0	0	0	0	0	0	0	0	0	0	0	0	--	--	--	--	--	--	--	--	--	--	--	--	--	--	--
gene-LOC123501167	LOC123501167	0	0	0	0	0	0	0	0	0	0	0	0	--	--	--	--	--	Molecular Function: nucleic acid binding (GO:0003676);; Molecular Function: zinc ion binding (GO:0008270);; Biological Process: DNA integration (GO:0015074);;	K13356|1.0e-88|nvi:100117878|K13356 alcohol-forming fatty acyl-CoA reductase [EC:1.2.1.84] | (RefSeq) putative fatty acyl-CoA reductase CG5065 isoform X1	Peroxisome (ko04146)	--	--	Pao retrotransposon peptidase	--	--	--	uncharacterized protein LOC117680371 [Crassostrea gigas]
gene-LOC123501227	LOC123501227	0	0	0	0	0	0	0	0	0	0	0	0	--	--	--	--	--	--	--	--	--	--	--	--	--	--	--
gene-LOC123501296	LOC123501296	0	0	0	0	0	0	0.0	0.0	0.0	0.0	0.0	0.0	--	--	--	--	--	--	--	--	--	--	--	--	--	--	extensin-like isoform X1 [Penaeus vannamei]
gene-LOC123501369	LOC123501369	0	0	0	0	0	0	0	0	0	0	0	0	--	--	--	--	--	--	--	--	--	--	--	--	--	--	mucin-5AC-like, partial [Penaeus vannamei]
gene-LOC123501445	LOC123501445	0	0	0	0	0	0	0	0	0	0	0	0	--	--	--	--	--	Cellular Component: integral component of membrane (GO:0016021);;	K22656|3.1e-135|zne:110836165|K22656 immunoglobulin superfamily member 9B | (RefSeq) nephrin-like isoform X1	--	[R]	General function prediction only	Immunoglobulin domain	--	--	--	nephrin-like [Penaeus vannamei]
gene-LOC123501527	LOC123501527	8	10	9	14	7	7	7.4027	9.0339	8.1208	16.3635	9.8436	9.537	0.447962844677308	-0.322399053351414	normal	--	--	Molecular Function: nucleic acid binding (GO:0003676);; Biological Process: gene silencing by RNA (GO:0031047);;	K02156|2.0e-129|zne:110829791|K02156 aubergine | (RefSeq) piwi-like protein Siwi	Dorso-ventral axis formation (ko04320)	[D]	Cell cycle control, cell division, chromosome partitioning	Piwi domain	Piwi-like protein Siwi OS=Bombyx mori OX=7091 GN=Siwi PE=1 SV=1	--	--	PIWI-2 [Portunus trituberculatus]
gene-LOC123501588	LOC123501588	0	0	0	0	0	0	0.0	0.0	0.0	0.0	0.0	0.0	--	--	--	--	--	Molecular Function: RNA binding (GO:0003723);;	--	--	[R]	General function prediction only	RNA recognition motif. (a.k.a. RRM, RBD, or RNP domain)	Protein couch potato OS=Drosophila melanogaster OX=7227 GN=cpo PE=2 SV=4	--	--	protein couch potato-like isoform X3 [Penaeus vannamei]
gene-LOC123501664	LOC123501664	2	4	5	3	6	5	1.8507	3.6135	4.5116	3.5065	8.4374	6.8122	0.343653859393129	-1.21229632308434	normal	--	--	Biological Process: glycosaminoglycan biosynthetic process (GO:0006024);; Biological Process: protein glycosylation (GO:0006486);; Biological Process: heparan sulfate proteoglycan biosynthetic process (GO:0015012);; Molecular Function: glucuronosyltransferase activity (GO:0015020);; Cellular Component: integral component of membrane (GO:0016021);;	K02367|8.0e-223|zne:110831848|K02367 glucuronyl/N-acetylglucosaminyl transferase EXT2 [EC:2.4.1.224 2.4.1.225] | (RefSeq) exostosin-2 isoform X1	Glycosaminoglycan biosynthesis - heparan sulfate / heparin (ko00534)	[GMW]	Carbohydrate transport and metabolism;; Cell wall/membrane/envelope biogenesis;; Extracellular structures	Glycosyl transferase family 64 domain	Exostosin-2 OS=Drosophila melanogaster OX=7227 GN=sotv PE=1 SV=1	--	--	exostosin-2-like [Penaeus vannamei]
gene-LOC123501735	LOC123501735	3	3	1	1	1	1	2.776	2.7102	0.9023	1.1688	1.4062	1.3624	0.367002549494317	0.454789361781009	normal	--	--	Biological Process: vacuolar transport (GO:0007034);;	K15053|1.1e-22|obo:105281578|K15053 charged multivesicular body protein 7 | (RefSeq) charged multivesicular body protein 7	Endocytosis (ko04144)	--	--	Snf7	--	--	--	charged multivesicular body protein 7-like [Penaeus vannamei]
gene-LOC123501817	LOC123501817	16	21	22	10	13	12	14.8054	18.9711	19.8509	11.6882	18.281	16.3492	0.521372347568124	-0.172449989421401	normal	--	--	Biological Process: negative regulation of transcription from RNA polymerase II promoter (GO:0000122);; Molecular Function: transcription regulatory region sequence-specific DNA binding (GO:0000976);; Molecular Function: RNA polymerase II regulatory region sequence-specific DNA binding (GO:0000977);; Molecular Function: RNA polymerase II core promoter proximal region sequence-specific DNA binding…	K22401|2.7e-21|obi:106868103|K22401 transcription factor E4F1 / E3 ubiquitin-protein ligase [EC:2.3.2.27] | (RefSeq) transcription factor E4F1-like	--	--	--	Zinc finger, C2H2 type	--	--	--	transcription factor E4F1-like isoform X1 [Penaeus vannamei]
gene-LOC123501889	LOC123501889	0	0	0	0	0	0	0	0	0	0	0	0	--	--	--	--	--	Molecular Function: molecular_function (GO:0003674);; Molecular Function: structural molecule activity (GO:0005198);; Molecular Function: structural constituent of chitin-based cuticle (GO:0005214);; Cellular Component: cellular_component (GO:0005575);; Cellular Component: extracellular region (GO:0005576);; Biological Process: multicellular organism development (GO:0007275);; Molecular Function:…	--	--	--	--	Insect cuticle protein	Pro-resilin OS=Drosophila melanogaster OX=7227 GN=resilin PE=1 SV=1	--	--	cuticle protein 19-like [Penaeus vannamei]
gene-LOC123501953	LOC123501953	29	52	45	32	35	39	26.8347	46.9761	40.6041	37.4022	49.2181	53.1348	0.636611425423893	-0.296550248584414	normal	--	--	Biological Process: cellular response to DNA damage stimulus (GO:0006974);; Biological Process: regulation of cell cycle (GO:0051726);;	--	--	--	--	PCNA-associated factor histone like domain	--	--	--	PCNA-associated factor-like [Penaeus vannamei]
gene-LOC123502090	LOC123502090	0	0	1	42	38	23	0.0	0.0	0.9023	49.0904	53.4368	31.3359	0.00220458968757464	-5.75446034769549	down	--	--	--	--	--	--	--	--	--	--	--	--
gene-LOC123502168	LOC123502168	0	0	0	0	0	0	0	0	0	0	0	0	--	--	--	[F]	Nucleotide transport and metabolism	Molecular Function: thymidine kinase activity (GO:0004797);; Molecular Function: ATP binding (GO:0005524);; Biological Process: DNA biosynthetic process (GO:0071897);;	K00857|6.8e-44|lak:106151318|K00857 thymidine kinase [EC:2.7.1.21] | (RefSeq) thymidine kinase, cytosolic	Pyrimidine metabolism (ko00240);; Drug metabolism - other enzymes (ko00983)	[F]	Nucleotide transport and metabolism	Thymidine kinase	Thymidine kinase 1 OS=Dictyostelium discoideum OX=44689 GN=thyB PE=1 SV=1	--	--	PREDICTED: thymidine kinase, cytosolic-like isoform X1 [Hyalella azteca]
gene-LOC123502264	LOC123502264	1	1	2	2	2	2	0.9253	0.9034	1.8046	2.3376	2.8125	2.7249	0.319437428192274	-1.1056623352717	normal	--	--	Cellular Component: integral component of membrane (GO:0016021);;	K20401|3.7e-70|zne:110835981|K20401 folliculin-interacting protein 2 | (RefSeq) uncharacterized protein LOC110835981	mTOR signaling pathway (ko04150)	[S]	Function unknown	Folliculin-interacting protein middle domain	--	--	--	uncharacterized protein LOC113800833 isoform X2 [Penaeus vannamei]
gene-LOC123502332	LOC123502332	0	1	1	0	1	0	0.0	0.9034	0.9023	0.0	1.4062	0.0	0.368881839776808	-0.443598867001603	normal	--	--	Cellular Component: cellular_component (GO:0005575);; Cellular Component: intracellular (GO:0005622);; Cellular Component: cell (GO:0005623);; Cellular Component: cytoplasm (GO:0005737);; Biological Process: biological_process (GO:0008150);; Cellular Component: intracellular part (GO:0044424);; Cellular Component: cell part (GO:0044464);; Biological Process: localization (GO:0051179);;	--	--	[S]	Function unknown	DENN domain-containing protein 11	--	--	--	protein LCHN-like [Penaeus vannamei]
gene-LOC123502416	LOC123502416	1	0	0	0	5	2	0.9253	0.0	0.0	0.0	7.0312	2.7249	0.0900903542027697	-2.99486584347262	normal	--	--	--	--	--	--	--	Mucin-like	--	--	--	proline-rich extensin-like protein EPR1 [Penaeus vannamei]
gene-LOC123502522	LOC123502522	0	0	0	0	0	0	0	0	0	0	0	0	--	--	--	--	--	--	--	--	--	--	--	--	--	--	--
gene-LOC123502595	LOC123502595	4	10	4	3	3	4	3.7013	9.0339	3.6093	3.5065	4.2187	5.4497	0.387206413125864	0.73146264094792	normal	--	--	Molecular Function: endopeptidase inhibitor activity (GO:0004866);; Cellular Component: extracellular region (GO:0005576);; Cellular Component: extracellular space (GO:0005615);; Cellular Component: integral component of membrane (GO:0016021);;	K06530|1.3e-206|dpl:KGM_202912|K06530 CD109 antigen | (RefSeq) hypothetical protein	--	[O]	Posttranslational modification, protein turnover, chaperones	A-macroglobulin TED domain	--	--	--	LOW QUALITY PROTEIN: CD109 antigen-like [Penaeus vannamei]
gene-LOC123502685	LOC123502685	0	0	0	0	0	0	0	0	0	0	0	0	--	--	--	--	--	--	--	--	--	--	Lectin C-type domain	--	--	--	--
gene-LOC123502746	LOC123502746	1	4	2	0	0	0	0.9253	3.6135	1.8046	0.0	0.0	0.0	0.255353571032697	2.01512084105136	normal	--	--	Cellular Component: integral component of membrane (GO:0016021);;	--	--	[R]	General function prediction only	--	Nose resistant to fluoxetine protein 6 OS=Caenorhabditis elegans OX=6239 GN=nrf-6 PE=1 SV=3	--	--	nose resistant to fluoxetine protein 6-like isoform X2 [Penaeus vannamei]
gene-LOC123503067	LOC123503067	1	0	1	1	1	1	0.9253	0.0	0.9023	1.1688	1.4062	1.3624	0.312828992858654	-1.259613665735	normal	--	--	Cellular Component: extracellular region (GO:0005576);; Molecular Function: chitin binding (GO:0008061);;	--	--	--	--	Chitin binding Peritrophin-A domain	--	--	--	peritrophin-1-like isoform X2 [Limulus polyphemus]
gene-LOC123503123	LOC123503123	0	0	0	0	0	0	0	0	0	0	0	0	--	--	--	--	--	--	K05323|3.7e-69|prap:110992557|K05323 potassium channel subfamily K, invertebrate | (RefSeq) TWiK family of potassium channels protein 9	--	[P]	Inorganic ion transport and metabolism	Ion channel	TWiK family of potassium channels protein 7 OS=Caenorhabditis elegans OX=6239 GN=twk-7 PE=3 SV=3	--	--	TWiK family of potassium channels protein 7 [Amphibalanus amphitrite]
gene-LOC123503157	LOC123503157	0	0	0	0	0	0	0	0	0	0	0	0	--	--	--	--	--	Biological Process: cell morphogenesis (GO:0000902);; Biological Process: cell morphogenesis involved in differentiation (GO:0000904);; Biological Process: system process (GO:0003008);; Biological Process: muscle system process (GO:0003012);; Molecular Function: molecular_function (GO:0003674);; Molecular Function: binding (GO:0005488);; Cellular Component: cellular_component (GO:0005575);; Cellu…	K06823|6.5e-37|dgr:Dgri_GH15385|K06823 collagen type XVIII alpha | (RefSeq) GH15385 gene product from transcript GH15385-RA	--	[W]	Extracellular structures	Collagenase NC10 and Endostatin	--	--	--	Collagenase NC10/endostatin [Trinorchestia longiramus]
gene-LOC123503225	LOC123503225	0	1	0	0	0	0	0.0	0.9034	0.0	0.0	0.0	0.0	--	--	--	--	--	Biological Process: carbohydrate metabolic process (GO:0005975);; Biological Process: protein glycosylation (GO:0006486);; Molecular Function: galactoside 2-alpha-L-fucosyltransferase activity (GO:0008107);; Cellular Component: Golgi cisterna membrane (GO:0032580);;	K00718|1.0e-20|zne:110834024|K00718 galactoside 2-L-fucosyltransferase 1/2 [EC:2.4.1.69] | (RefSeq) galactoside 2-alpha-L-fucosyltransferase 2-like	Glycosphingolipid biosynthesis - lacto and neolacto series (ko00601);; Glycosphingolipid biosynthesis - globo and isoglobo series (ko00603)	--	--	Glycosyl transferase family 11	--	--	--	galactoside 2-alpha-L-fucosyltransferase 1-like [Penaeus vannamei]
gene-LOC123503453	LOC123503453	0	0	0	0	0	0	0	0	0	0	0	0	--	--	--	--	--	Biological Process: carbohydrate metabolic process (GO:0005975);; Biological Process: protein glycosylation (GO:0006486);; Molecular Function: galactoside 2-alpha-L-fucosyltransferase activity (GO:0008107);; Cellular Component: Golgi cisterna membrane (GO:0032580);;	K00718|7.3e-19|zne:110834024|K00718 galactoside 2-L-fucosyltransferase 1/2 [EC:2.4.1.69] | (RefSeq) galactoside 2-alpha-L-fucosyltransferase 2-like	Glycosphingolipid biosynthesis - lacto and neolacto series (ko00601);; Glycosphingolipid biosynthesis - globo and isoglobo series (ko00603)	--	--	Glycosyl transferase family 11	--	--	--	galactoside 2-alpha-L-fucosyltransferase 1-like [Penaeus vannamei]
gene-LOC123503506	LOC123503506	0	2	0	0	0	0	0.0	1.8068	0.0	0.0	0.0	0.0	0.331955748901855	1.33403741964117	normal	--	--	Biological Process: carbohydrate metabolic process (GO:0005975);; Biological Process: protein glycosylation (GO:0006486);; Molecular Function: galactoside 2-alpha-L-fucosyltransferase activity (GO:0008107);; Cellular Component: integral component of membrane (GO:0016021);; Cellular Component: Golgi cisterna membrane (GO:0032580);;	K00718|4.1e-22|zne:110834024|K00718 galactoside 2-L-fucosyltransferase 1/2 [EC:2.4.1.69] | (RefSeq) galactoside 2-alpha-L-fucosyltransferase 2-like	Glycosphingolipid biosynthesis - lacto and neolacto series (ko00601);; Glycosphingolipid biosynthesis - globo and isoglobo series (ko00603)	--	--	Glycosyl transferase family 11	--	--	--	galactoside 2-alpha-L-fucosyltransferase 1-like [Penaeus vannamei]
gene-LOC123503571	LOC123503571	0	0	1	0	0	0	0.0	0.0	0.9023	0.0	0.0	0.0	--	--	--	--	--	Biological Process: carbohydrate metabolic process (GO:0005975);; Biological Process: protein glycosylation (GO:0006486);; Molecular Function: galactoside 2-alpha-L-fucosyltransferase activity (GO:0008107);; Cellular Component: Golgi cisterna membrane (GO:0032580);;	K00718|1.3e-20|dpx:DAPPUDRAFT_307215|K00718 galactoside 2-L-fucosyltransferase 1/2 [EC:2.4.1.69] | (RefSeq) hypothetical protein	Glycosphingolipid biosynthesis - lacto and neolacto series (ko00601);; Glycosphingolipid biosynthesis - globo and isoglobo series (ko00603)	--	--	Glycosyl transferase family 11	--	--	--	galactoside 2-alpha-L-fucosyltransferase 1-like [Penaeus vannamei]
gene-LOC123503641	LOC123503641	9	5	7	0	0	0	8.328	4.5169	6.3162	0.0	0.0	0.0	0.227480958611036	2.26383981507594	normal	--	--	Biological Process: carbohydrate metabolic process (GO:0005975);; Biological Process: protein glycosylation (GO:0006486);; Molecular Function: galactoside 2-alpha-L-fucosyltransferase activity (GO:0008107);; Cellular Component: Golgi cisterna membrane (GO:0032580);;	K00718|3.9e-25|zne:110834024|K00718 galactoside 2-L-fucosyltransferase 1/2 [EC:2.4.1.69] | (RefSeq) galactoside 2-alpha-L-fucosyltransferase 2-like	Glycosphingolipid biosynthesis - lacto and neolacto series (ko00601);; Glycosphingolipid biosynthesis - globo and isoglobo series (ko00603)	--	--	Glycosyl transferase family 11	--	--	--	galactoside 2-alpha-L-fucosyltransferase 1-like [Penaeus vannamei]
gene-LOC123503707	LOC123503707	0	0	0	0	0	0	0	0	0	0	0	0	--	--	--	--	--	Biological Process: carbohydrate metabolic process (GO:0005975);; Biological Process: protein glycosylation (GO:0006486);; Molecular Function: galactoside 2-alpha-L-fucosyltransferase activity (GO:0008107);; Cellular Component: Golgi cisterna membrane (GO:0032580);;	K00718|1.5e-21|dpx:DAPPUDRAFT_307215|K00718 galactoside 2-L-fucosyltransferase 1/2 [EC:2.4.1.69] | (RefSeq) hypothetical protein	Glycosphingolipid biosynthesis - lacto and neolacto series (ko00601);; Glycosphingolipid biosynthesis - globo and isoglobo series (ko00603)	--	--	Glycosyl transferase family 11	--	--	--	galactoside 2-alpha-L-fucosyltransferase 1-like [Penaeus vannamei]
gene-LOC123503805	LOC123503805	0	0	0	1	0	0	0.0	0.0	0.0	1.1688	0.0	0.0	--	--	--	--	--	Molecular Function: nucleic acid binding (GO:0003676);; Molecular Function: RNA-DNA hybrid ribonuclease activity (GO:0004523);;	K14530|1.6e-18|npr:108804236|K14530 ribonucleases P/MRP protein subunit RPP40 [EC:3.1.26.5] | (RefSeq) RNA-directed DNA polymerase from mobile element jockey-like	Ribosome biogenesis in eukaryotes (ko03008);; RNA transport (ko03013)	[R]	General function prediction only	Reverse transcriptase (RNA-dependent DNA polymerase)	--	--	--	uncharacterized protein LOC113817134 [Penaeus vannamei]
gene-LOC123503854	LOC123503854	0	0	1	0	0	0	0.0	0.0	0.9023	0.0	0.0	0.0	--	--	--	--	--	Biological Process: carbohydrate metabolic process (GO:0005975);; Biological Process: protein glycosylation (GO:0006486);; Molecular Function: galactoside 2-alpha-L-fucosyltransferase activity (GO:0008107);; Cellular Component: Golgi cisterna membrane (GO:0032580);;	K00718|1.1e-21|dpx:DAPPUDRAFT_307215|K00718 galactoside 2-L-fucosyltransferase 1/2 [EC:2.4.1.69] | (RefSeq) hypothetical protein	Glycosphingolipid biosynthesis - lacto and neolacto series (ko00601);; Glycosphingolipid biosynthesis - globo and isoglobo series (ko00603)	--	--	Glycosyl transferase family 11	--	--	--	galactoside 2-alpha-L-fucosyltransferase 1-like [Penaeus vannamei]
gene-LOC123503935	LOC123503935	0	1	2	4	11	5	0.0	0.9034	1.8046	4.6753	15.4685	6.8122	0.0765968800374791	-3.214098566139	normal	--	--	Molecular Function: kinase activity (GO:0016301);;	K23881|1.7e-85|zne:110833889|K23881 tectonin beta-propeller repeat-containing protein 2 | (RefSeq) uncharacterized protein LOC110833889 isoform X1	--	--	--	Tectonin domain	--	--	--	tectonin beta-propeller repeat-containing protein 2-like [Penaeus vannamei]
gene-LOC123504214	LOC123504214	0	0	0	1	0	0	0.0	0.0	0.0	1.1688	0.0	0.0	--	--	--	--	--	--	--	--	--	--	--	--	--	--	hypothetical protein C7M84_019388 [Penaeus vannamei]
gene-LOC123504278	LOC123504278	0	0	0	0	0	0	0	0	0	0	0	0	--	--	--	--	--	--	--	--	--	--	--	--	--	--	hypothetical protein C7M84_019388 [Penaeus vannamei]
gene-LOC123504341	LOC123504341	32	35	31	5	5	5	29.6107	31.6185	27.9717	5.8441	7.0312	6.8122	0.334230769832797	1.79271095714407	normal	--	--	Molecular Function: nicotinamide-nucleotide adenylyltransferase activity (GO:0000309);; Molecular Function: nicotinate-nucleotide adenylyltransferase activity (GO:0004515);; Molecular Function: ATP binding (GO:0005524);; Biological Process: NAD biosynthetic process (GO:0009435);;	K06210|2.8e-79|zne:110834724|K06210 nicotinamide mononucleotide adenylyltransferase [EC:2.7.7.1 2.7.7.18] | (RefSeq) nicotinamide/nicotinic acid mononucleotide adenylyltransferase 1 isoform X1	Nicotinate and nicotinamide metabolism (ko00760)	[H]	Coenzyme transport and metabolism	Cytidylyltransferase-like	Nicotinamide/nicotinic acid mononucleotide adenylyltransferase 2 OS=Caenorhabditis elegans OX=6239 GN=nmat-2 PE=3 SV=1	--	--	nicotinamide/nicotinic acid mononucleotide adenylyltransferase 1-like isoform X1 [Penaeus vannamei]
gene-LOC123504454	LOC123504454	0	0	0	0	0	0	0	0	0	0	0	0	--	--	--	[X]	Mobilome: prophages, transposons	Molecular Function: nucleic acid binding (GO:0003676);; Molecular Function: zinc ion binding (GO:0008270);; Biological Process: DNA integration (GO:0015074);;	K16506|1.4e-69|adf:107335753|K16506 protocadherin Fat 1/2/3 | (RefSeq) protocadherin-like protein	--	[R]	General function prediction only	Integrase zinc binding domain	--	--	--	uncharacterized protein K02A2.6-like [Asterias rubens]
gene-LOC123504618	LOC123504618	0	0	0	0	0	0	0.0	0.0	0.0	0.0	0.0	0.0	--	--	--	--	--	--	--	--	--	--	--	--	--	--	--
gene-LOC123504726	LOC123504726	0	0	0	0	1	0	0.0	0.0	0.0	0.0	1.4062	0.0	0.312828992858654	-1.259613665735	normal	--	--	--	--	--	--	--	--	--	--	--	--
gene-LOC123504779	LOC123504779	0	0	0	0	0	0	0	0	0	0	0	0	--	--	--	--	--	Molecular Function: protein binding (GO:0005515);;	K10486|1.3e-42|haw:110372595|K10486 BTB/POZ domain-containing protein 14 | (RefSeq) uncharacterized protein LOC110372595 isoform X1	--	--	--	BTB/POZ domain	Longitudinals lacking protein-like OS=Drosophila melanogaster OX=7227 GN=lolal PE=1 SV=1	--	--	Longitudinals lacking protein-like [Armadillidium vulgare]
gene-LOC123504880	LOC123504880	0	0	0	0	0	0	0	0	0	0	0	0	--	--	--	--	--	Biological Process: system process (GO:0003008);; Cellular Component: cellular_component (GO:0005575);; Cellular Component: cell (GO:0005623);; Cellular Component: plasma membrane (GO:0005886);; Cellular Component: integral component of plasma membrane (GO:0005887);; Biological Process: sensory perception (GO:0007600);; Biological Process: sensory perception of chemical stimulus (GO:0007606);; Bi…	K06774|5.2e-35|pgc:109852658|K06774 neurotrimin | (RefSeq) zwei Ig domain protein zig-8-like isoform X1	--	[T]	Signal transduction mechanisms	Immunoglobulin I-set domain	--	--	--	cell adhesion molecule 4-like [Penaeus vannamei]
gene-LOC123504949	LOC123504949	5	3	4	17	12	12	4.6267	2.7102	3.6093	19.8699	16.8748	16.3492	0.178605540971109	-2.43386356586857	normal	--	--	Molecular Function: guanyl-nucleotide exchange factor activity (GO:0005085);; Biological Process: intracellular signal transduction (GO:0035556);;	K20689|2.8e-43|pdam:113668239|K20689 Rho guanine nucleotide exchange factor 17 | (RefSeq) uncharacterized protein LOC113668239 isoform X1	--	[T]	Signal transduction mechanisms	RhoGEF domain	Myosin-M heavy chain OS=Dictyostelium discoideum OX=44689 GN=myoM PE=1 SV=1	--	--	uncharacterized protein LOC113804773 [Penaeus vannamei]
gene-LOC123505086	LOC123505086	0	0	0	0	0	0	0	0	0	0	0	0	--	--	--	--	--	Molecular Function: protein dimerization activity (GO:0046983);;	K05398|5.4e-27|lcm:102349383|K05398 toll-like receptor 1 | (RefSeq) toll-like receptor 6	Toll-like receptor signaling pathway (ko04620)	--	--	Domain of unknown function (DUF4371)	--	--	--	hypothetical protein ALC57_00163, partial [Trachymyrmex cornetzi]
gene-LOC123505111	LOC123505111	23	23	33	5	0	0	21.2827	20.7779	29.7764	5.8441	0.0	0.0	0.0658560223770021	4.20885510647426	normal	--	--	Molecular Function: nucleic acid binding (GO:0003676);;	--	--	--	--	Zinc finger, C2H2 type	--	--	--	--
gene-LOC123505244	LOC123505244	0	0	0	0	0	0	0	0	0	0	0	0	--	--	--	--	--	--	--	--	--	--	--	--	--	--	--
gene-LOC123505337	LOC123505337	0	0	1	0	0	1	0.0	0.0	0.9023	0.0	0.0	1.3624	--	--	--	--	--	Cellular Component: integral component of membrane (GO:0016021);; Molecular Function: transferase activity, transferring acyl groups other than amino-acyl groups (GO:0016747);;	--	--	[R]	General function prediction only	Acyltransferase family	Regulator of hypoxia-inducible factor 1 OS=Caenorhabditis elegans OX=6239 GN=rhy-1 PE=1 SV=1	--	--	O-acyltransferase like protein-like [Penaeus vannamei]
gene-LOC123505446	LOC123505446	0	1	0	15	16	21	0.0	0.9034	0.0	17.5323	22.4997	28.6111	0.0423531378933605	-3.72680402998576	normal	--	--	Cellular Component: integral component of membrane (GO:0016021);; Molecular Function: transferase activity, transferring acyl groups other than amino-acyl groups (GO:0016747);;	--	--	[R]	General function prediction only	Acyltransferase family	Regulator of hypoxia-inducible factor 1 OS=Caenorhabditis elegans OX=6239 GN=rhy-1 PE=1 SV=1	--	--	O-acyltransferase like protein-like [Penaeus vannamei]
gene-LOC123505619	LOC123505619	0	0	0	0	1	0	0.0	0.0	0.0	0.0	1.4062	0.0	0.312828992858654	-1.259613665735	normal	[J]	Translation, ribosomal structure and biogenesis	Biological Process: RNA splicing, via transesterification reactions (GO:0000375);; Biological Process: RNA splicing, via transesterification reactions with bulged adenosine as nucleophile (GO:0000377);; Biological Process: regulation of alternative mRNA splicing, via spliceosome (GO:0000381);; Biological Process: mRNA splicing, via spliceosome (GO:0000398);; Molecular Function: molecular_function…	K13201|1.3e-138|zne:110839204|K13201 nucleolysin TIA-1/TIAR | (RefSeq) nucleolysin TIAR	--	[AJ]	RNA processing and modification;; Translation, ribosomal structure and biogenesis	RNA recognition motif. (a.k.a. RRM, RBD, or RNP domain)	Probable splicing factor, arginine/serine-rich 4 OS=Caenorhabditis elegans OX=6239 GN=rsp-4 PE=3 SV=1	--	--	PREDICTED: nucleolysin TIA-1-like isoform X3 [Hyalella azteca]
gene-LOC123505686	LOC123505686	0	0	0	0	0	0	0	0	0	0	0	0	--	--	--	--	--	--	K22758|4.9e-66|mpah:110312903|K22758 coiled-coil-helix-coiled-coil-helix domain-containing protein 2 | (RefSeq) Chchd2; coiled-coil-helix-coiled-coil-helix domain-containing protein 2	--	--	--	Domain of unknown function (DUF4371)	--	--	--	protein of unknown function DUF4371 [Trinorchestia longiramus]
gene-LOC123505800	LOC123505800	3	0	1	0	0	0	2.776	0.0	0.9023	0.0	0.0	0.0	--	--	--	--	--	Cellular Component: integral component of membrane (GO:0016021);; Molecular Function: transferase activity, transferring acyl groups other than amino-acyl groups (GO:0016747);;	--	--	[R]	General function prediction only	Acyltransferase family	--	--	--	putative nose resistant to fluoxetine protein 6-like [Penaeus vannamei]
gene-LOC123505856	LOC123505856	0	0	0	1	1	4	0.0	0.0	0.0	1.1688	1.4062	5.4497	0.312828992858654	-1.259613665735	normal	--	--	--	--	--	--	--	--	--	--	--	hypothetical protein C7M84_006230 [Penaeus vannamei]
gene-LOC123505993	LOC123505993	1	2	0	2	1	2	0.9253	1.8068	0.0	2.3376	1.4062	2.7249	0.375619699188856	0.0744237539061713	normal	--	--	Cellular Component: integral component of membrane (GO:0016021);;	K12384|4.0e-80|amex:103034805|K12384 lysosome membrane protein 2 | (RefSeq) lysosome membrane protein 2-like isoform X1	Lysosome (ko04142)	[T]	Signal transduction mechanisms	CD36 family	Sensory neuron membrane protein 1 OS=Drosophila persimilis OX=7234 GN=Snmp1 PE=3 SV=1	--	--	scavenger receptor class B1 [Eriocheir sinensis]
gene-LOC123506069	LOC123506069	2	0	0	0	1	0	1.8507	0.0	0.0	0.0	1.4062	0.0	0.312828992858654	-1.259613665735	normal	--	--	Cellular Component: membrane (GO:0016020);; Biological Process: vesicle-mediated transport (GO:0016192);;	K08493|7.8e-27|zne:110830350|K08493 vesicle transport through interaction with t-SNAREs 1 | (RefSeq) vesicle transport through interaction with t-SNAREs homolog 1A isoform X1	SNARE interactions in vesicular transport (ko04130)	[U]	Intracellular trafficking, secretion, and vesicular transport	Snare region anchored in the vesicle membrane C-terminus	--	--	--	vesicle transport through interaction with t-SNAREs homolog 1A-like [Penaeus vannamei]
gene-LOC123506342	LOC123506342	1	0	0	0	0	0	0.9253	0.0	0.0	0.0	0.0	0.0	--	--	--	--	--	Cellular Component: integral component of membrane (GO:0016021);; Molecular Function: transferase activity, transferring acyl groups other than amino-acyl groups (GO:0016747);;	--	--	[R]	General function prediction only	--	--	--	--	nose resistant to fluoxetine protein 6-like [Penaeus vannamei]
gene-LOC123506381	LOC123506381	0	0	0	0	0	0	0	0	0	0	0	0	--	--	--	--	--	--	K09228|3.8e-23|gja:107122456|K09228 KRAB domain-containing zinc finger protein | (RefSeq) zinc finger protein 208-like	Herpes simplex virus 1 infection (ko05168)	--	--	--	--	--	--	hypothetical protein M513_12405 [Trichuris suis]
gene-LOC123506382	LOC123506382	12	13	19	9	9	6	11.104	11.744	17.144	10.5194	12.6561	8.1746	0.472815220893958	-0.315567545538798	normal	--	--	Biological Process: regulation of protein phosphorylation (GO:0001932);; Biological Process: positive regulation of protein phosphorylation (GO:0001934);; Biological Process: regulation of peptide secretion (GO:0002791);; Molecular Function: molecular_function (GO:0003674);; Molecular Function: transcription cofactor activity (GO:0003712);; Molecular Function: transcription coactivator activity (…	K16742|1.8e-21|myi:110443752|K16742 ADP-ribosylation factor-like protein 2-binding protein | (RefSeq) ADP-ribosylation factor-like protein 2-binding protein isoform X1	--	--	--	The ARF-like 2 binding protein BART	--	--	--	ADP-ribosylation factor-like protein 2-binding protein [Penaeus vannamei]
gene-LOC123506638	LOC123506638	43	43	43	4	6	2	39.7894	38.8456	38.7995	4.6753	8.4374	2.7249	0.343002988595047	1.84739015941491	normal	--	--	Biological Process: eye development (GO:0001654);; Biological Process: neuron migration (GO:0001764);; Molecular Function: molecular_function (GO:0003674);; Molecular Function: catalytic activity (GO:0003824);; Cellular Component: cellular_component (GO:0005575);; Cellular Component: intracellular (GO:0005622);; Cellular Component: cell (GO:0005623);; Cellular Component: cytoplasm (GO:0005737);; …	K18207|1.3e-35|lgi:LOTGIDRAFT_194055|K18207 protein O-mannose beta-1,4-N-acetylglucosaminyltransferase [EC:2.4.1.312] | (RefSeq) hypothetical protein	Mannose type O-glycan biosynthesis (ko00515)	[S]	Function unknown	Protein of unknown function (DUF563)	--	--	--	protein O-linked-mannose beta-1,4-N-acetylglucosaminyltransferase 2-like [Penaeus vannamei]
gene-LOC123506729	LOC123506729	0	0	0	2	0	0	0.0	0.0	0.0	2.3376	0.0	0.0	--	--	--	--	--	--	--	--	--	--	--	--	--	--	--
gene-LOC123506786	LOC123506786	0	0	0	0	0	0	0	0	0	0	0	0	--	--	--	--	--	Cellular Component: integral component of membrane (GO:0016021);;	--	--	--	--	--	--	--	--	--
gene-LOC123506868	LOC123506868	4	2	3	1	0	0	3.7013	1.8068	2.7069	1.1688	0.0	0.0	0.331955748901855	1.33403741964117	normal	[G]	Carbohydrate transport and metabolism	Biological Process: carbohydrate metabolic process (GO:0005975);; Molecular Function: kinase activity (GO:0016301);; Molecular Function: phosphotransferase activity, alcohol group as acceptor (GO:0016773);;	K10696|3.3e-128|dpl:KGM_212094|K10696 E3 ubiquitin-protein ligase BRE1 [EC:2.3.2.27] | (RefSeq) hypothetical protein	--	[G]	Carbohydrate transport and metabolism	FGGY family of carbohydrate kinases, C-terminal domain	--	--	--	FGGY carbohydrate kinase domain-containing protein-like [Penaeus vannamei]
gene-LOC123507079	LOC123507079	0	0	0	45	25	38	0.0	0.0	0.0	52.5968	35.1558	51.7724	0.00541738251081791	-5.16421925359826	down	--	--	--	K00306|5.0e-30|aqu:100633263|K00306 sarcosine oxidase / L-pipecolate oxidase [EC:1.5.3.1 1.5.3.7] | (RefSeq) uncharacterized protein LOC100633263	Glycine, serine and threonine metabolism (ko00260);; Lysine degradation (ko00310);; Peroxisome (ko04146)	[R]	General function prediction only	Reverse transcriptase (RNA-dependent DNA polymerase)	Probable RNA-directed DNA polymerase from transposon BS OS=Drosophila melanogaster OX=7227 GN=RTase PE=2 SV=1	--	--	uncharacterized protein LOC113813281 [Penaeus vannamei]
gene-LOC123507142	LOC123507142	0	0	0	0	0	0	0	0	0	0	0	0	--	--	--	--	--	Cellular Component: integral component of membrane (GO:0016021);;	--	--	--	--	--	--	--	--	--
gene-LOC123507197	LOC123507197	0	1	1	1	0	0	0.0	0.9034	0.9023	1.1688	0.0	0.0	--	--	--	--	--	--	--	--	--	--	--	--	--	--	PREDICTED: uncharacterized protein LOC108679651 [Hyalella azteca]
gene-LOC123507254	LOC123507254	0	0	0	1	0	2	0.0	0.0	0.0	1.1688	0.0	2.7249	--	--	--	--	--	--	--	--	--	--	--	--	--	--	--
gene-LOC123507346	LOC123507346	0	0	0	2	4	3	0.0	0.0	0.0	2.3376	5.6249	4.0873	0.117873584716823	-2.7174877171892	normal	--	--	Cellular Component: nucleus (GO:0005634);; Biological Process: DNA replication (GO:0006260);; Biological Process: response to ionizing radiation (GO:0010212);; Biological Process: mitotic DNA replication checkpoint (GO:0033314);;	--	--	--	--	--	--	--	--	treslin-like [Penaeus vannamei]
gene-LOC123507444	LOC123507444	0	0	0	0	0	0	0	0	0	0	0	0	--	--	--	--	--	--	K23222|1.9e-10|amex:111189750|K23222 nuclease HARBI1 [EC:3.1.-.-] | (RefSeq) putative nuclease HARBI1	--	--	--	--	--	--	--	putative nuclease HARBI1 [Crassostrea gigas]
gene-LOC123507521	LOC123507521	1	1	4	9	7	11	0.9253	0.9034	3.6093	10.5194	9.8436	14.9867	0.136919532631566	-2.61161994673785	normal	--	--	Molecular Function: protein dimerization activity (GO:0046983);; Cellular Component: MLL1 complex (GO:0071339);; Cellular Component: RNA polymerase II transcription factor complex (GO:0090575);;	K04453|4.8e-46|cfo:105255666|K04453 Max protein | (RefSeq) protein max	--	[K]	Transcription	Helix-loop-helix DNA-binding domain	Protein max OS=Drosophila melanogaster OX=7227 GN=Max PE=1 SV=1	--	--	protein max-like isoform X3 [Penaeus vannamei]
gene-LOC123507522	LOC123507522	31	26	29	8	8	6	28.6854	23.488	26.1671	9.3505	11.2498	8.1746	0.465785085854114	0.773280722573425	normal	[C]	Energy production and conversion	Molecular Function: electron-transferring-flavoprotein dehydrogenase activity (GO:0004174);; Molecular Function: metal ion binding (GO:0046872);; Molecular Function: 4 iron, 4 sulfur cluster binding (GO:0051539);;	K00311|4.1e-268|spis:111328627|K00311 electron-transferring-flavoprotein dehydrogenase [EC:1.5.5.1] | (RefSeq) electron transfer flavoprotein-ubiquinone oxidoreductase, mitochondrial-like	--	[C]	Energy production and conversion	Electron transfer flavoprotein-ubiquinone oxidoreductase, 4Fe-4S	Electron transfer flavoprotein-ubiquinone oxidoreductase, mitochondrial OS=Caenorhabditis elegans OX=6239 GN=let-721 PE=3 SV=2	--	--	electron transfer flavoprotein-ubiquinone oxidoreductase, mitochondrial-like [Penaeus vannamei]
gene-LOC123507580	LOC123507580	0	0	0	0	1	1	0.0	0.0	0.0	0.0	1.4062	1.3624	0.312828992858654	-1.259613665735	normal	--	--	--	--	--	--	--	Zinc finger, C3HC4 type (RING finger)	--	--	--	--
gene-LOC123507662	LOC123507662	4	2	4	0	1	1	3.7013	1.8068	3.6093	0.0	1.4062	1.3624	0.375619699188856	0.0744237539061713	normal	--	--	Cellular Component: integral component of membrane (GO:0016021);;	--	--	[S]	Function unknown	Lipid-droplet associated hydrolase	Lipid droplet-associated hydrolase OS=Drosophila melanogaster OX=7227 GN=CG9186 PE=2 SV=1	--	--	lipid droplet-associated hydrolase-like isoform X1 [Penaeus vannamei]
gene-LOC123507855	LOC123507855	0	0	1	0	0	0	0.0	0.0	0.9023	0.0	0.0	0.0	--	--	--	[J]	Translation, ribosomal structure and biogenesis	Molecular Function: hydrolase activity (GO:0016787);;	K15528|1.3e-76|ssc:396949|K15528 fatty acid amide hydrolase [EC:3.5.1.99] | (RefSeq) FAAH; fatty-acid amide hydrolase 1	Retrograde endocannabinoid signaling (ko04723)	[JIT]	Translation, ribosomal structure and biogenesis;; Lipid transport and metabolism;; Signal transduction mechanisms	Amidase	--	--	--	LOW QUALITY PROTEIN: fatty acid amide hydrolase 1-like [Penaeus vannamei]
gene-LOC123507913	LOC123507913	0	0	0	0	2	3	0.0	0.0	0.0	0.0	2.8125	4.0873	0.219398979855512	-1.9216771340051	normal	--	--	--	--	--	--	--	--	--	--	--	--
gene-LOC123508037	LOC123508037	0	0	0	0	1	1	0.0	0.0	0.0	0.0	1.4062	1.3624	0.312828992858654	-1.259613665735	normal	--	--	Molecular Function: G-protein coupled receptor activity (GO:0004930);; Cellular Component: integral component of membrane (GO:0016021);;	--	--	[PT]	Inorganic ion transport and metabolism;; Signal transduction mechanisms	7 transmembrane sweet-taste receptor of 3 GCPR	--	--	--	metabotropic glutamate receptor 1-like isoform X2 [Penaeus vannamei]
gene-LOC123508271	LOC123508271	0	0	0	33	35	42	0.0	0.0	0.0	38.571	49.2181	57.2221	0.00263878656067618	-5.63810470484065	down	--	--	Molecular Function: G-protein coupled receptor activity (GO:0004930);; Cellular Component: integral component of membrane (GO:0016021);;	K08469|8.7e-191|nvi:100120976|K08469 G protein-coupled receptor 158 | (RefSeq) probable G-protein coupled receptor CG31760 isoform X1	--	[S]	Function unknown	7 transmembrane sweet-taste receptor of 3 GCPR	Probable G-protein coupled receptor CG31760 OS=Drosophila melanogaster OX=7227 GN=CG31760 PE=1 SV=3	--	--	uncharacterized protein LOC111868953 [Cryptotermes secundus]
gene-LOC123508338	LOC123508338	0	0	0	0	0	0	0	0	0	0	0	0	--	--	--	--	--	--	--	--	--	--	Crustacean CHH/MIH/GIH neurohormone family	--	--	--	ITP-like family peptide 2 [Metopograpsus thukuhar]
gene-LOC123508358	LOC123508358	0	0	0	0	0	0	0	0	0	0	0	0	--	--	--	--	--	Molecular Function: nucleic acid binding (GO:0003676);; Biological Process: DNA integration (GO:0015074);;	K09905|7.2e-19|spu:105439145|K09905 beta-1,4-galactosyltransferase 5 [EC:2.4.1.-] | (RefSeq) beta-1,4-galactosyltransferase 5-like	Mucin type O-glycan biosynthesis (ko00512)	--	--	Integrase core domain	--	--	--	uncharacterized protein LOC113821509 [Penaeus vannamei]
gene-LOC123508382	LOC123508382	32	36	34	18	15	11	29.6107	32.5219	30.6787	21.0387	21.0935	14.9867	0.549416529599544	0.372937240269915	normal	--	--	Cellular Component: integral component of membrane (GO:0016021);; Molecular Function: protein-cysteine S-palmitoyltransferase activity (GO:0019706);;	K20028|2.7e-104|aec:105146739|K20028 palmitoyltransferase ZDHHC2/15/20 [EC:2.3.1.225] | (RefSeq) palmitoyltransferase ZDHHC15 isoform X1	--	[R]	General function prediction only	DHHC palmitoyltransferase	Zinc finger DHHC domain-containing protein 4 OS=Caenorhabditis elegans OX=6239 GN=dhhc-4 PE=4 SV=1	--	--	Palmitoyltransferase ZDHHC2 [Penaeus vannamei]
gene-LOC123508573	LOC123508573	0	1	4	32	36	27	0.0	0.9034	3.6093	37.4022	50.6243	36.7856	0.00904604752935634	-4.86192696720875	down	--	--	Molecular Function: kinase activity (GO:0016301);; Biological Process: regulation of TOR signaling (GO:0032006);;	K04370|1.4e-29|pki:111849376|K04370 ragulator complex protein LAMTOR3 | (RefSeq) ragulator complex protein LAMTOR3	MAPK signaling pathway (ko04010);; mTOR signaling pathway (ko04150)	--	--	Mitogen-activated protein kinase kinase 1 interacting	Ragulator complex protein LAMTOR3 homolog OS=Drosophila melanogaster OX=7227 GN=CG5110 PE=2 SV=1	--	--	ragulator complex protein LAMTOR3-like [Penaeus vannamei]
gene-LOC123508632	LOC123508632	0	0	0	3	3	4	0.0	0.0	0.0	3.5065	4.2187	5.4497	0.158447855148412	-2.37377305117192	normal	[O]	Posttranslational modification, protein turnover, chaperones	Molecular Function: serine-type endopeptidase activity (GO:0004252);; Biological Process: proteolysis (GO:0006508);;	K01310|1.6e-17|phu:Phum_PHUM565430|K01310 chymotrypsin [EC:3.4.21.1] | (RefSeq) trypsin-zeta, putative	--	[E]	Amino acid transport and metabolism	Trypsin	Phenoloxidase-activating factor 2 OS=Holotrichia diomphalia OX=33394 GN=PPAF2 PE=1 SV=1	--	--	phenoloxidase-activating factor 2 isoform X1 [Folsomia candida]
gene-LOC123509003	LOC123509003	39	46	37	14	17	8	36.0881	41.5558	33.3856	16.3635	23.9059	10.8994	0.561877112310288	0.542673886335628	normal	[T]	Signal transduction mechanisms	Molecular Function: adenyl ribonucleotide binding (GO:0032559);; Biological Process: regulation of protein serine/threonine kinase activity (GO:0071900);;	K07200|5.2e-152|bter:100643749|K07200 5'-AMP-activated protein kinase, regulatory gamma subunit | (RefSeq) uncharacterized protein LOC100643749 isoform X2	FoxO signaling pathway (ko04068);; Longevity regulating pathway - multiple species (ko04213)	[C]	Energy production and conversion	CBS domain	5'-AMP-activated protein kinase subunit gamma OS=Dictyostelium discoideum OX=44689 GN=prkag PE=3 SV=3	--	--	protein kinase A [Gecarcinus lateralis]
gene-LOC123509034	LOC123509034	0	0	0	0	0	0	0	0	0	0	0	0	--	--	--	--	--	--	--	--	--	--	--	--	--	--	--
gene-LOC123509501	LOC123509501	8	13	4	7	4	4	7.4027	11.744	3.6093	8.1817	5.6249	5.4497	0.406105190854615	0.727042748150057	normal	--	--	Molecular Function: DNA binding (GO:0003677);;	--	--	--	--	Zinc finger, C2H2 type	--	--	--	--
gene-LOC123509577	LOC123509577	252	256	244	224	176	205	233.1846	231.2669	220.1645	261.8153	247.4966	279.2984	0.813546955260092	-0.33237677559989	normal	[J]	Translation, ribosomal structure and biogenesis	Molecular Function: mRNA binding (GO:0003729);;	K12741|9.5e-69|mdl:103572591|K12741 heterogeneous nuclear ribonucleoprotein A1/A3 | (RefSeq) heterogeneous nuclear ribonucleoprotein A1, A2/B1 homolog isoform X1	Spliceosome (ko03040)	[R]	General function prediction only	RNA recognition motif. (a.k.a. RRM, RBD, or RNP domain)	Heterogeneous nuclear ribonucleoprotein A1, A2/B1 homolog OS=Schistocerca americana OX=7009 GN=HNRNP PE=2 SV=1	--	--	heterogeneous nuclear ribonucleoprotein A1, A2/B1 homolog isoform X1 [Penaeus vannamei]
gene-LOC123509963	LOC123509963	0	0	0	0	0	0	0.0	0.0	0.0	0.0	0.0	0.0	--	--	--	--	--	Cellular Component: integral component of membrane (GO:0016021);;	--	--	--	--	DoxX-like family	--	--	--	Hypothetical predicted protein [Cloeon dipterum]
gene-LOC123510092	LOC123510092	1	0	1	0	1	0	0.9253	0.0	0.9023	0.0	1.4062	0.0	0.312828992858654	-1.259613665735	normal	--	--	Molecular Function: N-acetyltransferase activity (GO:0008080);;	K22816|8.4e-45|bmor:101740766|K22816 protein canopy 3/4 | (RefSeq) uncharacterized LOC101740766	--	[G]	Carbohydrate transport and metabolism	Acetyltransferase (GNAT) domain	N-acetyltransferase 9-like protein OS=Nematostella vectensis OX=45351 GN=nat9 PE=3 SV=1	--	--	N-acetyltransferase 9-like [Penaeus vannamei]
gene-LOC123510180	LOC123510180	14	16	9	15	2	6	12.9547	14.4542	8.1208	17.5323	2.8125	8.1746	0.281842968658205	1.79735045822459	normal	--	--	--	K11824|1.4e-30|sko:102810292|K11824 AP-2 complex subunit alpha | (RefSeq) AP-2 complex subunit alpha-1-like	Endocytosis (ko04144)	--	--	--	--	--	--	transmembrane protein 183-like isoform X2 [Penaeus vannamei]
gene-LOC123510229	LOC123510229	48	43	42	20	9	8	44.4161	38.8456	37.8972	23.3764	12.6561	10.8994	0.439500501919864	1.31470931267255	normal	--	--	Biological Process: microtubule cytoskeleton organization (GO:0000226);; Biological Process: eye development (GO:0001654);; Biological Process: compound eye morphogenesis (GO:0001745);; Biological Process: compound eye photoreceptor cell differentiation (GO:0001751);; Biological Process: eye photoreceptor cell differentiation (GO:0001754);; Molecular Function: molecular_function (GO:0003674);; Mo…	K16536|2.1e-138|lak:106177082|K16536 protein HOOK3 | (RefSeq) protein Hook homolog 3 isoform X1	--	--	--	HOOK protein coiled-coil region	Protein Hook homolog OS=Branchiostoma floridae OX=7739 GN=BRAFLDRAFT_281537 PE=3 SV=1	--	--	protein Hook homolog 3-like isoform X2 [Penaeus vannamei]
gene-LOC123510327	LOC123510327	0	0	0	0	0	0	0	0	0	0	0	0	--	--	--	--	--	--	--	--	--	--	--	--	--	--	--
gene-LOC123510385	LOC123510385	0	0	0	0	0	1	0.0	0.0	0.0	0.0	0.0	1.3624	--	--	--	[C]	Energy production and conversion	Biological Process: cellular aldehyde metabolic process (GO:0006081);; Cellular Component: integral component of membrane (GO:0016021);; Molecular Function: oxidoreductase activity, acting on the aldehyde or oxo group of donors, NAD or NADP as acceptor (GO:0016620);;	K00128|1.0e-138|dnx:107162929|K00128 aldehyde dehydrogenase (NAD+) [EC:1.2.1.3] | (RefSeq) aldehyde dehydrogenase, dimeric NADP-preferring isoform X1	Glycolysis / Gluconeogenesis (ko00010);; Ascorbate and aldarate metabolism (ko00053);; Fatty acid degradation (ko00071);; Valine, leucine and isoleucine degradation (ko00280);; Lysine degradation (ko00310);; Arginine and proline metabolism (ko00330);; Histidine metabolism (ko00340);; Tryptophan metabolism (ko00380);; beta-Alanine metabolism (ko00410);; Glycerolipid metabolism (ko00561);; Pyruvate…	[C]	Energy production and conversion	Aldehyde dehydrogenase family	Aldehyde dehydrogenase family 3 comG OS=Dictyostelium discoideum OX=44689 GN=comG PE=3 SV=1	--	--	aldehyde dehydrogenase, dimeric NADP-preferring-like [Penaeus vannamei]
gene-LOC123510610	LOC123510610	17	10	9	13	4	12	15.7307	9.0339	8.1208	15.1946	5.6249	16.3492	0.4169641651759	0.38774797493064	normal	--	--	Cellular Component: protein phosphatase type 2A complex (GO:0000159);; Biological Process: signal transduction (GO:0007165);; Molecular Function: protein phosphatase regulator activity (GO:0019888);;	K11584|1.1e-238|tca:659798|K11584 serine/threonine-protein phosphatase 2A regulatory subunit B' | (RefSeq) serine/threonine-protein phosphatase 2A 56 kDa regulatory subunit epsilon isoform	mRNA surveillance pathway (ko03015)	[T]	Signal transduction mechanisms	Protein phosphatase 2A regulatory B subunit (B56 family)	Serine/threonine-protein phosphatase 2A regulatory subunit pptr-1 OS=Caenorhabditis elegans OX=6239 GN=pptr-1 PE=1 SV=4	--	--	PP2AWBT-A [Homarus americanus]
gene-LOC123510683	LOC123510683	21	23	30	3	5	4	19.432	20.7779	27.0694	3.5065	7.0312	5.4497	0.391678190884354	1.21398926300164	normal	--	--	Biological Process: maturation of LSU-rRNA from tricistronic rRNA transcript (SSU-rRNA, 5.8S rRNA, LSU-rRNA) (GO:0000463);; Biological Process: maturation of 5.8S rRNA from tricistronic rRNA transcript (SSU-rRNA, 5.8S rRNA, LSU-rRNA) (GO:0000466);; Cellular Component: nucleoplasm (GO:0005654);; Cellular Component: nucleolus (GO:0005730);; Cellular Component: preribosome, large subunit precursor (…	K14863|1.5e-118|nvi:100118700|K14863 ribosome biogenesis protein | (RefSeq) ribosome biogenesis protein WDR12 homolog	--	[Z]	Cytoskeleton	WD domain, G-beta repeat	Ribosome biogenesis protein WDR12 homolog OS=Ixodes scapularis OX=6945 GN=ISCW009002 PE=3 SV=1	--	--	ribosome biogenesis protein WDR12 homolog [Penaeus vannamei]
gene-LOC123510755	LOC123510755	0	0	0	0	1	0	0.0	0.0	0.0	0.0	1.4062	0.0	0.312828992858654	-1.259613665735	normal	--	--	Cellular Component: cytoplasm (GO:0005737);; Biological Process: negative regulation of signal transduction (GO:0009968);;	--	--	--	--	RTP801 C-terminal region	--	--	--	uncharacterized protein LOC113802412 [Penaeus vannamei]
gene-LOC123511015	LOC123511015	172	137	145	47	36	44	159.1577	123.7639	130.8355	54.9345	50.6243	59.947	0.634274253093106	1.03895921495433	normal	[T]	Signal transduction mechanisms	Molecular Function: magnesium ion binding (GO:0000287);; Molecular Function: pyruvate kinase activity (GO:0004743);; Molecular Function: kinase activity (GO:0016301);; Molecular Function: potassium ion binding (GO:0030955);;	K00873|6.0e-215|fcd:110848777|K00873 pyruvate kinase [EC:2.7.1.40] | (RefSeq) pyruvate kinase-like isoform X1	Glycolysis / Gluconeogenesis (ko00010);; Purine metabolism (ko00230);; Pyruvate metabolism (ko00620);; Carbon metabolism (ko01200);; Biosynthesis of amino acids (ko01230)	[G]	Carbohydrate transport and metabolism	Pyruvate kinase, barrel domain	Pyruvate kinase OS=Drosophila melanogaster OX=7227 GN=PyK PE=2 SV=2	--	--	pyruvate kinase, partial [Procambarus clarkii]
gene-LOC123511049	LOC123511049	0	0	0	0	0	0	0	0	0	0	0	0	--	--	--	--	--	Molecular Function: nucleic acid binding (GO:0003676);; Biological Process: DNA integration (GO:0015074);;	K00432|6.0e-26|spu:105437350|K00432 glutathione peroxidase [EC:1.11.1.9] | (RefSeq) glutathione peroxidase 7-like	Glutathione metabolism (ko00480);; Arachidonic acid metabolism (ko00590)	--	--	RNase H-like domain found in reverse transcriptase	Retrovirus-related Pol polyprotein from transposon opus OS=Drosophila melanogaster OX=7227 GN=pol PE=4 SV=1	--	--	LOW QUALITY PROTEIN: uncharacterized protein K02A2.6-like [Penaeus vannamei]
gene-LOC123511448	LOC123511448	5	7	6	0	0	3	4.6267	6.3237	5.4139	0.0	0.0	4.0873	0.185027427397389	2.66078092778671	normal	[T]	Signal transduction mechanisms	Molecular Function: adenylate cyclase activity (GO:0004016);; Molecular Function: ATP binding (GO:0005524);; Cellular Component: integral component of plasma membrane (GO:0005887);; Biological Process: cAMP biosynthetic process (GO:0006171);; Biological Process: adenylate cyclase-activating G-protein coupled receptor signaling pathway (GO:0007189);; Biological Process: adenylate cyclase-inhibitin…	K08045|0.0e+00|dpx:DAPPUDRAFT_39757|K08045 adenylate cyclase 5 [EC:4.6.1.1] | (RefSeq) Adcy1; adenylyl cyclase	Purine metabolism (ko00230)	[C]	Energy production and conversion	Adenylate and Guanylate cyclase catalytic domain	Ca(2+)/calmodulin-responsive adenylate cyclase OS=Drosophila melanogaster OX=7227 GN=rut PE=1 SV=2	--	--	adenylate cyclase type 6-like isoform X1 [Daphnia magna]
gene-LOC123511596	LOC123511596	0	0	0	2	0	1	0.0	0.0	0.0	2.3376	0.0	1.3624	--	--	--	[Q]	Secondary metabolites biosynthesis, transport and catabolism	--	K19511|0.0e+00|phu:Phum_PHUM238450|K19511 peroxidase [EC:1.11.1.7] | (RefSeq) hypothetical protein	--	[R]	General function prediction only	Animal haem peroxidase	Peroxidasin OS=Drosophila melanogaster OX=7227 GN=Pxn PE=1 SV=1	--	--	PREDICTED: uncharacterized protein LOC108681451 isoform X1 [Hyalella azteca]
gene-LOC123511742	LOC123511742	0	0	0	16	18	21	0.0	0.0	0.0	18.7011	25.3121	28.6111	0.0105982649267249	-4.70585025570989	normal	--	--	Molecular Function: nucleic acid binding (GO:0003676);; Biological Process: DNA integration (GO:0015074);;	K00432|2.7e-23|spu:105437350|K00432 glutathione peroxidase [EC:1.11.1.9] | (RefSeq) glutathione peroxidase 7-like	Glutathione metabolism (ko00480);; Arachidonic acid metabolism (ko00590)	--	--	Integrase core domain	--	--	--	uncharacterized protein K02A2.6-like [Penaeus vannamei]
gene-LOC123511743	LOC123511743	1	0	0	0	0	1	0.9253	0.0	0.0	0.0	0.0	1.3624	--	--	--	--	--	Cellular Component: integral component of membrane (GO:0016021);;	--	--	--	--	--	--	--	--	hypothetical protein Avbf_09397 [Armadillidium vulgare]
gene-LOC123511920	LOC123511920	16	23	25	24	28	20	14.8054	20.7779	22.5578	28.0516	39.3745	27.2486	0.513267119987514	-1.11454567606446	normal	--	--	Molecular Function: molecular_function (GO:0003674);; Molecular Function: GTPase activator activity (GO:0005096);; Molecular Function: binding (GO:0005488);; Molecular Function: protein binding (GO:0005515);; Cellular Component: cellular_component (GO:0005575);; Cellular Component: intracellular (GO:0005622);; Cellular Component: cell (GO:0005623);; Biological Process: transport (GO:0006810);; Bi…	K20360|2.8e-148|dpx:DAPPUDRAFT_300107|K20360 TBC1 domain family member 2 | (RefSeq) hypothetical protein	--	[U]	Intracellular trafficking, secretion, and vesicular transport	Rab-GTPase-TBC domain	--	--	--	TBC1 domain family member 22B-like isoform X1 [Penaeus vannamei]
gene-LOC123512124	LOC123512124	0	0	0	0	0	0	0	0	0	0	0	0	--	--	--	--	--	--	--	--	--	--	--	--	--	--	CUB domain [Trinorchestia longiramus]
gene-LOC123512543	LOC123512543	0	0	0	0	0	0	0	0	0	0	0	0	--	--	--	--	--	Molecular Function: structural constituent of cuticle (GO:0042302);;	--	--	--	--	Insect cuticle protein	--	--	--	bromodomain-containing protein DDB_G0270170-like [Penaeus vannamei]
gene-LOC123512630	LOC123512630	0	0	0	0	0	0	0	0	0	0	0	0	--	--	--	--	--	--	K05030|2.7e-22|dpx:DAPPUDRAFT_326977|K05030 calcium-activated chloride channel regulator 3/4 | (RefSeq) hypothetical protein	--	--	--	Calcium-activated chloride channel N terminal	--	--	--	hypothetical protein C7M84_004000 [Penaeus vannamei]
gene-LOC123512725	LOC123512725	0	0	0	0	0	0	0.0	0.0	0.0	0.0	0.0	0.0	--	--	--	--	--	Molecular Function: molecular_function (GO:0003674);; Molecular Function: binding (GO:0005488);; Molecular Function: protein binding (GO:0005515);; Cellular Component: cellular_component (GO:0005575);; Cellular Component: cell (GO:0005623);; Cellular Component: plasma membrane (GO:0005886);; Cellular Component: external side of plasma membrane (GO:0009897);; Cellular Component: cell surface (GO:0…	--	--	--	--	GDNF/GAS1 domain	--	--	--	PREDICTED: uncharacterized protein LOC108673930 [Hyalella azteca]
gene-LOC123513074	LOC123513074	3	3	2	2	4	1	2.776	2.7102	1.8046	2.3376	5.6249	1.3624	0.347895081774277	-1.00308468967319	normal	--	--	Molecular Function: ubiquitin-protein transferase activity (GO:0004842);; Biological Process: organelle organization (GO:0006996);; Cellular Component: integral component of membrane (GO:0016021);;	K15688|7.4e-33|nvl:108561057|K15688 E3 ubiquitin-protein ligase MUL1 [EC:2.3.2.27] | (RefSeq) mitochondrial ubiquitin ligase activator of nfkb 1	--	[O]	Posttranslational modification, protein turnover, chaperones	E3 Ubiquitin ligase	Mitochondrial E3 ubiquitin protein ligase 1 OS=Drosophila melanogaster OX=7227 GN=Mul1 PE=1 SV=1	--	--	mitochondrial E3 ubiquitin protein ligase 1-like [Penaeus vannamei]
gene-LOC123513140	LOC123513140	4	2	3	2	6	4	3.7013	1.8068	2.7069	2.3376	8.4374	5.4497	0.23920638725416	-1.89337974449452	normal	--	--	Biological Process: system process (GO:0003008);; Biological Process: muscle system process (GO:0003012);; Biological Process: biological_process (GO:0008150);; Biological Process: multicellular organismal process (GO:0032501);;	K22762|5.2e-117|zne:110832480|K22762 desumoylating isopeptidase 1 [EC:3.4.-.-] | (RefSeq) LOW QUALITY PROTEIN: uncharacterized protein LOC110832480	--	--	--	PPPDE putative peptidase domain	--	--	--	uncharacterized protein LOC113808098 isoform X1 [Penaeus vannamei]
gene-LOC123513313	LOC123513313	0	0	0	0	0	0	0.0	0.0	0.0	0.0	0.0	0.0	--	--	--	--	--	--	--	--	--	--	--	--	--	--	uncharacterized protein LOC113807858 [Penaeus vannamei]
gene-LOC123513393	LOC123513393	7	9	5	4	4	11	6.4773	8.1305	4.5116	4.6753	5.6249	14.9867	0.418383509684574	0.254253505734286	normal	[S]	Function unknown	Molecular Function: aminoacyl-tRNA editing activity (GO:0002161);; Cellular Component: aminoacyl-tRNA synthetase multienzyme complex (GO:0017101);;	K15438|1.4e-27|ssc:100514707|K15438 aminoacyl tRNA synthase complex-interacting multifunctional protein 2 | (RefSeq) AIMP2; aminoacyl tRNA synthase complex-interacting multifunctional protein 2 isoform 1	--	--	--	Aminoacyl-tRNA editing domain	Probable aminoacyl tRNA synthase complex-interacting multifunctional protein 2 OS=Drosophila melanogaster OX=7227 GN=AIMP2 PE=3 SV=1	--	--	uncharacterized protein LOC113822435 [Penaeus vannamei]
gene-LOC123513528	LOC123513528	0	0	0	0	0	0	0.0	0.0	0.0	0.0	0.0	0.0	--	--	--	--	--	Biological Process: carbohydrate metabolic process (GO:0005975);; Cellular Component: integral component of membrane (GO:0016021);; Molecular Function: kinase activity (GO:0016301);; Molecular Function: phosphotransferase activity, alcohol group as acceptor (GO:0016773);;	K08074|3.2e-127|srx:107725973|K08074 ADP-dependent glucokinase [EC:2.7.1.147] | (RefSeq) ADP-dependent glucokinase-like	Glycolysis / Gluconeogenesis (ko00010);; Carbon metabolism (ko01200)	[GR]	Carbohydrate transport and metabolism;; General function prediction only	ADP-specific Phosphofructokinase/Glucokinase conserved region	Probable ADP-dependent glucokinase OS=Caenorhabditis elegans OX=6239 GN=C50D2.7 PE=1 SV=1	--	--	ADP-dependent glucokinase [Armadillidium nasatum]
gene-LOC123513604	LOC123513604	0	0	0	2	2	2	0.0	0.0	0.0	2.3376	2.8125	2.7249	0.219398979855512	-1.9216771340051	normal	--	--	Cellular Component: Golgi membrane (GO:0000139);; Biological Process: protein glycosylation (GO:0006486);; Molecular Function: galactosyltransferase activity (GO:0008378);; Cellular Component: membrane (GO:0016020);; Cellular Component: integral component of membrane (GO:0016021);; Molecular Function: transferase activity, transferring glycosyl groups (GO:0016757);;	K07819|2.2e-33|obi:106870230|K07819 beta-1,3-galactosyltransferase 1 [EC:2.4.1.86] | (RefSeq) beta-1,3-galactosyltransferase 1-like	Glycosphingolipid biosynthesis - lacto and neolacto series (ko00601)	[G]	Carbohydrate transport and metabolism	Galactosyltransferase	--	--	--	beta-1,3-galactosyltransferase 1-like [Penaeus vannamei]
gene-LOC123513670	LOC123513670	83	82	77	23	26	22	76.8029	74.0777	69.4782	26.8828	36.562	29.9735	0.607680044248514	0.766336071846115	normal	[C]	Energy production and conversion	Molecular Function: oxidoreductase activity (GO:0016491);; Molecular Function: metal ion binding (GO:0046872);; Molecular Function: 2 iron, 2 sulfur cluster binding (GO:0051537);;	K03943|6.5e-92|isc:IscW_ISCW014272|K03943 NADH dehydrogenase (ubiquinone) flavoprotein 2 [EC:7.1.1.2] | (RefSeq) NADH-ubiquinone dehydrogenase, putative	Oxidative phosphorylation (ko00190)	[C]	Energy production and conversion	Thioredoxin-like [2Fe-2S] ferredoxin	Probable NADH dehydrogenase [ubiquinone] flavoprotein 2, mitochondrial OS=Caenorhabditis elegans OX=6239 GN=F53F4.10 PE=3 SV=1	--	--	NADH dehydrogenase [ubiquinone] flavoprotein 2, mitochondrial-like [Penaeus vannamei]
gene-LOC123513725	LOC123513725	0	0	0	2	0	1	0.0	0.0	0.0	2.3376	0.0	1.3624	--	--	--	--	--	Cellular Component: integral component of membrane (GO:0016021);;	K01109|2.6e-69|dle:111187436|K01109 inositol polyphosphate-4-phosphatase [EC:3.1.3.66] | (RefSeq) INPP4A; inositol polyphosphate-4-phosphatase type I A isoform X1	Inositol phosphate metabolism (ko00562);; Phosphatidylinositol signaling system (ko04070)	[S]	Function unknown	UNC-50 family	Protein unc-50 homolog OS=Drosophila melanogaster OX=7227 GN=CG9773 PE=2 SV=1	--	--	protein unc-50 homolog [Penaeus vannamei]
gene-LOC123513824	LOC123513824	7	8	5	4	3	6	6.4773	7.2271	4.5116	4.6753	4.2187	8.1746	0.397436216452337	0.450849952736649	normal	--	--	Cellular Component: nuclear chromosome (GO:0000228);; Cellular Component: chromatin (GO:0000785);; Cellular Component: nuclear chromatin (GO:0000790);; Biological Process: sister chromatid segregation (GO:0000819);; Molecular Function: molecular_function (GO:0003674);; Molecular Function: chromatin binding (GO:0003682);; Molecular Function: binding (GO:0005488);; Cellular Component: cellular_comp…	--	--	[S]	Function unknown	Mini-chromosome maintenance replisome factor	Mini-chromosome maintenance complex-binding protein OS=Drosophila melanogaster OX=7227 GN=CG3430 PE=1 SV=1	--	--	mini-chromosome maintenance complex-binding protein-like [Penaeus vannamei]
gene-LOC123513825	LOC123513825	0	0	2	0	1	1	0.0	0.0	1.8046	0.0	1.4062	1.3624	0.312828992858654	-1.259613665735	normal	[E]	Amino acid transport and metabolism	Molecular Function: methyltransferase activity (GO:0008168);; Biological Process: methylation (GO:0032259);;	K08513|4.2e-128|cfa:480074|K08513 vesicle-associated membrane protein 4 | (RefSeq) LOW QUALITY PROTEIN: methyltransferase-like protein 13	SNARE interactions in vesicular transport (ko04130)	[E]	Amino acid transport and metabolism	Methyltransferase domain	eEF1A lysine and N-terminal methyltransferase homolog OS=Drosophila melanogaster OX=7227 GN=CG2614 PE=2 SV=1	--	--	methyltransferase-like protein 13 isoform X1 [Penaeus vannamei]
gene-LOC123513879	LOC123513879	85	113	126	39	31	29	78.6535	102.0827	113.6915	45.5839	43.5931	39.5105	0.619109327734535	0.975206657029807	normal	--	--	Molecular Function: protein binding (GO:0005515);; Biological Process: regulation of transcription from RNA polymerase II promoter (GO:0006357);; Cellular Component: NURF complex (GO:0016589);; Molecular Function: metal ion binding (GO:0046872);;	K11728|0.0e+00|ame:412256|K11728 nucleosome-remodeling factor subunit BPTF | (RefSeq) nucleosome-remodeling factor subunit NURF301 isoform X2	--	[BK]	Chromatin structure and dynamics;; Transcription	PHD-finger	Nucleosome-remodeling factor subunit NURF301 OS=Drosophila melanogaster OX=7227 GN=E(bx) PE=1 SV=2	--	--	nucleosome-remodeling factor subunit NURF301-like [Penaeus vannamei]
gene-LOC123513946	LOC123513946	4	1	5	2	4	5	3.7013	0.9034	4.5116	2.3376	5.6249	6.8122	0.226608739847575	-1.9014729184558	normal	[R]	General function prediction only	Molecular Function: DNA binding (GO:0003677);; Molecular Function: transcription factor activity, sequence-specific DNA binding (GO:0003700);; Molecular Function: copper ion binding (GO:0005507);; Molecular Function: zinc ion binding (GO:0008270);; Cellular Component: host cell nucleus (GO:0042025);;	K11997|7.2e-242|zne:110828258|K11997 tripartite motif-containing protein 2/3 | (RefSeq) brain tumor protein	--	[O]	Posttranslational modification, protein turnover, chaperones	NHL repeat	Brain tumor protein OS=Drosophila melanogaster OX=7227 GN=brat PE=1 SV=2	--	--	brain tumor protein-like [Penaeus vannamei]
gene-LOC123514053	LOC123514053	0	0	0	0	0	0	0.0	0.0	0.0	0.0	0.0	0.0	--	--	--	[G]	Carbohydrate transport and metabolism	Cellular Component: integral component of membrane (GO:0016021);; Molecular Function: transmembrane transporter activity (GO:0022857);;	K08214|4.3e-07|acyg:106042637|K08214 MFS transporter, OCT family, solute carrier family 22 (organic cation transporter), member 18 | (RefSeq) SLC22A18; solute carrier family 22 member 18	--	[R]	General function prediction only	Major Facilitator Superfamily	--	--	--	LOW QUALITY PROTEIN: major facilitator superfamily domain-containing protein 10-like [Penaeus vannamei]
gene-LOC123514117	LOC123514117	0	0	2	0	0	0	0.0	0.0	1.8046	0.0	0.0	0.0	--	--	--	--	--	--	--	--	--	--	--	--	--	--	--
gene-LOC123514195	LOC123514195	496	505	474	1175	934	955	458.9665	456.2101	427.6967	1373.3615	1313.4192	1301.1218	0.81837595398606	-1.75896422289888	normal	--	--	Molecular Function: structural constituent of ribosome (GO:0003735);; Cellular Component: ribosome (GO:0005840);; Biological Process: translation (GO:0006412);;	K02993|1.5e-70|dpx:DAPPUDRAFT_230667|K02993 small subunit ribosomal protein S7e | (RefSeq) hypothetical protein	Ribosome (ko03010)	[J]	Translation, ribosomal structure and biogenesis	Ribosomal protein S7e	40S ribosomal protein S7 OS=Anopheles gambiae OX=7165 GN=RpS7 PE=2 SV=2	--	--	ribosomal protein S7 [Procambarus clarkii]
gene-LOC123514324	LOC123514324	0	1	0	0	0	0	0.0	0.9034	0.0	0.0	0.0	0.0	--	--	--	[P]	Inorganic ion transport and metabolism	Molecular Function: magnesium ion binding (GO:0000287);; Molecular Function: ATP binding (GO:0005524);; Biological Process: phospholipid transport (GO:0015914);; Cellular Component: integral component of membrane (GO:0016021);;	K01530|0.0e+00|bter:100647024|K01530 phospholipid-translocating ATPase [EC:7.6.2.1] | (RefSeq) LOW QUALITY PROTEIN: phospholipid-transporting ATPase ID	--	[R]	General function prediction only	Phospholipid-translocating ATPase N-terminal	Phospholipid-transporting ATPase tat-1 OS=Caenorhabditis elegans OX=6239 GN=tat-1 PE=3 SV=3	--	--	P-type ATPase subfamily IV [Trinorchestia longiramus]
gene-LOC123514472	LOC123514472	17	24	33	35	40	30	15.7307	21.6813	29.7764	40.9086	56.2492	40.8729	0.471958264773922	-1.56012276304733	normal	[O]	Posttranslational modification, protein turnover, chaperones	Molecular Function: metallopeptidase activity (GO:0008237);;	K08955|3.5e-222|dpx:DAPPUDRAFT_202764|K08955 ATP-dependent metalloprotease [EC:3.4.24.-] | (RefSeq) hypothetical protein	--	[O]	Posttranslational modification, protein turnover, chaperones	Peptidase family M41	ATP-dependent zinc metalloprotease YME1L OS=Drosophila melanogaster OX=7227 GN=YME1L PE=2 SV=1	--	--	ATP-dependent zinc metalloprotease YME1 homolog [Penaeus vannamei]
gene-LOC123514509	LOC123514509	1	1	2	0	1	1	0.9253	0.9034	1.8046	0.0	1.4062	1.3624	0.368881839776808	-0.443598867001603	normal	[J]	Translation, ribosomal structure and biogenesis	Molecular Function: asparagine-tRNA ligase activity (GO:0004816);; Molecular Function: ATP binding (GO:0005524);; Biological Process: asparaginyl-tRNA aminoacylation (GO:0006421);;	K01893|1.6e-95|zne:110832257|K01893 asparaginyl-tRNA synthetase [EC:6.1.1.22] | (RefSeq) probable asparagine--tRNA ligase, mitochondrial isoform X1	Aminoacyl-tRNA biosynthesis (ko00970)	[J]	Translation, ribosomal structure and biogenesis	tRNA synthetases class II (D, K and N)	Probable asparagine--tRNA ligase, mitochondrial OS=Dictyostelium discoideum OX=44689 GN=asnS2 PE=3 SV=1	--	--	probable asparagine--tRNA ligase, mitochondrial [Penaeus vannamei]
gene-LOC123514653	LOC123514653	55	62	56	12	11	9	50.8935	56.01	50.5296	14.0258	15.4685	12.2619	0.437174562260684	1.55944752358625	normal	--	--	Molecular Function: magnesium ion binding (GO:0000287);; Molecular Function: ATP binding (GO:0005524);; Biological Process: phospholipid transport (GO:0015914);; Cellular Component: integral component of membrane (GO:0016021);;	K01530|1.8e-55|dpx:DAPPUDRAFT_317597|K01530 phospholipid-translocating ATPase [EC:7.6.2.1] | (RefSeq) hypothetical protein	--	[R]	General function prediction only	Phospholipid-translocating P-type ATPase C-terminal	--	--	--	phospholipid-transporting ATPase ID-like [Penaeus vannamei]
gene-LOC123514764	LOC123514764	39	21	33	50	46	56	36.0881	18.9711	29.7764	58.4409	64.6866	76.2961	0.398138744727571	-1.94041796332423	normal	[J]	Translation, ribosomal structure and biogenesis	Molecular Function: mRNA binding (GO:0003729);;	K03102|3.8e-82|nvl:108560440|K03102 squid | (RefSeq) RNA-binding protein squid isoform X1	Dorso-ventral axis formation (ko04320)	[A]	RNA processing and modification	RNA recognition motif. (a.k.a. RRM, RBD, or RNP domain)	RNA-binding protein squid OS=Drosophila melanogaster OX=7227 GN=sqd PE=1 SV=3	--	--	RNA-binding protein squid-like isoform X1 [Penaeus vannamei]
gene-LOC123515110	LOC123515110	33	36	30	6	4	3	30.5361	32.5219	27.0694	7.0129	5.6249	4.0873	0.282034418522288	2.10927933641365	normal	--	--	--	--	--	[S]	Function unknown	Uncharacterized conserved protein (DUF2358)	--	--	--	uncharacterized protein LOC113824610 [Penaeus vannamei]
gene-LOC123515389	LOC123515389	0	0	0	0	0	0	0.0	0.0	0.0	0.0	0.0	0.0	--	--	--	--	--	Molecular Function: RNA polymerase II transcription factor activity, sequence-specific DNA binding (GO:0000981);; Biological Process: ameboidal-type cell migration (GO:0001667);; Biological Process: morphogenesis of a branching structure (GO:0001763);; Biological Process: morphogenesis of an epithelium (GO:0002009);; Biological Process: instar larval or pupal development (GO:0002165);; Biological…	K09093|8.0e-16|aag:5575425|K09093 aryl hydrocarbon receptor | (RefSeq) aryl hydrocarbon receptor protein 1 isoform X1	--	--	--	PAS domain	--	--	--	uncharacterized protein LOC113814043 [Penaeus vannamei]
gene-LOC123515504	LOC123515504	16	15	15	5	4	4	14.8054	13.5508	13.5347	5.8441	5.6249	5.4497	0.395876912516647	0.915715770170015	normal	--	--	--	--	--	[W]	Extracellular structures	--	--	--	--	serine-rich adhesin for platelets-like [Penaeus vannamei]
gene-LOC123515586	LOC123515586	20	19	13	2	0	2	18.5067	17.1643	11.7301	2.3376	0.0	2.7249	0.0799663256695581	3.94955226725519	normal	--	--	Molecular Function: DNA helicase activity (GO:0003678);; Molecular Function: ATP binding (GO:0005524);; Biological Process: DNA replication (GO:0006260);;	K17680|7.0e-84|pcan:112562839|K17680 twinkle protein [EC:3.6.4.12] | (RefSeq) twinkle protein, mitochondrial-like isoform X1	--	[L]	Replication, recombination and repair	AAA domain	--	--	--	putative twinkle protein, mitochondrial [Penaeus vannamei]
gene-LOC123515644	LOC123515644	0	0	0	3	0	1	0.0	0.0	0.0	3.5065	0.0	1.3624	--	--	--	--	--	Cellular Component: integral component of membrane (GO:0016021);;	K21754|1.8e-11|aplc:110973579|K21754 BTB/POZ domain-containing protein KCTD1/15 | (RefSeq) uncharacterized protein LOC110973579	--	--	--	DDE superfamily endonuclease	--	--	--	uncharacterized protein LOC117686392 [Crassostrea gigas]
gene-LOC123515721	LOC123515721	7	7	15	4	1	3	6.4773	6.3237	13.5347	4.6753	1.4062	4.0873	0.304329880667059	1.40116726205171	normal	[R]	General function prediction only	Cellular Component: integral component of membrane (GO:0016021);;	K15734|2.4e-75|aga:AgaP_AGAP000275|K15734 all-trans-retinol dehydrogenase (NAD+) [EC:1.1.1.105] | (RefSeq) AGAP000275-PA	Retinol metabolism (ko00830)	[Q]	Secondary metabolites biosynthesis, transport and catabolism	short chain dehydrogenase	Peroxisomal multifunctional enzyme A OS=Dictyostelium discoideum OX=44689 GN=mfeA PE=2 SV=1	--	--	epidermal retinol dehydrogenase 2-like isoform X1 [Penaeus vannamei]
gene-LOC123515809	LOC123515809	0	0	0	2	0	3	0.0	0.0	0.0	2.3376	0.0	4.0873	--	--	--	--	--	Molecular Function: RNA-directed DNA polymerase activity (GO:0003964);;	K19511|2.7e-07|pbi:103055937|K19511 peroxidase [EC:1.11.1.7] | (RefSeq) peroxidasin homolog	--	--	--	Reverse transcriptase (RNA-dependent DNA polymerase)	Probable RNA-directed DNA polymerase from transposon BS OS=Drosophila melanogaster OX=7227 GN=RTase PE=2 SV=1	--	--	Reverse transcriptase domain [Trinorchestia longiramus]
gene-LOC123515896	LOC123515896	0	0	0	0	0	0	0	0	0	0	0	0	--	--	--	--	--	--	--	--	--	--	--	--	--	--	--
gene-LOC123515960	LOC123515960	0	0	0	0	0	1	0.0	0.0	0.0	0.0	0.0	1.3624	--	--	--	--	--	Molecular Function: structural constituent of cuticle (GO:0042302);;	--	--	--	--	Insect cuticle protein	--	--	--	unnamed protein product [Arctia plantaginis]
gene-LOC123516027	LOC123516027	0	0	1	0	0	0	0.0	0.0	0.9023	0.0	0.0	0.0	--	--	--	--	--	Cellular Component: integral component of membrane (GO:0016021);;	--	--	--	--	--	--	--	--	uncharacterized protein LOC113819366 isoform X1 [Penaeus vannamei]
gene-LOC123516085	LOC123516085	0	0	0	0	0	0	0.0	0.0	0.0	0.0	0.0	0.0	--	--	--	--	--	Molecular Function: actin binding (GO:0003779);; Biological Process: positive regulation of Rho protein signal transduction (GO:0035025);;	--	--	[S]	Function unknown	Costars	--	--	--	actin-binding Rho-activating protein-like [Penaeus vannamei]
gene-LOC123516180	LOC123516180	1	0	1	3	0	0	0.9253	0.0	0.9023	3.5065	0.0	0.0	--	--	--	--	--	--	--	--	--	--	--	--	--	--	--
gene-LOC123516249	LOC123516249	0	0	0	0	0	0	0	0	0	0	0	0	--	--	--	--	--	Cellular Component: anaphase-promoting complex (GO:0005680);;	K12456|6.4e-14|isc:IscW_ISCW010874|K12456 anaphase-promoting complex subunit 13 | (RefSeq) anaphase-promoting complex subunit, putative	Ubiquitin mediated proteolysis (ko04120)	--	--	Apc13p protein	--	--	--	Apc13p, partial [Trinorchestia longiramus]
gene-LOC123516315	LOC123516315	0	0	0	0	0	0	0	0	0	0	0	0	--	--	--	--	--	Molecular Function: RNA polymerase II transcription factor activity, sequence-specific DNA binding (GO:0000981);; Biological Process: ameboidal-type cell migration (GO:0001667);; Biological Process: morphogenesis of a branching structure (GO:0001763);; Biological Process: morphogenesis of an epithelium (GO:0002009);; Biological Process: instar larval or pupal development (GO:0002165);; Biological…	K09095|3.1e-20|nve:5517926|K09095 hypoxia-inducible factor 2 alpha | (RefSeq) endothelial PAS domain-containing protein 1	--	--	--	PAS domain	--	--	--	PREDICTED: neuronal PAS domain-containing protein 4-like [Hyalella azteca]
gene-LOC123516470	LOC123516470	0	0	0	0	0	0	0	0	0	0	0	0	--	--	--	--	--	Molecular Function: structural constituent of ribosome (GO:0003735);; Cellular Component: ribosome (GO:0005840);; Biological Process: translation (GO:0006412);;	K02958|7.4e-09|bacu:102998516|K02958 small subunit ribosomal protein S15e | (RefSeq) RPS15; ribosomal protein S15	Ribosome (ko03010)	[J]	Translation, ribosomal structure and biogenesis	Ribosomal protein S19	40S ribosomal protein S15 OS=Caenorhabditis elegans OX=6239 GN=rps-15 PE=1 SV=3	--	--	uncharacterized protein LOC113808295 [Penaeus vannamei]
gene-LOC123516485	LOC123516485	1	1	0	1	1	2	0.9253	0.9034	0.0	1.1688	1.4062	2.7249	0.368881839776808	-0.443598867001603	normal	--	--	Biological Process: cell morphogenesis (GO:0000902);; Biological Process: cell morphogenesis involved in differentiation (GO:0000904);; Molecular Function: lipopolysaccharide binding (GO:0001530);; Biological Process: regulation of cytokine production (GO:0001817);; Biological Process: positive regulation of cytokine production (GO:0001819);; Biological Process: response to molecule of bacterial …	K04512|5.8e-06|ccar:109070055|K04512 dishevelled associated activator of morphogenesis | (RefSeq) disheveled-associated activator of morphogenesis 2-like	Wnt signaling pathway (ko04310)	[W]	Extracellular structures	Spondin_N	--	--	--	spondin-2-like [Penaeus vannamei]
gene-LOC123516534	LOC123516534	0	0	0	0	0	0	0.0	0.0	0.0	0.0	0.0	0.0	--	--	--	--	--	Molecular Function: peptidyl-prolyl cis-trans isomerase activity (GO:0003755);; Molecular Function: zinc ion binding (GO:0008270);;	K12012|3.8e-08|phyp:113526760|K12012 tripartite motif-containing protein 35 | (RefSeq) tripartite motif-containing protein 35-like isoform X1	--	--	--	RING-type zinc-finger	--	--	--	RING finger protein 207-like [Penaeus vannamei]
gene-LOC123516635	LOC123516635	0	0	0	0	0	0	0.0	0.0	0.0	0.0	0.0	0.0	--	--	--	--	--	--	--	--	--	--	--	--	--	--	hypothetical protein C7M84_021756 [Penaeus vannamei]
gene-LOC123516761	LOC123516761	56	45	58	2540	2161	2372	51.8188	40.6524	52.3342	2968.7984	3038.864	3231.6869	0.0027690982238554	-6.41902789030241	down	--	--	--	--	--	--	--	Tudor domain	--	--	--	--
gene-LOC123516958	LOC123516958	2	4	1	7	2	4	1.8507	3.6135	0.9023	8.1817	2.8125	5.4497	0.38398629024047	0.0934437070462523	normal	--	--	Cellular Component: extracellular space (GO:0005615);; Biological Process: ion transport (GO:0006811);; Molecular Function: metal ion binding (GO:0046872);; Biological Process: iron ion homeostasis (GO:0055072);;	K06569|7.9e-221|zne:110831310|K06569 melanoma-associated antigen p97 | (RefSeq) melanotransferrin isoform X1	--	--	--	Transferrin	Transferrin OS=Blaberus discoidalis OX=6981 PE=1 SV=1	--	--	melanotransferrin-like [Penaeus vannamei]
gene-LOC123517037	LOC123517037	0	0	0	4	3	3	0.0	0.0	0.0	4.6753	4.2187	4.0873	0.158447855148412	-2.37377305117192	normal	--	--	Cellular Component: host cell nucleus (GO:0042025);;	--	--	--	--	--	--	--	--	Constitutive coactivator of peroxisome proliferator-activated receptor gamma [Armadillidium nasatum]
gene-LOC123517095	LOC123517095	0	0	0	0	0	0	0	0	0	0	0	0	--	--	--	--	--	Cellular Component: integral component of membrane (GO:0016021);; Molecular Function: transferase activity, transferring acyl groups other than amino-acyl groups (GO:0016747);;	--	--	[R]	General function prediction only	--	--	--	--	nose resistant to fluoxetine protein 6-like [Penaeus vannamei]
gene-LOC123517166	LOC123517166	1	1	0	0	0	3	0.9253	0.9034	0.0	0.0	0.0	4.0873	--	--	--	--	--	Biological Process: protein glycosylation (GO:0006486);; Molecular Function: glucuronosyltransferase activity (GO:0015020);;	K21032|1.9e-55|pcf:106787494|K21032 beta-1,4-glucuronyltransferase 1 [EC:2.4.1.-] | (RefSeq) beta-1,4-glucuronyltransferase 1	Mannose type O-glycan biosynthesis (ko00515)	[G]	Carbohydrate transport and metabolism	Glycosyl-transferase for dystroglycan	--	--	--	beta-1,4-glucuronyltransferase 1-like [Penaeus vannamei]
gene-LOC123517317	LOC123517317	1	0	0	0	0	0	0.9253	0.0	0.0	0.0	0.0	0.0	--	--	--	--	--	Cellular Component: integral component of membrane (GO:0016021);;	--	--	--	--	--	--	--	--	--
gene-LOC123517477	LOC123517477	0	1	1	1	0	0	0.0	0.9034	0.9023	1.1688	0.0	0.0	--	--	--	[E]	Amino acid transport and metabolism	Molecular Function: serine-type peptidase activity (GO:0008236);;	K05995|1.4e-83|gga:424109|K05995 dipeptidase E [EC:3.4.13.21] | (RefSeq) alpha-aspartyl dipeptidase	--	--	--	Peptidase family S51	Probable alpha-aspartyl dipeptidase OS=Drosophila melanogaster OX=7227 GN=CG2200 PE=2 SV=1	--	--	alpha-aspartyl dipeptidase-like [Penaeus vannamei]
gene-LOC123517603	LOC123517603	24	30	30	24	11	18	22.2081	27.1016	27.0694	28.0516	15.4685	24.5238	0.50962594828563	0.543750859274957	normal	--	--	Cellular Component: integral component of membrane (GO:0016021);;	K23344|1.2e-39|phu:Phum_PHUM105870|K23344 DDRGK domain-containing protein 1 | (RefSeq) hypothetical protein	--	[S]	Function unknown	DDRGK domain	DDRGK domain-containing protein 1 OS=Drosophila ananassae OX=7217 GN=GF23066 PE=3 SV=1	--	--	DDRGK domain-containing protein 1-like isoform X1 [Penaeus vannamei]
gene-LOC123517745	LOC123517745	17	5	11	6	7	6	15.7307	4.5169	9.9255	7.0129	9.8436	8.1746	0.360872424949136	-1.16379493039532	normal	[R]	General function prediction only	Molecular Function: protein kinase activity (GO:0004672);; Molecular Function: ATP binding (GO:0005524);;	K08840|0.0e+00|hst:105185011|K08840 TRAF2 and NCK interacting kinase [EC:2.7.11.1] | (RefSeq) serine/threonine-protein kinase mig-15 isoform X1	MAPK signaling pathway - fly (ko04013)	[T]	Signal transduction mechanisms	Protein kinase domain	Serine/threonine-protein kinase mig-15 OS=Caenorhabditis elegans OX=6239 GN=mig-15 PE=2 SV=3	--	--	mitogen-activated protein kinase kinase kinase kinase 4-like [Penaeus vannamei]
gene-LOC123517746	LOC123517746	0	2	1	1	0	0	0.0	1.8068	0.9023	1.1688	0.0	0.0	0.331955748901855	1.33403741964117	normal	--	--	Cellular Component: integral component of membrane (GO:0016021);; Molecular Function: carbohydrate binding (GO:0030246);;	K06560|1.3e-06|dre:100537272|K06560 mannose receptor, C type | (RefSeq) macrophage mannose receptor 1-like	Phagosome (ko04145)	[R]	General function prediction only	Galactose binding lectin domain	Protein eva-1 OS=Caenorhabditis elegans OX=6239 GN=eva-1 PE=1 SV=2	--	--	hypothetical protein C7M84_007102 [Penaeus vannamei]
gene-LOC123517846	LOC123517846	0	0	0	0	0	0	0.0	0.0	0.0	0.0	0.0	0.0	--	--	--	--	--	--	--	--	--	--	--	--	--	--	uncharacterized protein LOC113814380 [Penaeus vannamei]
gene-LOC123517949	LOC123517949	39	53	57	57	52	48	36.0881	47.8795	51.4319	66.6226	73.124	65.3967	0.635987360585185	-0.831395781879236	normal	--	--	--	--	--	--	--	--	--	--	--	--
gene-LOC123518223	LOC123518223	3	8	9	3	2	1	2.776	7.2271	8.1208	3.5065	2.8125	1.3624	0.358641118246437	0.902945869903465	normal	[C]	Energy production and conversion	Molecular Function: thioredoxin-disulfide reductase activity (GO:0004791);; Molecular Function: electron carrier activity (GO:0009055);; Molecular Function: protein disulfide oxidoreductase activity (GO:0015035);; Biological Process: cell redox homeostasis (GO:0045454);; Molecular Function: flavin adenine dinucleotide binding (GO:0050660);;	K22182|4.7e-225|dpx:DAPPUDRAFT_306444|K22182 thioredoxin reductase (NADPH) [EC:1.8.1.9] | (RefSeq) hypothetical protein	Selenocompound metabolism (ko00450)	[O]	Posttranslational modification, protein turnover, chaperones	Pyridine nucleotide-disulphide oxidoreductase	Thioredoxin reductase 1 OS=Caenorhabditis elegans OX=6239 GN=trxr-1 PE=1 SV=3	--	--	thioredoxin reductase 1, cytoplasmic-like [Penaeus vannamei]
gene-LOC123518304	LOC123518304	0	0	0	1	0	0	0.0	0.0	0.0	1.1688	0.0	0.0	--	--	--	[P]	Inorganic ion transport and metabolism	Biological Process: sulfate assimilation (GO:0000103);; Molecular Function: adenylylsulfate kinase activity (GO:0004020);; Molecular Function: sulfate adenylyltransferase (ATP) activity (GO:0004781);; Molecular Function: ATP binding (GO:0005524);;	K13811|5.4e-276|sgh:107583177|K13811 3'-phosphoadenosine 5'-phosphosulfate synthase [EC:2.7.7.4 2.7.1.25] | (RefSeq) papss1; bifunctional 3'-phosphoadenosine 5'-phosphosulfate synthase 1	Purine metabolism (ko00230);; Selenocompound metabolism (ko00450);; Sulfur metabolism (ko00920)	[F]	Nucleotide transport and metabolism	Adenylylsulphate kinase	Bifunctional 3'-phosphoadenosine 5'-phosphosulfate synthase OS=Urechis caupo OX=6431 PE=2 SV=1	--	--	bifunctional 3'-phosphoadenosine 5'-phosphosulfate synthase-like isoform X4 [Penaeus vannamei]
gene-LOC123518449	LOC123518449	4	0	0	1	1	1	3.7013	0.0	0.0	1.1688	1.4062	1.3624	0.312828992858654	-1.259613665735	normal	--	--	Molecular Function: glycoprotein-N-acetylgalactosamine 3-beta-galactosyltransferase activity (GO:0016263);; Biological Process: O-glycan processing (GO:0016266);;	K00731|2.7e-50|dhe:111597214|K00731 glycoprotein-N-acetylgalactosamine 3-beta-galactosyltransferase [EC:2.4.1.122] | (RefSeq) glycoprotein-N-acetylgalactosamine 3-beta-galactosyltransferase 1	Mucin type O-glycan biosynthesis (ko00512);; Other types of O-glycan biosynthesis (ko00514)	[G]	Carbohydrate transport and metabolism	Galactosyltransferase	Glycoprotein-N-acetylgalactosamine 3-beta-galactosyltransferase 1 OS=Drosophila melanogaster OX=7227 GN=C1GalTA PE=2 SV=1	--	--	glycoprotein-N-acetylgalactosamine 3-beta-galactosyltransferase 1-like [Penaeus vannamei]
gene-LOC123518679	LOC123518679	7	2	6	1	2	0	6.4773	1.8068	5.4139	1.1688	2.8125	0.0	0.362180789354057	-0.587639714363929	normal	--	--	Cellular Component: troponin complex (GO:0005861);; Biological Process: regulation of muscle contraction (GO:0006937);;	K12046|6.1e-60|mdl:103570455|K12046 troponin T, fast skeletal muscle | (RefSeq) troponin T, skeletal muscle	--	[Z]	Cytoskeleton	Troponin	Troponin T, skeletal muscle OS=Drosophila melanogaster OX=7227 GN=up PE=1 SV=3	--	--	troponin T [Palaemon carinicauda]
gene-LOC123518694	LOC123518694	12	24	15	13	11	7	11.104	21.6813	13.5347	15.1946	15.4685	9.537	0.513176424761362	0.236887957718104	normal	[M]	Cell wall/membrane/envelope biogenesis	Molecular Function: protein binding (GO:0005515);; Cellular Component: cellular_component (GO:0005575);; Cellular Component: intracellular (GO:0005622);; Cellular Component: cell (GO:0005623);; Cellular Component: cytoplasm (GO:0005737);; Cellular Component: intracellular part (GO:0044424);; Cellular Component: cell part (GO:0044464);;	K22382|5.3e-204|zne:110831524|K22382 WD repeat-containing protein 26 | (RefSeq) WD repeat-containing protein 26 isoform X1	--	[S]	Function unknown	WD domain, G-beta repeat	WD repeat-containing protein 26 homolog OS=Drosophila melanogaster OX=7227 GN=CG7611 PE=1 SV=1	--	--	WD repeat-containing protein 26-like [Penaeus vannamei]
gene-LOC123518780	LOC123518780	1	1	1	0	0	1	0.9253	0.9034	0.9023	0.0	0.0	1.3624	--	--	--	--	--	Molecular Function: guanyl-nucleotide exchange factor activity (GO:0005085);; Biological Process: intracellular signal transduction (GO:0035556);;	K10631|1.6e-51|obo:105281901|K10631 E3 ubiquitin-protein ligase Topors [EC:2.3.2.27] | (RefSeq) E3 ubiquitin-protein ligase Topors	--	[T]	Signal transduction mechanisms	RhoGEF domain	Guanine exchange factor for Rac 30 OS=Dictyostelium discoideum OX=44689 GN=gxcDD PE=4 SV=3	--	--	FYVE, RhoGEF and PH domain-containing protein 3-like [Penaeus vannamei]
gene-LOC123518853	LOC123518853	8	5	9	1	4	4	7.4027	4.5169	8.1208	1.1688	5.6249	5.4497	0.397096789919354	-0.453647902113262	normal	[J]	Translation, ribosomal structure and biogenesis	Biological Process: reproduction (GO:0000003);; Biological Process: spliceosomal complex assembly (GO:0000245);; Biological Process: RNA splicing, via transesterification reactions (GO:0000375);; Biological Process: RNA splicing, via transesterification reactions with bulged adenosine as nucleophile (GO:0000377);; Biological Process: regulation of alternative mRNA splicing, via spliceosome (GO:00…	K12897|7.4e-49|zne:110836267|K12897 transformer-2 protein | (RefSeq) transformer-2 protein homolog alpha-like isoform X1	Spliceosome (ko03040)	[R]	General function prediction only	RNA recognition motif. (a.k.a. RRM, RBD, or RNP domain)	Transformer-2 sex-determining protein OS=Drosophila virilis OX=7244 GN=tra2 PE=3 SV=1	--	--	LOW QUALITY PROTEIN: transformer-2 protein homolog alpha-like [Penaeus vannamei]
gene-LOC123519022	LOC123519022	0	0	0	17	11	15	0.0	0.0	0.0	19.8699	15.4685	20.4365	0.0268058786136274	-4.0301133648724	normal	--	--	Cellular Component: integral component of membrane (GO:0016021);;	K21956|1.3e-23|dpte:113798493|K21956 DNA damage-regulated autophagy modulator protein 2 | (RefSeq) DNA damage-regulated autophagy modulator protein 2-like	--	--	--	Frag1/DRAM/Sfk1 family	--	--	--	PREDICTED: DNA damage-regulated autophagy modulator protein 2-like [Hyalella azteca]
gene-LOC123519192	LOC123519192	72	72	74	16	11	21	66.6242	65.0438	66.7712	18.7011	15.4685	28.6111	0.412802536908785	1.77100902152952	normal	--	--	--	--	--	--	--	--	--	--	--	uncharacterized protein LOC113824637 isoform X2 [Penaeus vannamei]
gene-LOC123519366	LOC123519366	2	4	1	1	0	1	1.8507	3.6135	0.9023	1.1688	0.0	1.3624	0.255353571032697	2.01512084105136	normal	--	--	Biological Process: regulation of cyclin-dependent protein serine/threonine kinase activity (GO:0000079);; Molecular Function: protein kinase binding (GO:0019901);;	K12491|2.0e-09|ptr:100610757|K12491 Arf-GAP with GTPase, ANK repeat and PH domain-containing protein 1/3/4/5/6/9/11 | (RefSeq) LOW QUALITY PROTEIN: arf-GAP with GTPase, ANK repeat and PH domain-containing protein 4-like	Endocytosis (ko04144)	[R]	General function prediction only	Cyclin, N-terminal domain	Cyclin-Y OS=Caenorhabditis elegans OX=6239 GN=cyy-1 PE=1 SV=3	--	--	cyclin Y [Penaeus monodon]
gene-LOC123519445	LOC123519445	696	704	694	2537	2067	2105	644.0336	635.984	626.2057	2965.2919	2906.6783	2867.9177	0.767161284722047	-2.42616865424844	normal	[J]	Translation, ribosomal structure and biogenesis	Molecular Function: structural constituent of ribosome (GO:0003735);; Biological Process: translation (GO:0006412);; Cellular Component: small ribosomal subunit (GO:0015935);;	K02969|1.2e-46|myi:110441818|K02969 small subunit ribosomal protein S20e | (RefSeq) 40S ribosomal protein S20	Ribosome (ko03010)	[J]	Translation, ribosomal structure and biogenesis	Ribosomal protein S10p/S20e	40S ribosomal protein S20 OS=Drosophila melanogaster OX=7227 GN=RpS20 PE=1 SV=1	--	--	40S ribosomal protein S20 [Procambarus clarkii]
gene-LOC123519512	LOC123519512	17	22	21	23	21	27	15.7307	19.8745	18.9486	26.8828	29.5308	36.7856	0.527090102591694	-0.772057166727655	normal	--	--	Biological Process: spliceosomal complex assembly (GO:0000245);; Molecular Function: mRNA binding (GO:0003729);;	K12828|0.0e+00|bim:100748439|K12828 splicing factor 3B subunit 1 | (RefSeq) splicing factor 3B subunit 1 isoform X1	Spliceosome (ko03040)	[A]	RNA processing and modification	Splicing factor 3B subunit 1	--	--	--	splicing factor 3B subunit 1-like isoform X1 [Penaeus vannamei]
gene-LOC123519571	LOC123519571	0	0	0	1	0	0	0.0	0.0	0.0	1.1688	0.0	0.0	--	--	--	--	--	Cellular Component: integral component of membrane (GO:0016021);;	--	--	--	--	--	--	--	--	putative WW domain-binding protein 11 isoform X2 [Penaeus vannamei]
gene-LOC123519687	LOC123519687	2	1	2	0	0	1	1.8507	0.9034	1.8046	0.0	0.0	1.3624	--	--	--	[J]	Translation, ribosomal structure and biogenesis	Molecular Function: structural constituent of ribosome (GO:0003735);; Cellular Component: ribosome (GO:0005840);; Biological Process: translation (GO:0006412);;	K02956|7.3e-38|zne:110830338|K02956 small subunit ribosomal protein S15 | (RefSeq) 28S ribosomal protein S15, mitochondrial	Ribosome (ko03010)	[J]	Translation, ribosomal structure and biogenesis	Ribosomal protein S15	28S ribosomal protein S15, mitochondrial OS=Drosophila melanogaster OX=7227 GN=bonsai PE=2 SV=2	--	--	28S ribosomal protein S15, mitochondrial-like [Penaeus vannamei]
gene-LOC123519769	LOC123519769	0	0	0	1	2	0	0.0	0.0	0.0	1.1688	2.8125	0.0	0.219398979855512	-1.9216771340051	normal	--	--	Cellular Component: integral component of membrane (GO:0016021);;	K12386|7.8e-61|zne:110827676|K12386 cystinosin | (RefSeq) uncharacterized protein LOC110827676 isoform X1	Lysosome (ko04142)	--	--	--	--	--	--	uncharacterized protein LOC113802789 [Penaeus vannamei]
gene-LOC123519839	LOC123519839	2	2	1	1	3	5	1.8507	1.8068	0.9023	1.1688	4.2187	6.8122	0.333096534754747	-1.03973563153075	normal	[T]	Signal transduction mechanisms	Molecular Function: protein tyrosine phosphatase activity (GO:0004725);; Molecular Function: protein tyrosine/serine/threonine phosphatase activity (GO:0008138);;	K18078|2.3e-160|zne:110831148|K18078 protein tyrosine phosphatase domain-containing protein 1 [EC:3.1.3.-] | (RefSeq) protein tyrosine phosphatase domain-containing protein 1-like	--	[V]	Defense mechanisms	Dual specificity phosphatase, catalytic domain	Tyrosine-protein phosphatase cdc-14 OS=Caenorhabditis elegans OX=6239 GN=cdc-14 PE=1 SV=3	--	--	Protein tyrosine phosphatase domain-containing protein 1 [Penaeus vannamei]
gene-LOC123519873	LOC123519873	0	0	0	0	0	0	0.0	0.0	0.0	0.0	0.0	0.0	--	--	--	--	--	--	K20404|1.9e-15|epa:110232609|K20404 DEP domain-containing protein 5 | (RefSeq) GATOR complex protein DEPDC5 isoform X1	mTOR signaling pathway (ko04150)	--	--	--	--	--	--	hypothetical protein FJT64_014062 [Amphibalanus amphitrite]
gene-LOC123519886	LOC123519886	1	2	0	0	0	0	0.9253	1.8068	0.0	0.0	0.0	0.0	0.331955748901855	1.33403741964117	normal	--	--	--	--	--	--	--	Collagen triple helix repeat (20 copies)	--	--	--	--
gene-LOC123519980	LOC123519980	0	0	0	0	0	1	0.0	0.0	0.0	0.0	0.0	1.3624	--	--	--	--	--	Cellular Component: collagen trimer (GO:0005581);;	--	--	--	--	Collagen triple helix repeat (20 copies)	--	--	--	collagen alpha-1(XVI) chain [Penaeus vannamei]
gene-LOC123520033	LOC123520033	3	2	0	0	1	1	2.776	1.8068	0.0	0.0	1.4062	1.3624	0.375619699188856	0.0744237539061713	normal	[G]	Carbohydrate transport and metabolism	Cellular Component: integral component of membrane (GO:0016021);; Molecular Function: transmembrane transporter activity (GO:0022857);;	K08171|4.3e-46|dpx:DAPPUDRAFT_210350|K08171 MFS transporter, OPA family, solute carrier family 37 (glycerol-6-phosphate transporter), member 4 | (RefSeq) hypothetical protein	--	[G]	Carbohydrate transport and metabolism	Major Facilitator Superfamily	--	--	--	Glucose-6-phosphate translocase [Penaeus vannamei]
gene-LOC123520096	LOC123520096	0	0	0	3	0	2	0.0	0.0	0.0	3.5065	0.0	2.7249	--	--	--	[J]	Translation, ribosomal structure and biogenesis	Molecular Function: RNA binding (GO:0003723);; Molecular Function: methyltransferase activity (GO:0008168);; Cellular Component: integral component of membrane (GO:0016021);; Biological Process: methylation (GO:0032259);;	K14835|5.4e-07|sfm:108924247|K14835 25S rRNA (cytosine2870-C5)-methyltransferase [EC:2.1.1.310] | (RefSeq) nop2; probable 28S rRNA (cytosine(4447)-C(5))-methyltransferase	--	--	--	16S rRNA methyltransferase RsmB/F	--	--	--	hypothetical protein BOX15_Mlig025645g1, partial [Macrostomum lignano]
gene-LOC123520156	LOC123520156	36	40	32	14	15	13	33.3121	36.1355	28.874	16.3635	21.0935	17.7116	0.547035361674598	0.519847738469737	normal	--	--	Molecular Function: guanyl-nucleotide exchange factor activity (GO:0005085);; Biological Process: small GTPase mediated signal transduction (GO:0007264);;	K13708|0.0e+00|zne:110826636|K13708 dedicator of cytokinesis protein 1 | (RefSeq) dedicator of cytokinesis protein 1 isoform X1	--	[T]	Signal transduction mechanisms	Dock homology region 2	--	--	--	LOW QUALITY PROTEIN: dedicator of cytokinesis protein 2-like [Penaeus vannamei]
gene-LOC123520236	LOC123520236	19	18	14	11	8	4	17.5814	16.261	12.6324	12.857	11.2498	5.4497	0.478697773811315	0.273305958218499	normal	--	--	Cellular Component: synapse (GO:0045202);; Biological Process: synapse organization (GO:0050808);;	K19931|4.4e-19|xla:108705383|K19931 protein lin-7 | (RefSeq) protein lin-7 homolog B-like	--	[R]	General function prediction only	SAM domain (Sterile alpha motif)	Liprin-alpha OS=Caenorhabditis elegans OX=6239 GN=syd-2 PE=1 SV=1	--	--	liprin-alpha-1-like [Penaeus vannamei]
gene-LOC123520295	LOC123520295	0	0	0	0	0	1	0.0	0.0	0.0	0.0	0.0	1.3624	--	--	--	--	--	Molecular Function: protein binding (GO:0005515);;	K20175|5.7e-85|nvi:100124022|K20175 ankyrin repeat domain-containing protein 27 | (RefSeq) ankyrin repeat domain-containing protein 27 isoform X1	--	--	--	Ankyrin repeats (many copies)	--	--	--	ankyrin repeat domain-containing protein 27-like [Penaeus vannamei]
gene-LOC123520469	LOC123520469	1	0	0	0	0	0	0.9253	0.0	0.0	0.0	0.0	0.0	--	--	--	--	--	Biological Process: carbohydrate metabolic process (GO:0005975);; Biological Process: protein glycosylation (GO:0006486);; Molecular Function: galactoside 2-alpha-L-fucosyltransferase activity (GO:0008107);; Cellular Component: integral component of membrane (GO:0016021);; Cellular Component: Golgi cisterna membrane (GO:0032580);;	K00718|2.1e-21|zne:110834024|K00718 galactoside 2-L-fucosyltransferase 1/2 [EC:2.4.1.69] | (RefSeq) galactoside 2-alpha-L-fucosyltransferase 2-like	Glycosphingolipid biosynthesis - lacto and neolacto series (ko00601);; Glycosphingolipid biosynthesis - globo and isoglobo series (ko00603)	--	--	Glycosyl transferase family 11	--	--	--	galactoside 2-alpha-L-fucosyltransferase 1-like [Penaeus vannamei]
gene-LOC123520470	LOC123520470	11	13	14	17	4	12	10.1787	11.744	12.6324	19.8699	5.6249	16.3492	0.406105190854615	0.727042748150057	normal	--	--	Biological Process: snRNA processing (GO:0016180);; Cellular Component: integrator complex (GO:0032039);;	K13147|6.7e-118|zne:110826891|K13147 integrator complex subunit 10 | (RefSeq) integrator complex subunit 10 isoform X1	--	--	--	--	--	--	--	integrator complex subunit 10-like [Penaeus vannamei]
gene-LOC123520521	LOC123520521	2	5	2	4	4	2	1.8507	4.5169	1.8046	4.6753	5.6249	2.7249	0.397096789919354	-0.453647902113262	normal	[QV]	Secondary metabolites biosynthesis, transport and catabolism;; Defense mechanisms	Molecular Function: monooxygenase activity (GO:0004497);; Molecular Function: iron ion binding (GO:0005506);; Cellular Component: integral component of membrane (GO:0016021);; Molecular Function: oxidoreductase activity, acting on paired donors, with incorporation or reduction of molecular oxygen (GO:0016705);; Molecular Function: heme binding (GO:0020037);;	K14999|8.5e-105|zne:110829318|K14999 cytochrome P450 family 6 [EC:1.14.-.-] | (RefSeq) cytochrome P450 6k1-like	--	[Q]	Secondary metabolites biosynthesis, transport and catabolism	Cytochrome P450	Cytochrome P450 9e2 OS=Blattella germanica OX=6973 GN=CYP9E2 PE=2 SV=1	--	--	probable cytochrome P450 6a14 [Penaeus vannamei]
gene-LOC123520615	LOC123520615	80	91	116	21	13	29	74.0268	82.2082	104.6684	24.5452	18.281	39.5105	0.419046683241734	1.87610805549777	normal	--	--	Cellular Component: cellular_component (GO:0005575);; Cellular Component: intracellular (GO:0005622);; Cellular Component: cell (GO:0005623);; Cellular Component: cytoplasm (GO:0005737);; Cellular Component: mitochondrion (GO:0005739);; Biological Process: organelle organization (GO:0006996);; Biological Process: mitochondrion organization (GO:0007005);; Biological Process: biological_process (GO…	K22758|1.1e-16|dvi:6636106|K22758 coiled-coil-helix-coiled-coil-helix domain-containing protein 2 | (RefSeq) coiled-coil-helix-coiled-coil-helix domain-containing protein 2 isoform X1	--	[S]	Function unknown	CHCH domain	Hemiasterlin resistant protein 1 OS=Caenorhabditis elegans OX=6239 GN=har-1 PE=4 SV=1	--	--	coiled-coil-helix-coiled-coil-helix domain-containing protein 10, mitochondrial-like [Penaeus vannamei]
gene-LOC123520674	LOC123520674	76	76	66	40	31	18	70.3255	68.6574	59.5527	46.7527	43.5931	24.5238	0.639748092867854	0.411011348243138	normal	[S]	Function unknown	Biological Process: reproduction (GO:0000003);; Biological Process: negative regulation of transcription from RNA polymerase II promoter (GO:0000122);; Biological Process: cell morphogenesis (GO:0000902);; Biological Process: cell morphogenesis involved in differentiation (GO:0000904);; Biological Process: ameboidal-type cell migration (GO:0001667);; Biological Process: morphogenesis of an epithe…	K14437|0.0e+00|tca:659010|K14437 chromodomain-helicase-DNA-binding protein 7 [EC:3.6.4.12] | (RefSeq) chromodomain-helicase-DNA-binding protein 7	--	[K]	Transcription	SNF2 family N-terminal domain	Chromodomain-helicase-DNA-binding protein 1 OS=Drosophila melanogaster OX=7227 GN=Chd1 PE=1 SV=1	--	--	PREDICTED: chromodomain-helicase-DNA-binding protein 7-like isoform X3 [Hyalella azteca]
gene-LOC123520738	LOC123520738	0	0	0	1	0	0	0.0	0.0	0.0	1.1688	0.0	0.0	--	--	--	--	--	Cellular Component: ubiquitin ligase complex (GO:0000151);; Molecular Function: protein binding (GO:0005515);; Cellular Component: cellular_component (GO:0005575);; Cellular Component: intracellular (GO:0005622);; Cellular Component: cell (GO:0005623);; Cellular Component: cullin-RING ubiquitin ligase complex (GO:0031461);; Cellular Component: Cul3-RING ubiquitin ligase complex (GO:0031463);; Cel…	K10463|4.7e-187|phu:Phum_PHUM000260|K10463 kelch-like protein 26 | (RefSeq) hypothetical protein	--	[R]	General function prediction only	Kelch motif	Ring canal kelch protein OS=Drosophila melanogaster OX=7227 GN=kel PE=1 SV=4	--	--	Kelch-like protein 26 [Penaeus vannamei]
gene-LOC123520797	LOC123520797	4	5	10	4	3	6	3.7013	4.5169	9.0231	4.6753	4.2187	8.1746	0.397056323450675	-0.109933236095981	normal	--	--	Biological Process: reproduction (GO:0000003);; Biological Process: negative regulation of transcription from RNA polymerase II promoter (GO:0000122);; Biological Process: cell morphogenesis (GO:0000902);; Biological Process: cell morphogenesis involved in differentiation (GO:0000904);; Biological Process: ameboidal-type cell migration (GO:0001667);; Biological Process: morphogenesis of an epithe…	K14437|1.7e-09|nvi:100119051|K14437 chromodomain-helicase-DNA-binding protein 7 [EC:3.6.4.12] | (RefSeq) chromodomain-helicase-DNA-binding protein 7 isoform X1	--	--	--	--	--	--	--	chromodomain-helicase-DNA-binding protein 7-like [Penaeus vannamei]
gene-LOC123501102	LOC123501102	0	0	0	0	0	0	0	0	0	0	0	0	--	--	--	--	--	--	--	--	--	--	--	--	--	--	--
gene-LOC123501111	LOC123501111	0	0	0	0	0	0	0	0	0	0	0	0	--	--	--	--	--	--	--	--	--	--	DDE superfamily endonuclease	--	--	--	hypothetical protein C0J52_25590 [Blattella germanica]
gene-LOC123501119	LOC123501119	0	0	0	0	0	0	0	0	0	0	0	0	--	--	--	--	--	--	K10841|1.3e-32|csab:103215829|K10841 DNA excision repair protein ERCC-6 | (RefSeq) DNA excision repair protein ERCC-6	Nucleotide excision repair (ko03420)	--	--	Transposase IS4	--	--	--	hypothetical protein OCBIM_22023657mg, partial [Octopus bimaculoides]
gene-LOC123501132	LOC123501132	0	0	0	0	0	0	0	0	0	0	0	0	--	--	--	--	--	--	--	--	--	--	Myb/SANT-like DNA-binding domain	--	--	--	uncharacterized protein LOC113815870 isoform X2 [Penaeus vannamei]
gene-LOC123501141	LOC123501141	0	0	0	0	0	0	0	0	0	0	0	0	--	--	--	--	--	--	--	--	--	--	--	--	--	--	zinc finger BED domain-containing protein 5-like [Sipha flava]
gene-LOC123501149	LOC123501149	0	0	0	2	0	1	0.0	0.0	0.0	2.3376	0.0	1.3624	--	--	--	--	--	Molecular Function: nucleic acid binding (GO:0003676);; Molecular Function: RNA-DNA hybrid ribonuclease activity (GO:0004523);; Biological Process: DNA integration (GO:0015074);;	K23386|3.6e-52|hmg:105849375|K23386 PWWP domain-containing DNA repair factor 3 | (RefSeq) uncharacterized LOC105849375	--	--	--	Reverse transcriptase-like	--	--	--	Retrovirus-related Pol polyprotein from transposon 297 [Amphibalanus amphitrite]
gene-LOC123501155	LOC123501155	0	0	0	0	0	0	0	0	0	0	0	0	--	--	--	--	--	Molecular Function: transcription factor activity, sequence-specific DNA binding (GO:0003700);; Biological Process: regulation of transcription, DNA-templated (GO:0006355);;	K09229|3.0e-15|amj:102562929|K09229 KRAB and SCAN domains-containing zinc finger protein | (RefSeq) zinc finger protein 271	--	--	--	SCAN domain	--	--	--	uncharacterized protein LOC113808859 [Penaeus vannamei]
gene-LOC123501158	LOC123501158	0	0	0	3	0	1	0.0	0.0	0.0	3.5065	0.0	1.3624	--	--	--	--	--	--	K08399|8.8e-36|sfm:108918247|K08399 leucine-rich repeat-containing G protein-coupled receptor 6 | (RefSeq) leucine-rich repeat-containing G-protein coupled receptor 6-like	Wnt signaling pathway (ko04310)	[R]	General function prediction only	RNase H-like domain found in reverse transcriptase	--	--	--	hypothetical protein C7M84_017482 [Penaeus vannamei]
gene-LOC123501164	LOC123501164	0	0	0	2	1	0	0.0	0.0	0.0	2.3376	1.4062	0.0	0.312828992858654	-1.259613665735	normal	--	--	Molecular Function: nucleic acid binding (GO:0003676);; Biological Process: DNA integration (GO:0015074);;	K00432|8.8e-44|spu:105437350|K00432 glutathione peroxidase [EC:1.11.1.9] | (RefSeq) glutathione peroxidase 7-like	Glutathione metabolism (ko00480);; Arachidonic acid metabolism (ko00590)	[R]	General function prediction only	Integrase zinc binding domain	--	--	--	LOW QUALITY PROTEIN: uncharacterized protein K02A2.6-like [Penaeus vannamei]
gene-LOC123501168	LOC123501168	0	0	0	0	0	0	0	0	0	0	0	0	--	--	--	--	--	Molecular Function: microtubule motor activity (GO:0003777);; Molecular Function: ATP binding (GO:0005524);; Biological Process: microtubule-based movement (GO:0007018);; Molecular Function: microtubule binding (GO:0008017);;	K10392|2.8e-48|pcan:112558041|K10392 kinesin family member 1 | (RefSeq) kinesin-like protein KIF28P	--	[Z]	Cytoskeleton	Kinesin motor domain	Kinesin-related protein 1 OS=Dictyostelium discoideum OX=44689 GN=kif1 PE=1 SV=1	--	--	kinesin-like protein KIF28P [Pomacea canaliculata]
gene-LOC123501172	LOC123501172	0	0	0	0	0	0	0	0	0	0	0	0	--	--	--	--	--	Molecular Function: microtubule motor activity (GO:0003777);; Molecular Function: ATP binding (GO:0005524);; Biological Process: microtubule-based movement (GO:0007018);; Molecular Function: microtubule binding (GO:0008017);;	K10392|2.9e-95|pcan:112558041|K10392 kinesin family member 1 | (RefSeq) kinesin-like protein KIF28P	--	[Z]	Cytoskeleton	Kinesin motor domain	Kinesin-related protein 1 OS=Dictyostelium discoideum OX=44689 GN=kif1 PE=1 SV=1	--	--	LOW QUALITY PROTEIN: kinesin-like protein KIF28P [Penaeus vannamei]
gene-LOC123501179	LOC123501179	0	0	0	0	0	0	0	0	0	0	0	0	--	--	--	--	--	Cellular Component: integral component of membrane (GO:0016021);;	--	--	--	--	--	--	--	--	hypothetical protein C7M84_001252 [Penaeus vannamei]
gene-LOC123501186	LOC123501186	0	0	0	0	0	0	0	0	0	0	0	0	--	--	--	[J]	Translation, ribosomal structure and biogenesis	Molecular Function: nucleic acid binding (GO:0003676);; Molecular Function: helicase activity (GO:0004386);; Molecular Function: ATP binding (GO:0005524);;	K20099|5.9e-79|zne:110838014|K20099 ATP-dependent RNA helicase YTHDC2 [EC:3.6.4.13] | (RefSeq) probable ATP-dependent RNA helicase YTHDC2	--	[A]	RNA processing and modification	Helicase conserved C-terminal domain	Dosage compensation regulator OS=Drosophila melanogaster OX=7227 GN=mle PE=1 SV=2	--	--	3'-5' RNA helicase YTHDC2-like [Penaeus vannamei]
gene-LOC123501199	LOC123501199	0	0	0	0	0	0	0	0	0	0	0	0	--	--	--	--	--	--	K04613|1.2e-34|gja:107118594|K04613 vomeronasal 2 receptor | (RefSeq) vomeronasal type-2 receptor 26-like	--	[R]	General function prediction only	Reverse transcriptase (RNA-dependent DNA polymerase)	Uncharacterized protein K02A2.6 OS=Caenorhabditis elegans OX=6239 GN=K02A2.6 PE=4 SV=1	--	--	PREDICTED: uncharacterized protein K02A2.6-like [Priapulus caudatus]
gene-LOC123501210	LOC123501210	0	0	0	1	0	0	0.0	0.0	0.0	1.1688	0.0	0.0	--	--	--	--	--	Molecular Function: protein dimerization activity (GO:0046983);;	K08209|3.3e-60|tru:101067890|K08209 MFS transporter, OCT family, solute carrier family 22 (organic cation transporter), member 13 | (RefSeq) solute carrier family 22 member 13-like isoform X1	--	--	--	Domain of unknown function (DUF4371)	--	--	--	general transcription factor II-I repeat domain-containing protein 2A-like [Sipha flava]
gene-LOC123501220	LOC123501220	0	0	0	0	0	0	0	0	0	0	0	0	--	--	--	--	--	--	--	--	--	--	--	--	--	--	--
gene-LOC123501228	LOC123501228	0	0	0	10	10	13	0.0	0.0	0.0	11.6882	14.0623	17.7116	0.0316542189641291	-3.90141351146738	normal	--	--	--	K11491|3.9e-11|epa:110251095|K11491 condensin-2 complex subunit D3 | (RefSeq) condensin-2 complex subunit D3	--	[R]	General function prediction only	--	--	--	--	uncharacterized protein LOC113813281 [Penaeus vannamei]
gene-LOC123501231	LOC123501231	1	0	0	0	0	0	0.9253	0.0	0.0	0.0	0.0	0.0	--	--	--	--	--	Cellular Component: nucleus (GO:0005634);; Molecular Function: histone methyltransferase activity (H3-K79 specific) (GO:0031151);; Biological Process: regulation of cell cycle (GO:0051726);;	--	--	--	--	--	--	--	--	leucine-rich repeat extensin-like protein 3 [Penaeus vannamei]
gene-LOC123501238	LOC123501238	1	0	0	0	0	0	0.9253	0.0	0.0	0.0	0.0	0.0	--	--	--	[T]	Signal transduction mechanisms	Molecular Function: non-membrane spanning protein tyrosine kinase activity (GO:0004715);; Molecular Function: ATP binding (GO:0005524);;	K05704|2.3e-110|api:100160649|K05704 tyrosine-protein kinase Src [EC:2.7.10.2] | (RefSeq) tyrosine-protein kinase Src64B	MAPK signaling pathway - fly (ko04013);; Mitophagy - animal (ko04137);; Endocytosis (ko04144)	[T]	Signal transduction mechanisms	Protein tyrosine and serine/threonine kinase	Tyrosine-protein kinase Src64B OS=Drosophila melanogaster OX=7227 GN=Src64B PE=1 SV=3	--	--	LOW QUALITY PROTEIN: tyrosine-protein kinase Src64B-like [Penaeus vannamei]
gene-LOC123501251	LOC123501251	56	75	68	17	16	9	51.8188	67.754	61.3573	19.8699	22.4997	12.2619	0.507186134711823	1.31616191743173	normal	--	--	Molecular Function: nucleic acid binding (GO:0003676);;	--	--	--	--	Zinc-finger double domain	--	--	--	--
gene-LOC123501255	LOC123501255	599	530	521	0	0	1	554.276	478.7948	470.1054	0.0	0.0	1.3624	0.00140910978465658	8.65851186638482	up	--	--	--	--	--	--	--	--	--	--	--	--
gene-LOC123501261	LOC123501261	1	0	0	0	0	0	0.9253	0.0	0.0	0.0	0.0	0.0	--	--	--	--	--	--	--	--	--	--	--	--	--	--	PREDICTED: uncharacterized protein LOC108667307 [Hyalella azteca]
gene-LOC123501267	LOC123501267	0	0	0	0	0	0	0	0	0	0	0	0	--	--	--	--	--	Cellular Component: trans-Golgi network (GO:0005802);; Biological Process: intracellular cholesterol transport (GO:0032367);;	--	--	--	--	--	--	--	--	hypothetical protein Cfor_09893 [Coptotermes formosanus]
gene-LOC123501274	LOC123501274	1	1	0	0	0	0	0.9253	0.9034	0.0	0.0	0.0	0.0	--	--	--	--	--	--	--	--	--	--	--	--	--	--	--
gene-LOC123501285	LOC123501285	0	0	0	0	0	0	0.0	0.0	0.0	0.0	0.0	0.0	--	--	--	--	--	--	K10635|4.7e-07|pcf:106786336|K10635 E3 ubiquitin-protein ligase Arkadia [EC:2.3.2.27] | (RefSeq) uncharacterized protein LOC106786336 isoform X1	--	--	--	--	--	--	--	E3 ubiquitin-protein ligase arkadia-B-like isoform X2 [Penaeus vannamei]
gene-LOC123501297	LOC123501297	3	1	0	1	1	1	2.776	0.9034	0.0	1.1688	1.4062	1.3624	0.368881839776808	-0.443598867001603	normal	--	--	Biological Process: mitotic cell cycle (GO:0000278);; Molecular Function: DNA binding (GO:0003677);; Molecular Function: protein binding (GO:0005515);; Biological Process: nucleobase-containing compound metabolic process (GO:0006139);; Biological Process: DNA metabolic process (GO:0006259);; Biological Process: DNA replication (GO:0006260);; Biological Process: DNA-dependent DNA replication (GO:0…	K11274|3.0e-163|lak:106173301|K11274 chromosome transmission fidelity protein 4 | (RefSeq) WD repeat and HMG-box DNA-binding protein 1	--	[R]	General function prediction only	Minichromosome loss protein, Mcl1, middle region	--	--	--	WD repeat and HMG-box DNA-binding protein 1 [Armadillidium vulgare]
gene-LOC123501303	LOC123501303	1	1	1	1	0	1	0.9253	0.9034	0.9023	1.1688	0.0	1.3624	--	--	--	--	--	--	K17560|4.0e-25|obi:106874856|K17560 unconventional prefoldin RPB5 interactor 1 | (RefSeq) unconventional prefoldin RPB5 interactor-like	--	[S]	Function unknown	Prefoldin subunit	RNA polymerase II subunit 5-mediating protein homolog OS=Dictyostelium discoideum OX=44689 GN=rmp PE=3 SV=2	--	--	putative unconventional prefoldin RPB5 interactor 1-like [Penaeus vannamei]
gene-LOC123501313	LOC123501313	0	0	0	0	0	0	0	0	0	0	0	0	--	--	--	[G]	Carbohydrate transport and metabolism	Molecular Function: hydroxypyruvate isomerase activity (GO:0008903);;	K01816|2.0e-10|aplc:110989589|K01816 hydroxypyruvate isomerase [EC:5.3.1.22] | (RefSeq) putative hydroxypyruvate isomerase	Glyoxylate and dicarboxylate metabolism (ko00630)	[G]	Carbohydrate transport and metabolism	--	Putative hydroxypyruvate isomerase OS=Caenorhabditis elegans OX=6239 GN=C05D11.5 PE=3 SV=1	--	--	hypothetical protein EGW08_013846, partial [Elysia chlorotica]
gene-LOC123501323	LOC123501323	18	18	16	6	3	3	16.656	16.261	14.437	7.0129	4.2187	4.0873	0.329895464257182	1.50295502169412	normal	--	--	Molecular Function: nucleic acid binding (GO:0003676);;	--	--	--	--	Zinc finger, C2H2 type	--	--	--	--
gene-LOC123501328	LOC123501328	0	0	0	0	0	0	0	0	0	0	0	0	--	--	--	--	--	Molecular Function: RNA polymerase II transcription factor activity, sequence-specific DNA binding (GO:0000981);; Molecular Function: molecular_function (GO:0003674);; Molecular Function: nucleic acid binding (GO:0003676);; Molecular Function: transcription factor activity, sequence-specific DNA binding (GO:0003700);; Biological Process: regulation of transcription, DNA-templated (GO:0006355);; B…	--	--	--	--	Zinc finger, C2H2 type	--	--	--	--
gene-LOC123501334	LOC123501334	0	0	1	1	4	2	0.0	0.0	0.9023	1.1688	5.6249	2.7249	0.117873584716823	-2.7174877171892	normal	--	--	Molecular Function: nucleic acid binding (GO:0003676);;	K17845|1.8e-17|zne:110834865|K17845 krueppel-like factor 2 | (RefSeq) Krueppel-like factor 4	FoxO signaling pathway (ko04068)	[R]	General function prediction only	Zinc finger, C2H2 type	Dendritic arbor reduction protein 1 OS=Drosophila melanogaster OX=7227 GN=dar1 PE=2 SV=2	--	--	Krueppel-like factor luna [Penaeus vannamei]
gene-LOC123501341	LOC123501341	15	15	12	2	2	1	13.88	13.5508	10.8278	2.3376	2.8125	1.3624	0.290607366712221	1.71152635335411	normal	--	--	Cellular Component: integral component of membrane (GO:0016021);;	K20163|0.0e+00|zne:110839894|K20163 DENN domain-containing protein 4 | (RefSeq) LOW QUALITY PROTEIN: DENN domain-containing protein 4C	--	[T]	Signal transduction mechanisms	DENN (AEX-3) domain	DENN domain-containing protein Crag OS=Drosophila melanogaster OX=7227 GN=Crag PE=1 SV=3	--	--	uncharacterized protein LOC113814187 [Penaeus vannamei]
gene-LOC123501349	LOC123501349	0	1	0	1	0	1	0.0	0.9034	0.0	1.1688	0.0	1.3624	--	--	--	--	--	Cellular Component: extracellular region (GO:0005576);; Molecular Function: chitin binding (GO:0008061);;	K19720|1.2e-20|tut:107361244|K19720 collagen type III alpha | (RefSeq) mucin-19 isoform X1	--	--	--	Chitin binding Peritrophin-A domain	--	--	--	uncharacterized protein LOC113804282 [Penaeus vannamei]
gene-LOC123501355	LOC123501355	3	1	0	0	2	0	2.776	0.9034	0.0	0.0	2.8125	0.0	0.319437428192274	-1.1056623352717	normal	[V]	Defense mechanisms	Molecular Function: ATP binding (GO:0005524);; Cellular Component: integral component of membrane (GO:0016021);; Molecular Function: ATPase activity (GO:0016887);; Molecular Function: ATPase activity, coupled to transmembrane movement of substances (GO:0042626);;	K05674|0.0e+00|tca:660927|K05674 ATP-binding cassette, subfamily C (CFTR/MRP), member 10 | (RefSeq) multidrug resistance-associated protein 7	ABC transporters (ko02010)	[Q]	Secondary metabolites biosynthesis, transport and catabolism	ABC transporter transmembrane region	ABC transporter C family member 8 OS=Dictyostelium discoideum OX=44689 GN=abcC8 PE=3 SV=1	--	--	ABC transporter C family member 13-like [Penaeus vannamei]
gene-LOC123501360	LOC123501360	0	0	0	0	0	0	0	0	0	0	0	0	--	--	--	--	--	Molecular Function: transmembrane signaling receptor activity (GO:0004888);; Molecular Function: extracellular ligand-gated ion channel activity (GO:0005230);; Cellular Component: integral component of membrane (GO:0016021);;	K17495|2.0e-14|ame:100578434|K17495 CUB and sushi domain-containing protein | (RefSeq) sushi, von Willebrand factor type A, EGF and pentraxin domain-containing protein 1 isoform X1	--	--	--	Pentaxin family	C-reactive protein 1.4 OS=Limulus polyphemus OX=6850 PE=1 SV=3	--	--	putative glycine receptor subunit alpha-2 isoformX1 [Penaeus vannamei]
gene-LOC123501370	LOC123501370	0	0	0	0	0	0	0.0	0.0	0.0	0.0	0.0	0.0	--	--	--	--	--	--	--	--	--	--	--	--	--	--	--
gene-LOC123501378	LOC123501378	0	0	0	0	0	0	0.0	0.0	0.0	0.0	0.0	0.0	--	--	--	[IQ]	Lipid transport and metabolism;; Secondary metabolites biosynthesis, transport and catabolism	Molecular Function: catalytic activity (GO:0003824);;	K01904|2.2e-93|dpx:DAPPUDRAFT_328028|K01904 4-coumarate--CoA ligase [EC:6.2.1.12] | (RefSeq) hypothetical protein	Ubiquinone and other terpenoid-quinone biosynthesis (ko00130)	[I]	Lipid transport and metabolism	AMP-binding enzyme	Probable 4-coumarate--CoA ligase 3 OS=Dictyostelium discoideum OX=44689 GN=4cl3 PE=3 SV=2	--	--	hypothetical protein C7M84_018296 [Penaeus vannamei]
gene-LOC123501385	LOC123501385	0	0	0	0	0	0	0	0	0	0	0	0	--	--	--	--	--	Molecular Function: molecular_function (GO:0003674);; Molecular Function: receptor binding (GO:0005102);; Molecular Function: insulin receptor binding (GO:0005158);; Molecular Function: binding (GO:0005488);; Molecular Function: protein binding (GO:0005515);; Cellular Component: cellular_component (GO:0005575);; Cellular Component: extracellular region (GO:0005576);; Cellular Component: extracell…	K19805|6.5e-13|der:6550903|K19805 insulin-like peptide 7 | (RefSeq) probable insulin-like peptide 7	Longevity regulating pathway - multiple species (ko04213)	--	--	--	Probable insulin-like peptide 7 OS=Drosophila melanogaster OX=7227 GN=Ilp7 PE=2 SV=2	--	--	insulin-like peptide 1 [Sagmariasus verreauxi]
gene-LOC123501390	LOC123501390	0	0	0	0	0	0	0	0	0	0	0	0	--	--	--	[K]	Transcription	Molecular Function: phosphatase activity (GO:0016791);;	K17617|1.0e-96|isc:IscW_ISCW008600|K17617 CTD nuclear envelope phosphatase 1 [EC:3.1.3.16] | (RefSeq) TFII-F-interacting CTD phosphatase, including NLI-interacting factor, putative	--	[K]	Transcription	NLI interacting factor-like phosphatase	CTD nuclear envelope phosphatase 1 homolog OS=Drosophila melanogaster OX=7227 GN=Dd PE=2 SV=1	--	--	Serine/threonine-protein phosphatase dullard-like protein [Penaeus vannamei]
gene-LOC123501403	LOC123501403	0	0	0	0	0	0	0	0	0	0	0	0	--	--	--	[K]	Transcription	Molecular Function: DNA binding (GO:0003677);; Molecular Function: DNA-directed 5'-3' RNA polymerase activity (GO:0003899);; Biological Process: transcription from RNA polymerase II promoter (GO:0006366);;	K03006|8.8e-80|bim:100742572|K03006 DNA-directed RNA polymerase II subunit RPB1 [EC:2.7.7.6] | (RefSeq) DNA-directed RNA polymerase II subunit RPB1	RNA polymerase (ko03020)	[K]	Transcription	RNA polymerase Rpb1, domain 2	DNA-directed RNA polymerase II subunit RPB1 OS=Drosophila melanogaster OX=7227 GN=RpII215 PE=3 SV=4	--	--	RNA polymerase II largest subunit, partial [Procambarus clarkii]
gene-LOC123501413	LOC123501413	0	0	0	0	0	0	0	0	0	0	0	0	--	--	--	--	--	Biological Process: reproduction (GO:0000003);; Biological Process: regulation of DNA recombination (GO:0000018);; Molecular Function: RNA polymerase II transcription factor activity, sequence-specific DNA binding (GO:0000981);; Molecular Function: regulatory region nucleic acid binding (GO:0001067);; Molecular Function: molecular_function (GO:0003674);; Molecular Function: nucleic acid binding (…	--	--	--	--	Zinc-finger double domain	--	--	--	--
gene-LOC123501420	LOC123501420	0	0	2	1	0	0	0.0	0.0	1.8046	1.1688	0.0	0.0	--	--	--	--	--	Molecular Function: GTPase activator activity (GO:0005096);; Cellular Component: cytoplasm (GO:0005737);; Biological Process: signal transduction (GO:0007165);;	K20638|2.6e-74|pbar:105427171|K20638 Rho GTPase-activating protein 17 | (RefSeq) SH3 domain-binding protein 1-like isoform X1	--	[T]	Signal transduction mechanisms	RhoGAP domain	Rho GTPase-activating protein gacII OS=Dictyostelium discoideum OX=44689 GN=gacII PE=3 SV=1	--	--	rho GTPase-activating protein 44-like, partial [Penaeus vannamei]
gene-LOC123501428	LOC123501428	7	8	3	1	6	3	6.4773	7.2271	2.7069	1.1688	8.4374	4.0873	0.4293799300756	-0.40279416022713	normal	--	--	Biological Process: response to reactive oxygen species (GO:0000302);; Biological Process: age-dependent response to oxidative stress (GO:0001306);; Biological Process: response to stress (GO:0006950);; Biological Process: response to oxidative stress (GO:0006979);; Biological Process: aging (GO:0007568);; Biological Process: age-dependent general metabolic decline (GO:0007571);; Biological Proce…	K14020|2.0e-63|zne:110834719|K14020 wolfamin | (RefSeq) LOW QUALITY PROTEIN: wolframin	Protein processing in endoplasmic reticulum (ko04141)	--	--	--	--	--	--	wolframin-like [Penaeus vannamei]
gene-LOC123501437	LOC123501437	9	9	12	5	3	0	8.328	8.1305	10.8278	5.8441	4.2187	0.0	0.392887171409097	0.597968171751566	normal	--	--	Molecular Function: GTPase activator activity (GO:0005096);; Biological Process: signal transduction (GO:0007165);; Biological Process: negative regulation of Ras protein signal transduction (GO:0046580);;	K04352|0.0e+00|clec:106672464|K04352 Ras GTPase-activating protein 1 | (RefSeq) ras GTPase-activating protein 1	MAPK signaling pathway - fly (ko04013)	[R]	General function prediction only	SH2 domain	Ras GTPase-activating protein gap-2 OS=Caenorhabditis elegans OX=6239 GN=gap-2 PE=2 SV=2	--	--	ras GTPase-activating protein 1-like isoform X2 [Penaeus vannamei]
gene-LOC123501446	LOC123501446	15	10	10	5	1	4	13.88	9.0339	9.0231	5.8441	1.4062	5.4497	0.261341125893123	1.84562202638484	normal	--	--	Biological Process: rRNA modification (GO:0000154);; Biological Process: RNA methylation (GO:0001510);; Molecular Function: molecular_function (GO:0003674);; Molecular Function: catalytic activity (GO:0003824);; Cellular Component: cellular_component (GO:0005575);; Cellular Component: intracellular (GO:0005622);; Cellular Component: cell (GO:0005623);; Cellular Component: nucleus (GO:0005634);; C…	K18849|1.9e-41|els:105018084|K18849 25S rRNA (adenine2142-N1)-methyltransferase [EC:2.1.1.286] | (RefSeq) bmt2; S-adenosylmethionine sensor upstream of mTORC1	--	--	--	25S rRNA (adenine(2142)-N(1))-methyltransferase, Bmt2	S-adenosylmethionine sensor upstream of mTORC1 OS=Drosophila melanogaster OX=7227 GN=Samtor PE=2 SV=1	--	--	S-adenosylmethionine sensor upstream of mTORC1-like isoform X1 [Penaeus vannamei]
gene-LOC123501455	LOC123501455	0	1	0	0	0	2	0.0	0.9034	0.0	0.0	0.0	2.7249	--	--	--	[Q]	Secondary metabolites biosynthesis, transport and catabolism	Biological Process: reproduction (GO:0000003);; Biological Process: cell morphogenesis (GO:0000902);; Biological Process: cell morphogenesis involved in differentiation (GO:0000904);; Biological Process: ameboidal-type cell migration (GO:0001667);; Biological Process: tissue homeostasis (GO:0001894);; Biological Process: morphogenesis of an epithelium (GO:0002009);; Biological Process: epithelial…	K06584|2.1e-158|fcd:110846170|K06584 integrin alpha 8 | (RefSeq) integrin alpha-PS2-like isoform X1	ECM-receptor interaction (ko04512)	[W]	Extracellular structures	Integrin alpha	Integrin alpha-PS2 OS=Drosophila melanogaster OX=7227 GN=if PE=1 SV=2	--	--	integrin alpha-PS2-like [Penaeus vannamei]
gene-LOC123501462	LOC123501462	0	0	0	0	0	0	0	0	0	0	0	0	--	--	--	--	--	--	--	--	--	--	--	--	--	--	--
gene-LOC123501469	LOC123501469	0	0	0	0	0	0	0	0	0	0	0	0	--	--	--	[O]	Posttranslational modification, protein turnover, chaperones	Molecular Function: molecular_function (GO:0003674);; Molecular Function: catalytic activity (GO:0003824);; Molecular Function: endopeptidase activity (GO:0004175);; Molecular Function: serine-type endopeptidase activity (GO:0004252);; Biological Process: proteolysis (GO:0006508);; Biological Process: nitrogen compound metabolic process (GO:0006807);; Biological Process: biological_process (GO:00…	K09640|3.2e-35|nvl:108562744|K09640 transmembrane protease serine 9 [EC:3.4.21.-] | (RefSeq) transmembrane protease serine 9-like	--	[E]	Amino acid transport and metabolism	Trypsin	Trypsin alpha OS=Drosophila melanogaster OX=7227 GN=alphaTry PE=2 SV=1	--	--	putative inactive serine protease 43 [Penaeus vannamei]
gene-LOC123501474	LOC123501474	0	0	0	0	0	0	0	0	0	0	0	0	--	--	--	--	--	Molecular Function: transporter activity (GO:0005215);; Cellular Component: membrane (GO:0016020);; Biological Process: transmembrane transport (GO:0055085);;	K14356|1.6e-08|hcq:109518851|K14356 solute carrier organic anion transporter family, member 5A | (RefSeq) solute carrier organic anion transporter family member 5A1-like isoform X1	--	--	--	Organic Anion Transporter Polypeptide (OATP) family	--	--	--	solute carrier organic anion transporter family member 5A1 [Phallusia mammillata]
gene-LOC123501483	LOC123501483	0	0	0	0	0	0	0	0	0	0	0	0	--	--	--	--	--	Molecular Function: nucleic acid binding (GO:0003676);;	--	--	--	--	Zinc-finger double domain	--	--	--	--
gene-LOC123501493	LOC123501493	0	0	0	0	0	0	0	0	0	0	0	0	--	--	--	--	--	--	--	--	--	--	--	--	--	--	--
gene-LOC123501501	LOC123501501	0	3	1	0	0	1	0.0	2.7102	0.9023	0.0	0.0	1.3624	0.289486229363324	1.71440302751601	normal	--	--	--	--	--	--	--	--	--	--	--	--
gene-LOC123501510	LOC123501510	0	0	0	0	0	0	0.0	0.0	0.0	0.0	0.0	0.0	--	--	--	--	--	--	--	--	--	--	--	--	--	--	--
gene-LOC123501521	LOC123501521	4	1	2	0	1	0	3.7013	0.9034	1.8046	0.0	1.4062	0.0	0.368881839776808	-0.443598867001603	normal	--	--	Molecular Function: metalloendopeptidase activity (GO:0004222);; Molecular Function: zinc ion binding (GO:0008270);; Cellular Component: extracellular matrix (GO:0031012);;	K06568|1.1e-41|cbr:CBG04265|K06568 mucin-1 | (RefSeq) Hypothetical protein CBG04265	--	[T]	Signal transduction mechanisms	DOMON domain	--	--	--	uncharacterized protein LOC113816574 [Penaeus vannamei]
gene-LOC123501528	LOC123501528	0	0	0	0	0	0	0	0	0	0	0	0	--	--	--	--	--	Molecular Function: nucleic acid binding (GO:0003676);;	K09204|4.6e-13|pcw:110214464|K09204 krueppel-like factor 1 | (RefSeq) KLF1; Krueppel-like factor 1 isoform X1	--	[R]	General function prediction only	Zinc finger, C2H2 type	Dendritic arbor reduction protein 1 OS=Drosophila melanogaster OX=7227 GN=dar1 PE=2 SV=2	--	--	PREDICTED: sal-like protein 3 isoform X1 [Hyalella azteca]
gene-LOC123501537	LOC123501537	0	0	0	0	0	0	0	0	0	0	0	0	--	--	--	--	--	Molecular Function: DNA binding (GO:0003677);; Molecular Function: transcription factor activity, sequence-specific DNA binding (GO:0003700);; Cellular Component: nucleus (GO:0005634);; Biological Process: apoptotic process (GO:0006915);;	--	--	--	--	P53 DNA-binding domain	--	--	--	--
gene-LOC123501545	LOC123501545	1	0	0	0	0	0	0.9253	0.0	0.0	0.0	0.0	0.0	--	--	--	[T]	Signal transduction mechanisms	Molecular Function: protein serine/threonine kinase activity (GO:0004674);; Molecular Function: ATP binding (GO:0005524);;	K04702|2.5e-91|amj:102566773|K04702 proto-oncogene serine/threonine-protein kinase Pim-1 [EC:2.7.11.1] | (RefSeq) PIM1; Pim-1 proto-oncogene, serine/threonine kinase	--	[T]	Signal transduction mechanisms	Protein kinase domain	Serine/threonine-protein kinase prk-2 OS=Caenorhabditis elegans OX=6239 GN=prk-2 PE=3 SV=2	--	--	Serine/threonine-protein kinase Pim-3 [Penaeus vannamei]
gene-LOC123501547	LOC123501547	1	3	2	0	0	0	0.9253	2.7102	1.8046	0.0	0.0	0.0	0.289486229363324	1.71440302751601	normal	--	--	Molecular Function: nucleic acid binding (GO:0003676);;	--	--	--	--	Zinc-finger double domain	--	--	--	--
gene-LOC123501550	LOC123501550	0	0	0	0	0	0	0	0	0	0	0	0	--	--	--	--	--	Cellular Component: integral component of membrane (GO:0016021);;	--	--	--	--	--	--	--	--	transmembrane protein 186-like isoform X1 [Penaeus vannamei]
gene-LOC123501558	LOC123501558	0	0	0	0	0	0	0.0	0.0	0.0	0.0	0.0	0.0	--	--	--	--	--	Cellular Component: endoplasmic reticulum (GO:0005783);; Biological Process: Golgi vesicle transport (GO:0048193);;	K20474|3.7e-113|nvl:108569749|K20474 RAD50-interacting protein 1 | (RefSeq) RAD50-interacting protein 1 isoform X1	--	[UD]	Intracellular trafficking, secretion, and vesicular transport;; Cell cycle control, cell division, chromosome partitioning	RINT-1 / TIP-1 family	RINT1-like protein OS=Drosophila melanogaster OX=7227 GN=Rint1 PE=2 SV=2	--	--	RAD50-interacting protein 1-like [Penaeus vannamei]
gene-LOC123501566	LOC123501566	0	0	0	0	0	0	0	0	0	0	0	0	--	--	--	[O]	Posttranslational modification, protein turnover, chaperones	Molecular Function: serine-type endopeptidase activity (GO:0004252);;	K23440|4.3e-29|bmor:101739613|K23440 serine protease 56 [EC:3.4.21.-] | (RefSeq) elastase-1	--	[E]	Amino acid transport and metabolism	Trypsin	Venom serine protease 34 OS=Apis mellifera OX=7460 PE=2 SV=1	--	--	uncharacterized protein LOC113815862, partial [Penaeus vannamei]
gene-LOC123501573	LOC123501573	0	0	0	2	3	1	0.0	0.0	0.0	2.3376	4.2187	1.3624	0.158447855148412	-2.37377305117192	normal	[T]	Signal transduction mechanisms	Molecular Function: protein kinase activity (GO:0004672);; Molecular Function: ATP binding (GO:0005524);;	K08793|3.7e-103|zne:110832427|K08793 serine/threonine kinase 32 [EC:2.7.11.1] | (RefSeq) serine/threonine-protein kinase 32B-like isoform X1	--	[RT]	General function prediction only;; Signal transduction mechanisms	Protein kinase domain	Probable serine/threonine-protein kinase DDB_G0277449 OS=Dictyostelium discoideum OX=44689 GN=DDB_G0277449 PE=3 SV=1	--	--	serine/threonine-protein kinase 32B-like [Penaeus vannamei]
gene-LOC123501574	LOC123501574	0	0	0	0	0	0	0.0	0.0	0.0	0.0	0.0	0.0	--	--	--	--	--	Cellular Component: cytoskeleton (GO:0005856);;	K21111|3.4e-108|fch:102048388|K21111 band 4.1-like protein 4B | (RefSeq) EPB41L4B; band 4.1-like protein 4B	Tight junction (ko04530)	[R]	General function prediction only	FERM C-terminal PH-like domain	Tyrosine-protein phosphatase 1 OS=Caenorhabditis elegans OX=6239 GN=ptp-1 PE=2 SV=3	--	--	band 4.1-like protein 5 [Cryptotermes secundus]
gene-LOC123501581	LOC123501581	1	1	1	0	0	0	0.9253	0.9034	0.9023	0.0	0.0	0.0	--	--	--	--	--	Molecular Function: nucleic acid binding (GO:0003676);;	--	--	--	--	Zinc finger, C2H2 type	--	--	--	--
gene-LOC123501589	LOC123501589	0	0	0	0	0	0	0	0	0	0	0	0	--	--	--	--	--	Biological Process: system process (GO:0003008);; Cellular Component: cellular_component (GO:0005575);; Cellular Component: cell (GO:0005623);; Cellular Component: plasma membrane (GO:0005886);; Cellular Component: integral component of plasma membrane (GO:0005887);; Biological Process: sensory perception (GO:0007600);; Biological Process: sensory perception of chemical stimulus (GO:0007606);; Bi…	K06774|5.0e-24|tca:655055|K06774 neurotrimin | (RefSeq) hemicentin-2	--	[T]	Signal transduction mechanisms	Immunoglobulin domain	--	--	--	uncharacterized protein LOC113805696 [Penaeus vannamei]
gene-LOC123501603	LOC123501603	0	0	0	0	0	0	0	0	0	0	0	0	--	--	--	--	--	--	--	--	--	--	--	--	--	--	--
gene-LOC123501615	LOC123501615	0	0	0	0	0	0	0	0	0	0	0	0	--	--	--	--	--	Cellular Component: cytoskeleton (GO:0005856);; Molecular Function: cytoskeletal protein binding (GO:0008092);;	K21111|1.6e-22|cge:100764940|K21111 band 4.1-like protein 4B | (RefSeq) Epb41l4b; LOW QUALITY PROTEIN: band 4.1-like protein 4B isoform X2	Tight junction (ko04530)	[R]	General function prediction only	FERM central domain	Protein 4.1 homolog OS=Drosophila melanogaster OX=7227 GN=cora PE=1 SV=1	--	--	Band 4.1-like protein 5 [Armadillidium vulgare]
gene-LOC123501621	LOC123501621	0	0	0	0	0	0	0	0	0	0	0	0	--	--	--	--	--	--	--	--	--	--	--	--	--	--	--
gene-LOC123501631	LOC123501631	0	0	0	0	0	0	0.0	0.0	0.0	0.0	0.0	0.0	--	--	--	--	--	Biological Process: reproduction (GO:0000003);; Biological Process: microtubule cytoskeleton organization (GO:0000226);; Biological Process: regulation of alternative mRNA splicing, via spliceosome (GO:0000381);; Biological Process: microtubule bundle formation (GO:0001578);; Biological Process: developmental process involved in reproduction (GO:0003006);; Biological Process: system process (GO:0…	K14942|5.2e-53|zne:110827939|K14942 KH domain-containing, RNA-binding, signal transduction-associated protein 3 | (RefSeq) uncharacterized protein LOC110827939 isoform X1	--	[A]	RNA processing and modification	KH domain	Glycine-rich protein GRP33 OS=Artemia salina OX=85549 PE=2 SV=1	--	--	KH domain-containing, RNA-binding, signal transduction-associated protein 2-like, partial [Penaeus vannamei]
gene-LOC123501641	LOC123501641	0	0	0	0	0	0	0	0	0	0	0	0	--	--	--	--	--	--	--	--	--	--	--	--	--	--	--
gene-LOC123501650	LOC123501650	0	0	0	0	0	0	0.0	0.0	0.0	0.0	0.0	0.0	--	--	--	--	--	--	--	--	--	--	--	--	--	--	hypothetical protein FHG87_005759 [Trinorchestia longiramus]
gene-LOC123501656	LOC123501656	0	0	0	0	0	0	0.0	0.0	0.0	0.0	0.0	0.0	--	--	--	--	--	Molecular Function: methyltransferase activity (GO:0008168);; Biological Process: methylation (GO:0032259);;	K15445|6.0e-59|zne:110833855|K15445 tRNA (guanine9-N1)-methyltransferase [EC:2.1.1.221] | (RefSeq) tRNA methyltransferase 10 homolog A isoform X1	--	[S]	Function unknown	tRNA (Guanine-1)-methyltransferase	Mitochondrial ribonuclease P protein 1 homolog OS=Drosophila melanogaster OX=7227 GN=trmt10c PE=1 SV=1	--	--	tRNA methyltransferase 10 homolog A-like [Penaeus vannamei]
gene-LOC123501665	LOC123501665	0	0	0	0	2	0	0.0	0.0	0.0	0.0	2.8125	0.0	0.219398979855512	-1.9216771340051	normal	--	--	Molecular Function: protein binding (GO:0005515);;	--	--	--	--	Ankyrin repeats (3 copies)	--	--	--	uncharacterized protein LOC113808224 [Penaeus vannamei]
gene-LOC123501673	LOC123501673	1	2	4	0	1	0	0.9253	1.8068	3.6093	0.0	1.4062	0.0	0.375619699188856	0.0744237539061713	normal	--	--	Cellular Component: nucleus (GO:0005634);; Molecular Function: histone methyltransferase activity (H3-K79 specific) (GO:0031151);; Biological Process: regulation of cell cycle (GO:0051726);;	K11427|1.1e-252|zne:110835135|K11427 [histone H3]-lysine79 N-trimethyltransferase [EC:2.1.1.360] | (RefSeq) histone-lysine N-methyltransferase, H3 lysine-79 specific-like isoform X1	Lysine degradation (ko00310)	[DK]	Cell cycle control, cell division, chromosome partitioning;; Transcription	Histone methylation protein DOT1	Histone-lysine N-methyltransferase, H3 lysine-79 specific OS=Drosophila melanogaster OX=7227 GN=gpp PE=1 SV=2	--	--	histone-lysine N-methyltransferase, H3 lysine-79 specific-like isoform X2 [Penaeus vannamei]
gene-LOC123501678	LOC123501678	0	0	0	1	2	4	0.0	0.0	0.0	1.1688	2.8125	5.4497	0.219398979855512	-1.9216771340051	normal	--	--	--	--	--	--	--	--	--	--	--	hypothetical protein C7M84_012936 [Penaeus vannamei]
gene-LOC123501684	LOC123501684	0	0	0	0	0	0	0.0	0.0	0.0	0.0	0.0	0.0	--	--	--	[G]	Carbohydrate transport and metabolism	Molecular Function: molecular_function (GO:0003674);; Molecular Function: catalytic activity (GO:0003824);; Cellular Component: cellular_component (GO:0005575);; Cellular Component: intracellular (GO:0005622);; Cellular Component: cell (GO:0005623);; Biological Process: UDP-glucose metabolic process (GO:0006011);; Biological Process: nucleobase-containing compound metabolic process (GO:0006139);;…	K00699|4.5e-58|zne:110828749|K00699 glucuronosyltransferase [EC:2.4.1.17] | (RefSeq) UDP-glucuronosyltransferase 1-7C-like	Pentose and glucuronate interconversions (ko00040);; Ascorbate and aldarate metabolism (ko00053);; Retinol metabolism (ko00830);; Porphyrin and chlorophyll metabolism (ko00860);; Metabolism of xenobiotics by cytochrome P450 (ko00980);; Drug metabolism - cytochrome P450 (ko00982);; Drug metabolism - other enzymes (ko00983)	[GC]	Carbohydrate transport and metabolism;; Energy production and conversion	UDP-glucoronosyl and UDP-glucosyl transferase	UDP-glucosyltransferase 2 OS=Dactylopius coccus OX=765876 GN=UTG2 PE=1 SV=1	--	--	UDP-glucuronosyltransferase 2B11-like [Penaeus vannamei]
gene-LOC123501691	LOC123501691	9	15	12	3	0	2	8.328	13.5508	10.8278	3.5065	0.0	2.7249	0.100327232431507	3.63320348735922	normal	[J]	Translation, ribosomal structure and biogenesis	--	K23518|6.2e-65|lhu:105675195|K23518 O-acetyl-ADP-ribose deacetylase [EC:3.1.1.106] | (RefSeq) O-acetyl-ADP-ribose deacetylase MACROD2-like	--	[BK]	Chromatin structure and dynamics;; Transcription	Macro domain	Protein GDAP2 homolog OS=Nematostella vectensis OX=45351 GN=gdap2 PE=3 SV=1	--	--	uncharacterized protein LOC113813269 [Penaeus vannamei]
gene-LOC123501705	LOC123501705	3	1	1	0	0	0	2.776	0.9034	0.9023	0.0	0.0	0.0	--	--	--	--	--	Molecular Function: nucleic acid binding (GO:0003676);;	--	--	--	--	Zinc finger, C2H2 type	--	--	--	--
gene-LOC123501721	LOC123501721	0	0	0	1	0	0	0.0	0.0	0.0	1.1688	0.0	0.0	--	--	--	--	--	Cellular Component: trans-Golgi network (GO:0005802);; Biological Process: intracellular cholesterol transport (GO:0032367);;	--	--	[T]	Signal transduction mechanisms	HEAT repeat	--	--	--	LisH domain and HEAT repeat-containing protein [Armadillidium vulgare]
gene-LOC123501728	LOC123501728	14	11	15	3	2	3	12.9547	9.9373	13.5347	3.5065	2.8125	4.0873	0.328730048733268	1.30574003013059	normal	--	--	Molecular Function: scavenger receptor activity (GO:0005044);; Cellular Component: lysosome (GO:0005764);; Cellular Component: integral component of membrane (GO:0016021);;	K12384|4.1e-78|ola:101155208|K12384 lysosome membrane protein 2 | (RefSeq) lysosome membrane protein 2-like	Lysosome (ko04142)	[T]	Signal transduction mechanisms	CD36 family	Sensory neuron membrane protein 2 OS=Manduca sexta OX=7130 PE=2 SV=1	--	--	scavenger receptor B3 [Eriocheir sinensis]
gene-LOC123501746	LOC123501746	0	0	0	0	0	0	0.0	0.0	0.0	0.0	0.0	0.0	--	--	--	--	--	Biological Process: microtubule cytoskeleton organization (GO:0000226);; Biological Process: mitotic cell cycle (GO:0000278);; Molecular Function: GTPase activity (GO:0003924);; Molecular Function: structural constituent of cytoskeleton (GO:0005200);; Molecular Function: GTP binding (GO:0005525);; Cellular Component: cytoplasm (GO:0005737);; Cellular Component: microtubule (GO:0005874);; Biologic…	K07374|7.5e-259|nve:5516770|K07374 tubulin alpha | (RefSeq) tubulin alpha-1D chain	Phagosome (ko04145)	[Z]	Cytoskeleton	Tubulin/FtsZ family, GTPase domain	Tubulin alpha-1 chain OS=Drosophila melanogaster OX=7227 GN=alphaTub84B PE=1 SV=1	--	--	LOW QUALITY PROTEIN: tubulin alpha-1D chain-like [Penaeus vannamei]
gene-LOC123501752	LOC123501752	0	0	0	0	0	0	0.0	0.0	0.0	0.0	0.0	0.0	--	--	--	--	--	Molecular Function: potassium channel activity (GO:0005267);; Cellular Component: integral component of membrane (GO:0016021);;	K04920|8.4e-35|tut:107367398|K04920 potassium channel subfamily K member 10 | (RefSeq) potassium channel subfamily K member 16 isoform X1	--	[P]	Inorganic ion transport and metabolism	Ion channel	Open rectifier potassium channel protein 1 OS=Drosophila melanogaster OX=7227 GN=Ork1 PE=1 SV=2	--	--	open rectifier potassium channel protein 1-like [Penaeus vannamei]
gene-LOC123501757	LOC123501757	0	0	0	0	0	0	0	0	0	0	0	0	--	--	--	--	--	Molecular Function: molecular_function (GO:0003674);; Molecular Function: transporter activity (GO:0005215);; Molecular Function: ion channel activity (GO:0005216);; Molecular Function: extracellular ligand-gated ion channel activity (GO:0005230);; Molecular Function: anion channel activity (GO:0005253);; Molecular Function: chloride channel activity (GO:0005254);; Cellular Component: cellular_co…	K05397|1.1e-36|dpa:109532798|K05397 histamine-gated chloride channel | (RefSeq) glycine receptor subunit alpha-4	--	[T]	Signal transduction mechanisms	Neurotransmitter-gated ion-channel transmembrane region	Glutamate-gated chloride channel alpha OS=Caenorhabditis elegans OX=6239 GN=glc-1 PE=1 SV=1	--	--	PREDICTED: glycine receptor subunit alpha-4-like [Hyalella azteca]
gene-LOC123501762	LOC123501762	0	0	0	0	1	0	0.0	0.0	0.0	0.0	1.4062	0.0	0.312828992858654	-1.259613665735	normal	--	--	Biological Process: vacuolar transport (GO:0007034);;	K12197|3.6e-72|lhu:105673133|K12197 charged multivesicular body protein 1 | (RefSeq) charged multivesicular body protein 1b	Endocytosis (ko04144)	[U]	Intracellular trafficking, secretion, and vesicular transport	Snf7	Charged multivesicular body protein 1 OS=Dictyostelium discoideum OX=44689 GN=chmp1 PE=3 SV=1	--	--	charged multivesicular body protein 1b-like [Penaeus vannamei]
gene-LOC123501784	LOC123501784	15	23	20	2	3	2	13.88	20.7779	18.0463	2.3376	4.2187	2.7249	0.295902789034703	1.83508205530234	normal	--	--	Cellular Component: mitochondrial outer membrane translocase complex (GO:0005742);; Biological Process: protein targeting (GO:0006605);; Cellular Component: integral component of membrane (GO:0016021);;	K17770|1.6e-43|zne:110836097|K17770 mitochondrial import receptor subunit TOM20 | (RefSeq) mitochondrial import receptor subunit TOM20 homolog	--	[U]	Intracellular trafficking, secretion, and vesicular transport	MAS20 protein import receptor	Mitochondrial import receptor subunit TOM20 homolog OS=Caenorhabditis briggsae OX=6238 GN=tomm-20 PE=3 SV=1	--	--	PREDICTED: mitochondrial import receptor subunit TOM20 homolog [Hyalella azteca]
gene-LOC123501795	LOC123501795	79	88	76	24	37	28	73.1015	79.498	68.5758	28.0516	52.0305	38.1481	0.662123087834937	0.369208660245955	normal	--	--	Cellular Component: integral component of membrane (GO:0016021);;	K11353|5.8e-43|tca:655421|K11353 NADH dehydrogenase (ubiquinone) 1 alpha subcomplex subunit 13 | (RefSeq) GRIM-19, Ndufa13; NADH dehydrogenase (ubiquinone) 1 alpha subcomplex, 13	Oxidative phosphorylation (ko00190)	[CD]	Energy production and conversion;; Cell cycle control, cell division, chromosome partitioning	GRIM-19 protein	--	--	--	NADH dehydrogenase [ubiquinone] 1 alpha subcomplex subunit 13-like [Penaeus vannamei]
gene-LOC123501806	LOC123501806	0	0	0	5	11	7	0.0	0.0	0.0	5.8441	15.4685	9.537	0.0268058786136274	-4.0301133648724	normal	--	--	--	--	--	--	--	--	--	--	--	uncharacterized protein LOC113816407 [Penaeus vannamei]
gene-LOC123501816	LOC123501816	47	35	43	31	26	30	43.4908	31.6185	38.7995	36.2334	36.562	40.8729	0.589089301082274	-0.431677702039262	normal	--	--	Molecular Function: translation initiation factor activity (GO:0003743);;	K03113|6.0e-53|fcd:110851275|K03113 translation initiation factor 1 | (RefSeq) eukaryotic translation initiation factor eIF1	RNA transport (ko03013)	[J]	Translation, ribosomal structure and biogenesis	Translation initiation factor SUI1	Eukaryotic translation initiation factor eIF1 OS=Drosophila melanogaster OX=7227 GN=eIF1 PE=1 SV=1	--	--	eukaryotic translation initiation factor eIF1 [Penaeus vannamei]
gene-LOC123501845	LOC123501845	1	4	8	2	6	2	0.9253	3.6135	7.2185	2.3376	8.4374	2.7249	0.343653859393129	-1.21229632308434	normal	--	--	Molecular Function: ubiquitin-protein transferase activity (GO:0004842);; Molecular Function: zinc ion binding (GO:0008270);;	K10590|0.0e+00|zne:110838259|K10590 E3 ubiquitin-protein ligase TRIP12 [EC:2.3.2.26] | (RefSeq) E3 ubiquitin-protein ligase TRIP12 isoform X1	Ubiquitin mediated proteolysis (ko04120)	[O]	Posttranslational modification, protein turnover, chaperones	HECT-domain (ubiquitin-transferase)	E3 ubiquitin-protein ligase hecd-1 OS=Caenorhabditis elegans OX=6239 GN=hecd-1 PE=1 SV=1	--	--	E3 ubiquitin-protein ligase TRIP12-like [Penaeus vannamei]
gene-LOC123501850	LOC123501850	252	300	279	59	36	35	233.1846	271.0159	251.7455	68.9603	50.6243	47.6851	0.512045657763959	2.16227486575672	normal	[O]	Posttranslational modification, protein turnover, chaperones	Biological Process: reproduction (GO:0000003);; Cellular Component: cellular_component (GO:0005575);; Cellular Component: extracellular region (GO:0005576);; Cellular Component: extracellular space (GO:0005615);; Biological Process: biological_process (GO:0008150);; Biological Process: multicellular organismal process (GO:0032501);; Biological Process: multicellular organism reproduction (GO:0032…	K09486|3.2e-223|zne:110834195|K09486 hypoxia up-regulated 1 | (RefSeq) hypoxia up-regulated protein 1	Protein processing in endoplasmic reticulum (ko04141)	[O]	Posttranslational modification, protein turnover, chaperones	Hsp70 protein	Luminal-binding protein 1 OS=Dictyostelium discoideum OX=44689 GN=bip1-1 PE=3 SV=1	--	--	hypoxia up-regulated protein [Penaeus vannamei]
gene-LOC123501857	LOC123501857	1	0	1	0	1	2	0.9253	0.0	0.9023	0.0	1.4062	2.7249	0.312828992858654	-1.259613665735	normal	--	--	Biological Process: reproduction (GO:0000003);; Biological Process: epithelial cell development (GO:0002064);; Biological Process: columnar/cuboidal epithelial cell differentiation (GO:0002065);; Biological Process: columnar/cuboidal epithelial cell development (GO:0002066);; Biological Process: developmental process involved in reproduction (GO:0003006);; Molecular Function: molecular_function (…	K23334|1.0e-194|isc:IscW_ISCW021328|K23334 Ran-binding protein 9/10 | (RefSeq) Domain in SPla and the ryanodine receptor, putative	--	[R]	General function prediction only	CTLH/CRA C-terminal to LisH motif domain	Ran-binding proteins 9/10 homolog OS=Drosophila melanogaster OX=7227 GN=RanBPM PE=1 SV=1	--	--	PREDICTED: ran-binding protein 9 isoform X2 [Bemisia tabaci]
gene-LOC123501893	LOC123501893	2	3	3	2	3	1	1.8507	2.7102	2.7069	2.3376	4.2187	1.3624	0.368345769013227	-0.659370023655908	normal	--	--	Biological Process: cellular protein modification process (GO:0006464);;	K16600|2.7e-81|hst:105186082|K16600 tubulin polyglutamylase TTLL2 [EC:6.-.-.-] | (RefSeq) probable tubulin polyglutamylase TTLL2	--	[O]	Posttranslational modification, protein turnover, chaperones	Tubulin-tyrosine ligase family	Probable tubulin polyglutamylase ttll-9 OS=Caenorhabditis elegans OX=6239 GN=ttll-9 PE=2 SV=1	--	--	probable tubulin polyglutamylase TTLL2 [Penaeus vannamei]
gene-LOC123501901	LOC123501901	39	46	63	6	7	6	36.0881	41.5558	56.8458	7.0129	9.8436	8.1746	0.369183653131705	1.74167537496463	normal	--	--	Biological Process: reproduction (GO:0000003);; Biological Process: regulation of DNA recombination (GO:0000018);; Molecular Function: RNA polymerase II transcription factor activity, sequence-specific DNA binding (GO:0000981);; Molecular Function: regulatory region nucleic acid binding (GO:0001067);; Molecular Function: molecular_function (GO:0003674);; Molecular Function: nucleic acid binding (…	--	--	--	--	Zinc finger, C2H2 type	--	--	--	--
gene-LOC123501916	LOC123501916	0	0	0	3	4	1	0.0	0.0	0.0	3.5065	5.6249	1.3624	0.117873584716823	-2.7174877171892	normal	--	--	Molecular Function: neuropeptide hormone activity (GO:0005184);; Cellular Component: extracellular region (GO:0005576);;	--	--	--	--	Crustacean CHH/MIH/GIH neurohormone family	Crustacean hyperglycemic hormones OS=Carcinus maenas OX=6759 PE=1 SV=2	--	--	crustacean hyperglycemic hormone 2 [Portunus trituberculatus]
gene-LOC123501927	LOC123501927	0	0	0	2	0	3	0.0	0.0	0.0	2.3376	0.0	4.0873	--	--	--	--	--	Molecular Function: neuropeptide hormone activity (GO:0005184);; Cellular Component: extracellular region (GO:0005576);;	--	--	--	--	Crustacean CHH/MIH/GIH neurohormone family	Crustacean hyperglycemic hormones OS=Carcinus maenas OX=6759 PE=1 SV=2	--	--	crustacean hyperglycemic hormone 2 [Portunus trituberculatus]
gene-LOC123501939	LOC123501939	31	35	21	5	15	13	28.6854	31.6185	18.9486	5.8441	21.0935	17.7116	0.549680171493375	0.333746987283762	normal	--	--	Molecular Function: RNA binding (GO:0003723);;	K18763|2.0e-62|hst:105182398|K18763 la-related protein 4 | (RefSeq) uncharacterized protein LOC105182398 isoform X1	--	[T]	Signal transduction mechanisms	La domain	La-related protein Larp4B OS=Drosophila melanogaster OX=7227 GN=Larp4B PE=1 SV=2	--	--	la-related protein 4-like, partial [Penaeus vannamei]
gene-LOC123501944	LOC123501944	2	1	1	0	0	1	1.8507	0.9034	0.9023	0.0	0.0	1.3624	--	--	--	[I]	Lipid transport and metabolism	Biological Process: lipid catabolic process (GO:0016042);; Molecular Function: hydrolase activity, acting on ester bonds (GO:0016788);;	K01052|1.6e-93|zne:110832612|K01052 lysosomal acid lipase/cholesteryl ester hydrolase [EC:3.1.1.13] | (RefSeq) uncharacterized protein LOC110832612	Steroid biosynthesis (ko00100);; Lysosome (ko04142)	[I]	Lipid transport and metabolism	Partial alpha/beta-hydrolase lipase region	Lipase lipl-1 OS=Caenorhabditis elegans OX=6239 GN=lipl-1 PE=2 SV=2	--	--	triacylglycerol lipase [Penaeus vannamei]
gene-LOC123501968	LOC123501968	2	1	0	0	0	0	1.8507	0.9034	0.0	0.0	0.0	0.0	--	--	--	--	--	Molecular Function: nucleic acid binding (GO:0003676);;	K09228|2.7e-14|crg:105318482|K09228 KRAB domain-containing zinc finger protein | (RefSeq) uncharacterized protein LOC105318482	--	--	--	Zinc finger, C2H2 type	--	--	--	zinc finger protein 236-like [Penaeus vannamei]
gene-LOC123501978	LOC123501978	0	0	0	0	0	0	0.0	0.0	0.0	0.0	0.0	0.0	--	--	--	--	--	Cellular Component: integral component of membrane (GO:0016021);;	K14209|1.6e-97|aga:AgaP_AGAP008490|K14209 solute carrier family 36 (proton-coupled amino acid transporter) | (RefSeq) AGAP008490-PA	--	[E]	Amino acid transport and metabolism	Transmembrane amino acid transporter protein	Proton-coupled amino acid transporter-like protein pathetic OS=Drosophila melanogaster OX=7227 GN=path PE=1 SV=1	--	--	proton-coupled amino acid transporter-like protein pathetic isoform X1 [Penaeus vannamei]
gene-LOC123501990	LOC123501990	0	0	0	0	0	0	0	0	0	0	0	0	--	--	--	--	--	Molecular Function: nucleic acid binding (GO:0003676);;	K17845|1.2e-13|zne:110834865|K17845 krueppel-like factor 2 | (RefSeq) Krueppel-like factor 4	FoxO signaling pathway (ko04068)	[R]	General function prediction only	Zinc finger, C2H2 type	Krueppel-like factor luna OS=Drosophila melanogaster OX=7227 GN=luna PE=2 SV=1	--	--	putative Krueppel-like factor 1-like [Penaeus vannamei]
gene-LOC123501996	LOC123501996	6	5	3	5	1	2	5.552	4.5169	2.7069	5.8441	1.4062	2.7249	0.336708038287244	1.00422614934094	normal	[J]	Translation, ribosomal structure and biogenesis	Molecular Function: structural constituent of ribosome (GO:0003735);; Biological Process: translation (GO:0006412);; Cellular Component: large ribosomal subunit (GO:0015934);;	K02890|2.3e-53|dpa:109533408|K02890 large subunit ribosomal protein L22 | (RefSeq) 39S ribosomal protein L22, mitochondrial	Ribosome (ko03010)	[J]	Translation, ribosomal structure and biogenesis	Ribosomal protein L22p/L17e	39S ribosomal protein L22, mitochondrial OS=Drosophila melanogaster OX=7227 GN=mRpL22 PE=2 SV=2	--	--	39S ribosomal protein L22, mitochondrial-like [Penaeus vannamei]
gene-LOC123502002	LOC123502002	7	12	4	3	4	1	6.4773	10.8406	3.6093	3.5065	5.6249	1.3624	0.410518627703395	0.622566461828168	normal	--	--	Cellular Component: integral component of membrane (GO:0016021);;	--	--	--	--	CECR6/TMEM121 family	--	--	--	uncharacterized protein LOC113823333 [Penaeus vannamei]
gene-LOC123502017	LOC123502017	3	0	0	3	3	1	2.776	0.0	0.0	3.5065	4.2187	1.3624	0.158447855148412	-2.37377305117192	normal	--	--	Molecular Function: DNA binding (GO:0003677);; Molecular Function: protein binding (GO:0005515);; Cellular Component: cellular_component (GO:0005575);; Cellular Component: intracellular (GO:0005622);; Cellular Component: cell (GO:0005623);; Cellular Component: nucleus (GO:0005634);; Biological Process: regulation of transcription, DNA-templated (GO:0006355);; Biological Process: regulation of tra…	--	--	--	--	helix-turn-helix, Psq domain	--	--	--	uncharacterized protein LOC113827855 [Penaeus vannamei]
gene-LOC123502062	LOC123502062	1	0	2	0	0	0	0.9253	0.0	1.8046	0.0	0.0	0.0	--	--	--	--	--	Molecular Function: kinase activity (GO:0016301);;	--	--	[R]	General function prediction only	Leucine Rich repeats (2 copies)	--	--	--	serine/threonine-protein kinase 11-interacting protein-like isoform X1 [Penaeus vannamei]
gene-LOC123502070	LOC123502070	1	3	0	0	2	0	0.9253	2.7102	0.0	0.0	2.8125	0.0	0.379401186228896	-0.207274106489092	normal	--	--	Biological Process: formation of primary germ layer (GO:0001704);; Biological Process: mesoderm formation (GO:0001707);; Molecular Function: molecular_function (GO:0003674);; Molecular Function: catalytic activity (GO:0003824);; Molecular Function: ubiquitin-protein transferase activity (GO:0004842);; Molecular Function: binding (GO:0005488);; Cellular Component: cellular_component (GO:0005575);;…	K15704|4.3e-43|cjc:100413729|K15704 E3 ubiquitin-protein ligase RNF149 [EC:2.3.2.27] | (RefSeq) RNF149; ring finger protein 149	--	[O]	Posttranslational modification, protein turnover, chaperones	Ring finger domain	Protein goliath OS=Drosophila melanogaster OX=7227 GN=gol PE=2 SV=3	--	--	PREDICTED: protein goliath-like [Amyelois transitella]
gene-LOC123502088	LOC123502088	0	0	0	0	0	0	0	0	0	0	0	0	--	--	--	--	--	Molecular Function: transmembrane signaling receptor activity (GO:0004888);; Molecular Function: extracellular ligand-gated ion channel activity (GO:0005230);; Cellular Component: plasma membrane (GO:0005886);; Cellular Component: integral component of membrane (GO:0016021);;	--	--	--	--	--	--	--	--	GluClAc1 precursor [Penaeus vannamei]
gene-LOC123502096	LOC123502096	14	3	11	3	5	7	12.9547	2.7102	9.9255	3.5065	7.0312	9.537	0.323935098754948	-1.28046281595661	normal	--	--	--	--	--	--	--	--	--	--	--	--
gene-LOC123502107	LOC123502107	2	2	1	2	4	0	1.8507	1.8068	0.9023	2.3376	5.6249	0.0	0.300418643882149	-1.38345029754803	normal	--	--	Cellular Component: integral component of membrane (GO:0016021);;	--	--	--	--	XK-related protein	--	--	--	XK-related protein 6-like isoform X1 [Penaeus vannamei]
gene-LOC123502117	LOC123502117	6	6	4	4	2	6	5.552	5.4203	3.6093	4.6753	2.8125	8.1746	0.375901604057075	0.554242121365137	normal	--	--	Cellular Component: intraciliary transport particle A (GO:0030991);;	K19675|7.8e-38|ipu:108269471|K19675 intraflagellar transport protein 43 | (RefSeq) ift43; intraflagellar transport 43	--	--	--	Intraflagellar transport protein 43	--	--	--	intraflagellar transport protein 43 homolog [Penaeus vannamei]
gene-LOC123502132	LOC123502132	0	0	0	0	0	0	0	0	0	0	0	0	--	--	--	--	--	--	K23222|5.2e-66|lak:106153927|K23222 nuclease HARBI1 [EC:3.1.-.-] | (RefSeq) putative nuclease HARBI1	--	[L]	Replication, recombination and repair	DDE superfamily endonuclease	--	--	--	putative nuclease HARBI1 [Penaeus vannamei]
gene-LOC123502142	LOC123502142	0	0	0	0	0	0	0	0	0	0	0	0	--	--	--	--	--	--	--	--	--	--	--	--	--	--	--
gene-LOC123502150	LOC123502150	46	36	31	3	2	2	42.5654	32.5219	27.9717	3.5065	2.8125	2.7249	0.165627326381211	2.90508991959775	normal	--	--	Molecular Function: nucleic acid binding (GO:0003676);;	--	--	--	--	Zinc finger, C2H2 type	--	--	--	--
gene-LOC123502158	LOC123502158	0	0	2	0	0	0	0.0	0.0	1.8046	0.0	0.0	0.0	--	--	--	[T]	Signal transduction mechanisms	Cellular Component: integral component of membrane (GO:0016021);;	K10336|1.2e-07|phyp:113530395|K10336 ankyrin repeat and SOCS box protein 14 | (RefSeq) dynein heavy chain 12, axonemal-like	--	[R]	General function prediction only	Ankyrin repeats (3 copies)	Nuclear factor NF-kappa-B p110 subunit OS=Drosophila melanogaster OX=7227 GN=Rel PE=1 SV=1	--	--	uncharacterized protein LOC113808374 isoform X5 [Penaeus vannamei]
gene-LOC123502193	LOC123502193	0	0	0	0	0	0	0.0	0.0	0.0	0.0	0.0	0.0	--	--	--	--	--	Biological Process: intracellular signal transduction (GO:0035556);;	K04698|3.5e-107|zne:110837486|K04698 suppressor of cytokine signaling 5 | (RefSeq) uncharacterized protein LOC110837486	--	[T]	Signal transduction mechanisms	SH2 domain	--	--	--	nascent polypeptide-associated complex subunit alpha, muscle-specific form-like [Penaeus vannamei]
gene-LOC123502214	LOC123502214	4	4	6	4	2	1	3.7013	3.6135	5.4139	4.6753	2.8125	1.3624	0.38398629024047	0.0934437070462523	normal	[O]	Posttranslational modification, protein turnover, chaperones	Molecular Function: peptidyl-prolyl cis-trans isomerase activity (GO:0003755);;	K09569|2.3e-52|dpx:DAPPUDRAFT_303038|K09569 FK506-binding protein 2 [EC:5.2.1.8] | (RefSeq) hypothetical protein	--	[O]	Posttranslational modification, protein turnover, chaperones	FKBP-type peptidyl-prolyl cis-trans isomerase	FK506-binding protein 2 OS=Dictyostelium discoideum OX=44689 GN=fkbp2 PE=3 SV=1	--	--	peptidyl-prolyl cis-trans isomerase FKBP2-like [Penaeus vannamei]
gene-LOC123502239	LOC123502239	26	20	29	7	5	4	24.0587	18.0677	26.1671	8.1817	7.0312	5.4497	0.406242477564176	1.02401057429652	normal	[BQ]	Chromatin structure and dynamics;; Secondary metabolites biosynthesis, transport and catabolism	Molecular Function: histone deacetylase activity (GO:0004407);; Molecular Function: metal ion binding (GO:0046872);;	K06067|4.1e-242|dpx:DAPPUDRAFT_442930|K06067 histone deacetylase 1/2 [EC:3.5.1.98] | (RefSeq) RPD3; putative histone deacetylase Rpd3 protein	Notch signaling pathway (ko04330)	[B]	Chromatin structure and dynamics	Histone deacetylase domain	Histone deacetylase HDAC1 OS=Drosophila melanogaster OX=7227 GN=HDAC1 PE=1 SV=2	--	--	probable histone deacetylase 1-B [Penaeus vannamei]
gene-LOC123502256	LOC123502256	0	0	0	0	0	0	0	0	0	0	0	0	--	--	--	--	--	Cellular Component: integral component of membrane (GO:0016021);;	--	--	--	--	--	--	--	--	serine/arginine repetitive matrix protein 2-like [Penaeus vannamei]
gene-LOC123502268	LOC123502268	0	1	3	0	0	0	0.0	0.9034	2.7069	0.0	0.0	0.0	--	--	--	--	--	Molecular Function: guanyl-nucleotide exchange factor activity (GO:0005085);;	K16463|2.5e-72|tng:GSTEN00008414G001|K16463 centrosomal protein CEP170 | (RefSeq) unnamed protein product	--	[R]	General function prediction only	RhoGEF domain	Myosin-M heavy chain OS=Dictyostelium discoideum OX=44689 GN=myoM PE=1 SV=1	--	--	uncharacterized protein LOC113817759, partial [Penaeus vannamei]
gene-LOC123502282	LOC123502282	11	5	9	1	4	2	10.1787	4.5169	8.1208	1.1688	5.6249	2.7249	0.397096789919354	-0.453647902113262	normal	--	--	Molecular Function: protein binding (GO:0005515);; Cellular Component: cellular_component (GO:0005575);; Cellular Component: intracellular (GO:0005622);; Cellular Component: cell (GO:0005623);; Cellular Component: nucleus (GO:0005634);; Biological Process: regulation of transcription, DNA-templated (GO:0006355);; Biological Process: regulation of transcription from RNA polymerase II promoter (GO:…	K09237|9.0e-35|api:100161247|K09237 tramtrack | (RefSeq) protein tramtrack, alpha isoform isoform X1	MAPK signaling pathway - fly (ko04013)	--	--	BTB/POZ domain	Protein bric-a-brac 2 OS=Drosophila melanogaster OX=7227 GN=bab2 PE=1 SV=2	--	--	broad-complex core protein isoforms 1/2/3/4/5-like [Penaeus vannamei]
gene-LOC123502287	LOC123502287	3	3	2	2	4	3	2.776	2.7102	1.8046	2.3376	5.6249	4.0873	0.347895081774277	-1.00308468967319	normal	--	--	Molecular Function: RNA polymerase II transcription factor binding (GO:0001085);; Biological Process: regulation of cell growth (GO:0001558);; Biological Process: cell fate determination (GO:0001709);; Molecular Function: molecular_function (GO:0003674);; Molecular Function: binding (GO:0005488);; Molecular Function: protein binding (GO:0005515);; Cellular Component: cellular_component (GO:000557…	--	--	[Z]	Cytoskeleton	Interferon-related developmental regulator (IFRD)	--	--	--	interferon-related developmental regulator 1 [Macrobrachium rosenbergii]
gene-LOC123502291	LOC123502291	1	5	0	1	0	2	0.9253	4.5169	0.0	1.1688	0.0	2.7249	0.227480958611036	2.26383981507594	normal	--	--	--	--	--	--	--	--	--	--	--	hypothetical protein C7M84_017853 [Penaeus vannamei]
gene-LOC123502299	LOC123502299	52	63	60	10	2	3	48.1175	56.9133	54.1388	11.6882	2.8125	4.0873	0.0994190118059046	3.69049172568468	normal	[H]	Coenzyme transport and metabolism	Molecular Function: catalytic activity (GO:0003824);; Biological Process: biosynthetic process (GO:0009058);; Cellular Component: integral component of membrane (GO:0016021);; Molecular Function: pyridoxal phosphate binding (GO:0030170);;	K00654|5.1e-117|dpx:DAPPUDRAFT_301811|K00654 serine palmitoyltransferase [EC:2.3.1.50] | (RefSeq) hypothetical protein	Sphingolipid metabolism (ko00600)	[O]	Posttranslational modification, protein turnover, chaperones	Aminotransferase class I and II	Serine palmitoyltransferase 1 OS=Caenorhabditis elegans OX=6239 GN=sptl-1 PE=3 SV=1	--	--	serine palmitoyltransferase 1-like [Penaeus vannamei]
gene-LOC123502318	LOC123502318	0	0	0	0	0	0	0.0	0.0	0.0	0.0	0.0	0.0	--	--	--	--	--	--	--	--	--	--	--	--	--	--	hypothetical protein C7M84_014682 [Penaeus vannamei]
gene-LOC123502343	LOC123502343	0	0	0	0	0	0	0.0	0.0	0.0	0.0	0.0	0.0	--	--	--	--	--	--	--	--	--	--	Beta/Gamma crystallin	--	--	--	uncharacterized protein LOC113813464 [Penaeus vannamei]
gene-LOC123502358	LOC123502358	0	1	0	0	0	0	0.0	0.9034	0.0	0.0	0.0	0.0	--	--	--	--	--	Cellular Component: integral component of membrane (GO:0016021);;	K15101|3.9e-99|dpx:DAPPUDRAFT_310330|K15101 solute carrier family 25 (mitochondrial ornithine transporter) member 2/15 | (RefSeq) hypothetical protein	--	[C]	Energy production and conversion	Mitochondrial carrier protein	Mitochondrial substrate carrier family protein L OS=Dictyostelium discoideum OX=44689 GN=mcfL PE=3 SV=1	--	--	putative mitochondrial ornithine transporter 1 [Penaeus vannamei]
gene-LOC123502377	LOC123502377	0	3	1	1	0	1	0.0	2.7102	0.9023	1.1688	0.0	1.3624	0.289486229363324	1.71440302751601	normal	--	--	Cellular Component: integral component of membrane (GO:0016021);;	--	--	[A]	RNA processing and modification	--	--	--	--	transmembrane protein 177-like [Penaeus vannamei]
gene-LOC123502383	LOC123502383	0	0	0	0	0	0	0.0	0.0	0.0	0.0	0.0	0.0	--	--	--	[K]	Transcription	Molecular Function: phosphatase activity (GO:0016791);;	K17617|3.8e-92|isc:IscW_ISCW008600|K17617 CTD nuclear envelope phosphatase 1 [EC:3.1.3.16] | (RefSeq) TFII-F-interacting CTD phosphatase, including NLI-interacting factor, putative	--	[K]	Transcription	NLI interacting factor-like phosphatase	CTD nuclear envelope phosphatase 1 homolog OS=Drosophila melanogaster OX=7227 GN=Dd PE=2 SV=1	--	--	CTD nuclear envelope phosphatase 1 homolog [Penaeus vannamei]
gene-LOC123502395	LOC123502395	0	0	0	0	0	0	0.0	0.0	0.0	0.0	0.0	0.0	--	--	--	[QV]	Secondary metabolites biosynthesis, transport and catabolism;; Defense mechanisms	Molecular Function: monooxygenase activity (GO:0004497);; Molecular Function: iron ion binding (GO:0005506);; Molecular Function: oxidoreductase activity, acting on paired donors, with incorporation or reduction of molecular oxygen (GO:0016705);; Molecular Function: heme binding (GO:0020037);;	K07424|8.6e-45|mmu:53973|K07424 cytochrome P450 family 3 subfamily A [EC:1.14.14.1] | (RefSeq) Cyp3a41a, Cyp3a41; cytochrome P450, family 3, subfamily a, polypeptide 41A	Steroid hormone biosynthesis (ko00140);; Linoleic acid metabolism (ko00591);; Retinol metabolism (ko00830);; Chemical carcinogenesis (ko05204)	[Q]	Secondary metabolites biosynthesis, transport and catabolism	Cytochrome P450	Cytochrome P450 9e2 OS=Blattella germanica OX=6973 GN=CYP9E2 PE=2 SV=1	--	--	putative cytochrome P450 monooxygenase isoform X1 [Penaeus vannamei]
gene-LOC123502398	LOC123502398	6	6	4	6	5	4	5.552	5.4203	3.6093	7.0129	7.0312	5.4497	0.407082011555903	-0.518946588102383	normal	--	--	Molecular Function: nucleic acid binding (GO:0003676);;	--	--	--	--	Zinc finger, C2H2 type	--	--	--	--
gene-LOC123502435	LOC123502435	1	1	6	1	0	0	0.9253	0.9034	5.4139	1.1688	0.0	0.0	--	--	--	[T]	Signal transduction mechanisms	Molecular Function: protein serine/threonine/tyrosine kinase activity (GO:0004712);; Molecular Function: ATP binding (GO:0005524);; Biological Process: mitotic cell cycle checkpoint (GO:0007093);; Biological Process: chromosome separation (GO:0051304);;	K08866|4.9e-71|aplc:110983316|K08866 serine/threonine-protein kinase TTK/MPS1 [EC:2.7.12.1] | (RefSeq) dual specificity protein kinase TTK-like	--	[D]	Cell cycle control, cell division, chromosome partitioning	Protein kinase domain	Probable serine/threonine-protein kinase mps1 OS=Dictyostelium discoideum OX=44689 GN=mps1 PE=3 SV=1	--	--	PREDICTED: uncharacterized protein LOC108673797 [Hyalella azteca]
gene-LOC123502454	LOC123502454	29	44	47	3	3	2	26.8347	39.749	42.4087	3.5065	4.2187	2.7249	0.196279192725351	2.73322794301956	normal	--	--	Biological Process: reproduction (GO:0000003);; Biological Process: regulation of DNA recombination (GO:0000018);; Molecular Function: RNA polymerase II transcription factor activity, sequence-specific DNA binding (GO:0000981);; Molecular Function: regulatory region nucleic acid binding (GO:0001067);; Molecular Function: molecular_function (GO:0003674);; Molecular Function: nucleic acid binding (…	--	--	--	--	Zinc finger, C2H2 type	--	--	--	--
gene-LOC123502474	LOC123502474	1	0	2	1	0	2	0.9253	0.0	1.8046	1.1688	0.0	2.7249	--	--	--	--	--	Molecular Function: nucleic acid binding (GO:0003676);;	--	--	--	--	Zinc-finger double domain	--	--	--	--
gene-LOC123502491	LOC123502491	11	5	13	4	3	7	10.1787	4.5169	11.7301	4.6753	4.2187	9.537	0.397056323450675	-0.109933236095981	normal	--	--	--	K24260|6.5e-282|zne:110839348|K24260 WD repeat-containing protein 11 | (RefSeq) WD repeat-containing protein 11-like	--	[R]	General function prediction only	--	--	--	--	putative WD repeat-containing protein 11 [Penaeus vannamei]
gene-LOC123502503	LOC123502503	0	0	0	2	4	0	0.0	0.0	0.0	2.3376	5.6249	0.0	0.117873584716823	-2.7174877171892	normal	--	--	Cellular Component: histone acetyltransferase complex (GO:0000123);; Biological Process: microtubule cytoskeleton organization (GO:0000226);; Cellular Component: cellular_component (GO:0005575);; Cellular Component: intracellular (GO:0005622);; Cellular Component: cell (GO:0005623);; Cellular Component: nucleus (GO:0005634);; Cellular Component: nucleoplasm (GO:0005654);; Cellular Component: nucl…	K16719|4.8e-117|lak:106168204|K16719 regulatory NSL complex subunit 3 | (RefSeq) KAT8 regulatory NSL complex subunit 3	--	[R]	General function prediction only	--	--	--	--	KAT8 regulatory NSL complex subunit 3-like [Penaeus vannamei]
gene-LOC123502512	LOC123502512	4	1	3	3	4	3	3.7013	0.9034	2.7069	3.5065	5.6249	4.0873	0.226608739847575	-1.9014729184558	normal	--	--	Molecular Function: protein dimerization activity (GO:0046983);;	K20173|1.3e-101|zne:110829434|K20173 RILP-like protein 1 | (RefSeq) RILP-like protein homolog isoform X1	--	--	--	JNK_SAPK-associated protein-1	RILP-like protein homolog OS=Drosophila melanogaster OX=7227 GN=Rilpl PE=1 SV=1	--	--	LOW QUALITY PROTEIN: RILP-like protein homolog [Penaeus vannamei]
gene-LOC123502542	LOC123502542	1	1	2	3	0	0	0.9253	0.9034	1.8046	3.5065	0.0	0.0	--	--	--	--	--	--	--	--	--	--	--	--	--	--	neuropilin-1-like isoform X1 [Penaeus vannamei]
gene-LOC123502546	LOC123502546	5	10	3	0	2	2	4.6267	9.0339	2.7069	0.0	2.8125	2.7249	0.338785219729182	1.18355855811474	normal	[JM]	Translation, ribosomal structure and biogenesis;; Cell wall/membrane/envelope biogenesis	Molecular Function: molecular_function (GO:0003674);; Molecular Function: nucleic acid binding (GO:0003676);; Molecular Function: RNA binding (GO:0003723);; Molecular Function: translation initiation factor activity (GO:0003743);; Molecular Function: guanyl-nucleotide exchange factor activity (GO:0005085);; Molecular Function: binding (GO:0005488);; Molecular Function: protein binding (GO:0005515…	K03240|4.8e-44|zne:110838263|K03240 translation initiation factor eIF-2B subunit epsilon | (RefSeq) translation initiation factor eIF-2B subunit epsilon isoform X1	RNA transport (ko03013)	[J]	Translation, ribosomal structure and biogenesis	--	--	--	--	translation initiation factor eIF-2B subunit epsilon-like [Penaeus vannamei]
gene-LOC123502551	LOC123502551	0	0	0	0	0	0	0	0	0	0	0	0	--	--	--	--	--	Molecular Function: GTPase activity (GO:0003924);; Molecular Function: GTP binding (GO:0005525);;	K07931|5.3e-44|zne:110837365|K07931 Rab-like protein 2 | (RefSeq) rab-like protein 2A	--	[U]	Intracellular trafficking, secretion, and vesicular transport	Ras family	GTP-binding nuclear protein ran-1 OS=Caenorhabditis elegans OX=6239 GN=ran-1 PE=1 SV=1	--	--	rab-like protein 2A [Penaeus vannamei]
gene-LOC123502572	LOC123502572	2	0	3	0	0	1	1.8507	0.0	2.7069	0.0	0.0	1.3624	--	--	--	--	--	Biological Process: G2/M transition of mitotic cell cycle (GO:0000086);; Biological Process: microtubule cytoskeleton organization (GO:0000226);; Biological Process: mitotic cell cycle (GO:0000278);; Biological Process: microtubule bundle formation (GO:0001578);; Molecular Function: molecular_function (GO:0003674);; Molecular Function: catalytic activity (GO:0003824);; Cellular Component: cellula…	K16455|1.6e-21|lgi:LOTGIDRAFT_73843|K16455 centrosomal protein CEP41 | (RefSeq) hypothetical protein	--	--	--	Rhodanese-like domain	--	--	--	centrosomal protein of 41 kDa-like [Penaeus vannamei]
gene-LOC123502579	LOC123502579	0	1	1	0	0	2	0.0	0.9034	0.9023	0.0	0.0	2.7249	--	--	--	--	--	Cellular Component: membrane (GO:0016020);;	K05463|2.6e-76|zne:110827211|K05463 ephrin-B | (RefSeq) ephrin-B1 isoform X1	--	[T]	Signal transduction mechanisms	Ephrin	--	--	--	ephrin-A5-like [Daphnia magna]
gene-LOC123502598	LOC123502598	0	0	0	0	0	0	0.0	0.0	0.0	0.0	0.0	0.0	--	--	--	--	--	Molecular Function: nucleotide binding (GO:0000166);; Cellular Component: integral component of membrane (GO:0016021);;	K00591|1.4e-85|cin:100180451|K00591 polyprenyldihydroxybenzoate methyltransferase / 3-demethylubiquinol 3-O-methyltransferase [EC:2.1.1.114 2.1.1.64] | (RefSeq) transmembrane protein 94 isoform X1	Ubiquinone and other terpenoid-quinone biosynthesis (ko00130)	[S]	Function unknown	--	--	--	--	transmembrane protein 94-like [Penaeus vannamei]
gene-LOC123502606	LOC123502606	4	9	15	16	5	15	3.7013	8.1305	13.5347	18.7011	7.0312	20.4365	0.432112802916906	-0.0231246205491375	normal	--	--	Molecular Function: translation elongation factor activity (GO:0003746);; Cellular Component: NELF complex (GO:0032021);; Biological Process: negative regulation of transcription elongation from RNA polymerase II promoter (GO:0034244);;	K15179|2.7e-129|phu:Phum_PHUM434080|K15179 negative elongation factor A | (RefSeq) Negative elongation factor A, putative	--	--	--	--	Negative elongation factor A OS=Drosophila melanogaster OX=7227 GN=Nelf-A PE=1 SV=2	--	--	LOW QUALITY PROTEIN: negative elongation factor A-like [Penaeus vannamei]
gene-LOC123502617	LOC123502617	1	0	1	0	1	1	0.9253	0.0	0.9023	0.0	1.4062	1.3624	0.312828992858654	-1.259613665735	normal	--	--	Biological Process: protein import into nucleus (GO:0006606);; Biological Process: actin cytoskeleton organization (GO:0030036);; Molecular Function: nuclear import signal receptor activity (GO:0061608);;	K16463|2.0e-66|xco:114158153|K16463 centrosomal protein CEP170 | (RefSeq) centrosomal protein of 170 kDa protein B-like isoform X1	--	[TZ]	Signal transduction mechanisms;; Cytoskeleton	Formin Homology 2 Domain	Formin-B OS=Dictyostelium discoideum OX=44689 GN=forB PE=1 SV=1	--	--	uncharacterized protein LOC113819013, partial [Penaeus vannamei]
gene-LOC123502640	LOC123502640	2	4	1	2	1	0	1.8507	3.6135	0.9023	2.3376	1.4062	0.0	0.352802861546907	0.755507175316353	normal	--	--	Cellular Component: GARP complex (GO:0000938);; Cellular Component: cytosol (GO:0005829);; Biological Process: retrograde transport, endosome to Golgi (GO:0042147);;	K20299|3.3e-178|zne:110828397|K20299 vacuolar protein sorting-associated protein 53 | (RefSeq) vacuolar protein sorting-associated protein 53 homolog	--	[U]	Intracellular trafficking, secretion, and vesicular transport	Vps53-like, N-terminal	Vacuolar protein sorting-associated protein 53 homolog OS=Caenorhabditis elegans OX=6239 GN=vps-53 PE=1 SV=4	--	--	LOW QUALITY PROTEIN: vacuolar protein sorting-associated protein 53 homolog [Penaeus vannamei]
gene-LOC123502650	LOC123502650	3	2	4	0	0	0	2.776	1.8068	3.6093	0.0	0.0	0.0	0.331955748901855	1.33403741964117	normal	--	--	Molecular Function: protein binding (GO:0005515);;	K08798|3.9e-38|dnv:108652812|K08798 MAP/microtubule affinity-regulating kinase [EC:2.7.11.1] | (RefSeq) MAP/microtubule affinity-regulating kinase 3	--	[R]	General function prediction only	WD domain, G-beta repeat	U5 small nuclear ribonucleoprotein 40 kDa protein OS=Dictyostelium discoideum OX=44689 GN=snrnp40 PE=3 SV=1	--	--	WD repeat-containing protein 47, partial [Penaeus vannamei]
gene-LOC123502660	LOC123502660	1	1	0	0	0	3	0.9253	0.9034	0.0	0.0	0.0	4.0873	--	--	--	--	--	Molecular Function: molecular_function (GO:0003674);; Molecular Function: catalytic activity (GO:0003824);; Molecular Function: aminoacyl-tRNA ligase activity (GO:0004812);; Molecular Function: valine-tRNA ligase activity (GO:0004832);; Cellular Component: cellular_component (GO:0005575);; Cellular Component: intracellular (GO:0005622);; Cellular Component: cell (GO:0005623);; Cellular Component:…	--	--	[R]	General function prediction only	--	--	--	--	WD repeat-containing protein 47-like [Penaeus vannamei]
gene-LOC123502667	LOC123502667	0	1	0	0	2	1	0.0	0.9034	0.0	0.0	2.8125	1.3624	0.319437428192274	-1.1056623352717	normal	--	--	Molecular Function: serine-type endopeptidase inhibitor activity (GO:0004867);;	--	--	--	--	Antistasin family	--	--	--	uncharacterized protein LOC113828146 [Penaeus vannamei]
gene-LOC123502675	LOC123502675	7	8	9	1	3	3	6.4773	7.2271	8.1208	1.1688	4.2187	4.0873	0.397436216452337	0.450849952736649	normal	[EH]	Amino acid transport and metabolism;; Coenzyme transport and metabolism	Molecular Function: branched-chain-amino-acid transaminase activity (GO:0004084);; Biological Process: branched-chain amino acid metabolic process (GO:0009081);;	K00826|1.2e-133|dpx:DAPPUDRAFT_300660|K00826 branched-chain amino acid aminotransferase [EC:2.6.1.42] | (RefSeq) hypothetical protein	Cysteine and methionine metabolism (ko00270);; Valine, leucine and isoleucine degradation (ko00280);; Valine, leucine and isoleucine biosynthesis (ko00290);; Pantothenate and CoA biosynthesis (ko00770);; 2-Oxocarboxylic acid metabolism (ko01210);; Biosynthesis of amino acids (ko01230)	[E]	Amino acid transport and metabolism	Amino-transferase class IV	Branched-chain-amino-acid aminotransferase OS=Nematostella vectensis OX=45351 GN=v1g246094 PE=3 SV=1	--	--	branched-chain-amino-acid aminotransferase, cytosolic-like [Penaeus vannamei]
gene-LOC123502684	LOC123502684	9	4	6	0	0	0	8.328	3.6135	5.4139	0.0	0.0	0.0	0.255353571032697	2.01512084105136	normal	--	--	Cellular Component: integral component of membrane (GO:0016021);;	--	--	--	--	--	--	--	--	uncharacterized protein LOC113812369 [Penaeus vannamei]
gene-LOC123502698	LOC123502698	0	0	0	31	34	34	0.0	0.0	0.0	36.2334	47.8118	46.3227	0.00281046035022525	-5.59713631176666	down	--	--	--	K22266|7.3e-07|mun:110564493|K22266 NACHT, LRR and PYD domains-containing protein 10 | (RefSeq) Nlrp10; NACHT, LRR and PYD domains-containing protein 10	--	--	--	NACHT domain	--	--	--	uncharacterized protein LOC113807912 isoform X1 [Penaeus vannamei]
gene-LOC123502706	LOC123502706	2	7	3	0	1	3	1.8507	6.3237	2.7069	0.0	1.4062	4.0873	0.304329880667059	1.40116726205171	normal	--	--	Cellular Component: integral component of membrane (GO:0016021);;	--	--	--	--	Zinc-finger double domain	--	--	--	--
gene-LOC123502716	LOC123502716	0	0	0	3	0	3	0.0	0.0	0.0	3.5065	0.0	4.0873	--	--	--	--	--	Molecular Function: nucleic acid binding (GO:0003676);;	K17845|5.3e-11|dpx:DAPPUDRAFT_51551|K17845 krueppel-like factor 2 | (RefSeq) KLF2A; putative Kruppel-like factor 2	FoxO signaling pathway (ko04068)	[R]	General function prediction only	Zinc finger, C2H2 type	Krueppel-like factor luna OS=Drosophila melanogaster OX=7227 GN=luna PE=2 SV=1	--	--	Krueppel-like factor 5 [Penaeus vannamei]
gene-LOC123502732	LOC123502732	0	0	0	0	0	0	0	0	0	0	0	0	--	--	--	--	--	Molecular Function: RNA binding (GO:0003723);; Biological Process: regulation of translation (GO:0006417);; Molecular Function: zinc ion binding (GO:0008270);;	K18741|1.2e-12|zne:110839363|K18741 protein nanos 1 | (RefSeq) uncharacterized protein LOC110839363	--	--	--	Nanos RNA binding domain	--	--	--	hypothetical protein C7M84_018911 [Penaeus vannamei]
gene-LOC123502738	LOC123502738	0	0	2	0	0	0	0.0	0.0	1.8046	0.0	0.0	0.0	--	--	--	[M]	Cell wall/membrane/envelope biogenesis	Cellular Component: integral component of membrane (GO:0016021);;	--	--	--	--	Transmembrane protein 43	Transmembrane protein 43 homolog OS=Drosophila melanogaster OX=7227 GN=CG8111 PE=2 SV=1	--	--	transmembrane protein 43 homolog [Penaeus vannamei]
gene-LOC123502741	LOC123502741	0	0	1	4	3	2	0.0	0.0	0.9023	4.6753	4.2187	2.7249	0.158447855148412	-2.37377305117192	normal	--	--	Molecular Function: transcription regulatory region sequence-specific DNA binding (GO:0000976);; Molecular Function: RNA polymerase II regulatory region sequence-specific DNA binding (GO:0000977);; Molecular Function: RNA polymerase II regulatory region DNA binding (GO:0001012);; Molecular Function: regulatory region nucleic acid binding (GO:0001067);; Molecular Function: molecular_function (GO:0…	K09228|6.9e-24|dqu:106748182|K09228 KRAB domain-containing zinc finger protein | (RefSeq) zinc finger protein 37-like	--	--	--	Zinc-finger double domain	--	--	--	zinc finger protein 260-like [Penaeus vannamei]
gene-LOC123502750	LOC123502750	1	0	1	7	4	4	0.9253	0.0	0.9023	8.1817	5.6249	5.4497	0.117873584716823	-2.7174877171892	normal	--	--	--	K22909|1.3e-69|pcf:106790981|K22909 zinc finger CCCH domain-containing protein 13 | (RefSeq) uncharacterized protein LOC106790981	--	--	--	NACHT domain	--	--	--	uncharacterized protein LOC113805013 [Penaeus vannamei]
gene-LOC123502759	LOC123502759	0	2	1	2	1	1	0.0	1.8068	0.9023	2.3376	1.4062	1.3624	0.375619699188856	0.0744237539061713	normal	--	--	--	K17585|2.3e-66|tca:656132|K17585 phosphatase and actin regulator 4 | (RefSeq) phosphatase and actin regulator 4-B	--	[R]	General function prediction only	RPEL repeat	--	--	--	putative phosphatase and actin regulator 4 isoform X4 [Penaeus vannamei]
gene-LOC123502766	LOC123502766	26	42	29	13	16	7	24.0587	37.9422	26.1671	15.1946	22.4997	9.537	0.555407111497326	0.499059995110691	normal	--	--	Molecular Function: RNA polymerase II transcription factor activity, sequence-specific DNA binding (GO:0000981);; Molecular Function: molecular_function (GO:0003674);; Molecular Function: nucleic acid binding (GO:0003676);; Molecular Function: transcription factor activity, sequence-specific DNA binding (GO:0003700);; Biological Process: regulation of transcription, DNA-templated (GO:0006355);; B…	--	--	--	--	Zinc finger, C2H2 type	--	--	--	--
gene-LOC123502775	LOC123502775	3	2	1	0	5	1	2.776	1.8068	0.9023	0.0	7.0312	1.3624	0.268561187426757	-1.66082842383145	normal	[F]	Nucleotide transport and metabolism	Molecular Function: GMP synthase (glutamine-hydrolyzing) activity (GO:0003922);; Molecular Function: ATP binding (GO:0005524);; Biological Process: glutamine metabolic process (GO:0006541);; Molecular Function: pyrophosphatase activity (GO:0016462);;	K01951|3.7e-286|zne:110829303|K01951 GMP synthase (glutamine-hydrolysing) [EC:6.3.5.2] | (RefSeq) GMP synthase [glutamine-hydrolyzing] isoform X1	Purine metabolism (ko00230);; Drug metabolism - other enzymes (ko00983)	[F]	Nucleotide transport and metabolism	Glutamine amidotransferase class-I	GMP synthase [glutamine-hydrolyzing] OS=Dictyostelium discoideum OX=44689 GN=guaA PE=1 SV=2	--	--	GMP synthase [glutamine-hydrolyzing], partial [Armadillidium nasatum]
gene-LOC123502783	LOC123502783	1	3	0	1	1	5	0.9253	2.7102	0.0	1.1688	1.4062	6.8122	0.367002549494317	0.454789361781009	normal	--	--	Cellular Component: ubiquitin ligase complex (GO:0000151);; Molecular Function: protein binding (GO:0005515);; Cellular Component: cellular_component (GO:0005575);; Cellular Component: intracellular (GO:0005622);; Cellular Component: cell (GO:0005623);; Biological Process: proteolysis (GO:0006508);; Biological Process: ubiquitin-dependent protein catabolic process (GO:0006511);; Biological Proces…	K10268|9.8e-51|tca:100142184|K10268 F-box and leucine-rich repeat protein 2/20 | (RefSeq) F-box/LRR-repeat protein 20	--	[R]	General function prediction only	Leucine Rich repeat	F-box/LRR-repeat protein fbxl-1 OS=Caenorhabditis elegans OX=6239 GN=fbxl-1 PE=2 SV=3	--	--	F-box/LRR-repeat protein 20-like [Penaeus vannamei]
gene-LOC123502796	LOC123502796	0	0	0	0	0	0	0.0	0.0	0.0	0.0	0.0	0.0	--	--	--	--	--	Molecular Function: nucleic acid binding (GO:0003676);;	--	--	--	--	Zinc finger, C2H2 type	--	--	--	--
gene-LOC123502803	LOC123502803	0	0	0	0	0	0	0	0	0	0	0	0	--	--	--	--	--	--	--	--	--	--	--	--	--	--	--
gene-LOC123502848	LOC123502848	0	0	0	0	0	0	0	0	0	0	0	0	--	--	--	--	--	Molecular Function: transporter activity (GO:0005215);; Cellular Component: membrane (GO:0016020);; Cellular Component: integral component of membrane (GO:0016021);; Biological Process: transmembrane transport (GO:0055085);;	K14355|1.3e-16|clec:106672320|K14355 solute carrier organic anion transporter family, member 4C | (RefSeq) solute carrier organic anion transporter family member 4C1-like	--	--	--	Organic Anion Transporter Polypeptide (OATP) family	--	--	--	uncharacterized protein LOC113818245 [Penaeus vannamei]
gene-LOC123502860	LOC123502860	0	0	0	0	0	0	0	0	0	0	0	0	--	--	--	--	--	--	--	--	--	--	ML domain	--	--	--	MD-2-related lipid-recognition domain [Trinorchestia longiramus]
gene-LOC123502866	LOC123502866	1	0	0	2	1	1	0.9253	0.0	0.0	2.3376	1.4062	1.3624	0.312828992858654	-1.259613665735	normal	--	--	Molecular Function: ATP binding (GO:0005524);; Molecular Function: 1-phosphatidylinositol-3-kinase activity (GO:0016303);; Biological Process: phosphatidylinositol-mediated signaling (GO:0048015);;	K00922|1.2e-191|dpx:DAPPUDRAFT_300912|K00922 phosphatidylinositol-4,5-bisphosphate 3-kinase catalytic subunit alpha/beta/delta [EC:2.7.1.153] | (RefSeq) hypothetical protein	Inositol phosphate metabolism (ko00562);; FoxO signaling pathway (ko04068);; Phosphatidylinositol signaling system (ko04070);; Autophagy - animal (ko04140);; mTOR signaling pathway (ko04150)	[T]	Signal transduction mechanisms	Phosphatidylinositol 3- and 4-kinase	Phosphatidylinositol 3-kinase 3 OS=Dictyostelium discoideum OX=44689 GN=pikC PE=2 SV=2	--	--	phosphoinositide 3-kinase isoform a [Panulirus argus]
gene-LOC123502877	LOC123502877	0	0	0	1	0	0	0.0	0.0	0.0	1.1688	0.0	0.0	--	--	--	--	--	--	K03098|2.5e-20|aag:5578236|K03098 apolipoprotein D and lipocalin family protein | (RefSeq) apolipoprotein D	--	--	--	--	--	--	--	lipocalin-like protein 1 [Palaemon carinicauda]
gene-LOC123502890	LOC123502890	0	1	1	0	0	0	0.0	0.9034	0.9023	0.0	0.0	0.0	--	--	--	--	--	Molecular Function: cyclin-dependent protein serine/threonine kinase inhibitor activity (GO:0004861);; Cellular Component: nucleus (GO:0005634);; Biological Process: cell cycle arrest (GO:0007050);;	--	--	--	--	Cyclin-dependent kinase inhibitor	--	--	--	uncharacterized protein LOC113829591 [Penaeus vannamei]
gene-LOC123502899	LOC123502899	1	1	0	1	0	0	0.9253	0.9034	0.0	1.1688	0.0	0.0	--	--	--	[R]	General function prediction only	Cellular Component: integral component of membrane (GO:0016021);; Molecular Function: transmembrane transporter activity (GO:0022857);;	K14382|4.1e-205|fcd:110862014|K14382 solute carrier family 5 (sodium/glucose cotransporter), member 2 | (RefSeq) sodium/glucose cotransporter 4-like	--	[P]	Inorganic ion transport and metabolism	Sodium:solute symporter family	Putative sodium-dependent multivitamin transporter OS=Drosophila melanogaster OX=7227 GN=CG32669 PE=2 SV=1	--	--	sodium/glucose cotransporter 4-like isoform X1 [Penaeus vannamei]
gene-LOC123502915	LOC123502915	38	41	38	9	17	8	35.1628	37.0388	34.2879	10.5194	23.9059	10.8994	0.564673444225388	0.38154493046416	normal	[L]	Replication, recombination and repair	Molecular Function: DNA binding (GO:0003677);; Molecular Function: ATP binding (GO:0005524);; Biological Process: DNA replication (GO:0006260);;	K10755|3.3e-116|aqu:100633792|K10755 replication factor C subunit 2/4 | (RefSeq) replication factor C subunit 4-like	DNA replication (ko03030);; Nucleotide excision repair (ko03420);; Mismatch repair (ko03430)	[L]	Replication, recombination and repair	ATPase family associated with various cellular activities (AAA)	Probable replication factor C subunit 4 OS=Dictyostelium discoideum OX=44689 GN=rfc4 PE=3 SV=1	--	--	hypothetical protein C7M84_000345 [Penaeus vannamei]
gene-LOC123502936	LOC123502936	5	4	4	6	5	4	4.6267	3.6135	3.6093	7.0129	7.0312	5.4497	0.362378307879538	-0.979745002421268	normal	--	--	Molecular Function: nucleic acid binding (GO:0003676);;	--	--	--	--	Zinc finger, C2H2 type	--	--	--	--
gene-LOC123502973	LOC123502973	47	46	59	17	7	11	43.4908	41.5558	53.2365	19.8699	9.8436	14.9867	0.369183653131705	1.74167537496463	normal	[K]	Transcription	Molecular Function: DNA binding (GO:0003677);; Molecular Function: DNA-directed 5'-3' RNA polymerase activity (GO:0003899);; Biological Process: transcription, DNA-templated (GO:0006351);;	K03018|0.0e+00|zne:110830395|K03018 DNA-directed RNA polymerase III subunit RPC1 [EC:2.7.7.6] | (RefSeq) DNA-directed RNA polymerase III subunit RPC1 isoform X1	RNA polymerase (ko03020)	[K]	Transcription	RNA polymerase Rpb1, domain 5	DNA-directed RNA polymerase III subunit rpc1 OS=Dictyostelium discoideum OX=44689 GN=polr3a PE=3 SV=1	--	--	DNA-directed RNA polymerase III subunit RPC1 [Armadillidium nasatum]
gene-LOC123502980	LOC123502980	0	0	0	1	0	0	0.0	0.0	0.0	1.1688	0.0	0.0	--	--	--	[E]	Amino acid transport and metabolism	Biological Process: amino acid transmembrane transport (GO:0003333);; Molecular Function: molecular_function (GO:0003674);; Molecular Function: transporter activity (GO:0005215);; Molecular Function: organic acid transmembrane transporter activity (GO:0005342);; Cellular Component: cellular_component (GO:0005575);; Cellular Component: cell (GO:0005623);; Cellular Component: plasma membrane (GO:00…	K13780|8.6e-125|bmor:101739424|K13780 solute carrier family 7 (L-type amino acid transporter), member 5 | (RefSeq) large neutral amino acids transporter small subunit 2	mTOR signaling pathway (ko04150)	[E]	Amino acid transport and metabolism	Amino acid permease	--	--	--	large neutral amino acids transporter small subunit 1-like isoform X2 [Penaeus vannamei]
gene-LOC123502991	LOC123502991	110	103	90	7	8	4	101.7869	93.0488	81.2082	8.1817	11.2498	5.4497	0.258921164172427	2.70646740002467	normal	--	--	Molecular Function: RNA polymerase II transcription factor activity, sequence-specific DNA binding (GO:0000981);; Molecular Function: molecular_function (GO:0003674);; Molecular Function: nucleic acid binding (GO:0003676);; Molecular Function: transcription factor activity, sequence-specific DNA binding (GO:0003700);; Biological Process: regulation of transcription, DNA-templated (GO:0006355);; B…	--	--	--	--	Zinc-finger double domain	--	--	--	--
gene-LOC123502999	LOC123502999	4	6	17	10	3	2	3.7013	5.4203	15.3393	11.6882	4.2187	2.7249	0.400604054641866	0.102146204198321	normal	--	--	Molecular Function: protein binding (GO:0005515);; Cellular Component: cellular_component (GO:0005575);; Cellular Component: intracellular (GO:0005622);; Cellular Component: cell (GO:0005623);; Cellular Component: cytoplasm (GO:0005737);; Biological Process: cellular ion homeostasis (GO:0006873);; Biological Process: regulation of pH (GO:0006885);; Biological Process: vacuolar acidification (GO:0…	K04867|6.3e-15|ccar:109070180|K04867 voltage-dependent calcium channel gamma-2 | (RefSeq) voltage-dependent calcium channel gamma-2 subunit-like	MAPK signaling pathway (ko04010);; Cardiac muscle contraction (ko04260);; Adrenergic signaling in cardiomyocytes (ko04261)	[R]	General function prediction only	WD domain, G-beta repeat	--	--	--	WD repeat-containing protein 7-like isoform X4 [Penaeus vannamei]
gene-LOC123503004	LOC123503004	31	51	38	86	78	69	28.6854	46.0727	34.2879	100.5184	109.686	94.0078	0.583099782391451	-1.46392711926547	normal	--	--	Cellular Component: proteasome regulatory particle (GO:0005838);;	K03038|4.3e-127|pgc:109854477|K03038 26S proteasome regulatory subunit N8 | (RefSeq) 26S proteasome non-ATPase regulatory subunit 7	Proteasome (ko03050)	[O]	Posttranslational modification, protein turnover, chaperones	Maintenance of mitochondrial structure and function	26S proteasome non-ATPase regulatory subunit 7 OS=Drosophila melanogaster OX=7227 GN=Rpn8 PE=1 SV=6	--	--	26S proteasome non-ATPase regulatory subunit 7-like [Penaeus vannamei]
gene-LOC123503010	LOC123503010	2	7	5	3	4	1	1.8507	6.3237	4.5116	3.5065	5.6249	1.3624	0.415079073904004	-0.0567067894024887	normal	--	--	Cellular Component: nucleus (GO:0005634);;	K22610|5.9e-166|zne:110827618|K22610 lysine-specific demethylase 9 [EC:1.14.11.-] | (RefSeq) uncharacterized protein LOC110827618 isoform X1	--	[S]	Function unknown	--	Lysine-specific demethylase 9 OS=Caenorhabditis elegans OX=6239 GN=dpy-21 PE=1 SV=1	--	--	Round spermatid basic protein 1 [Penaeus vannamei]
gene-LOC123503017	LOC123503017	7	13	13	8	4	4	6.4773	11.744	11.7301	9.3505	5.6249	5.4497	0.406105190854615	0.727042748150057	normal	--	--	Molecular Function: nucleic acid binding (GO:0003676);;	--	--	--	--	Zinc finger, C2H2 type	--	--	--	PREDICTED: uncharacterized protein LOC108676481 [Hyalella azteca]
gene-LOC123503026	LOC123503026	13	21	17	18	19	11	12.0294	18.9711	15.3393	21.0387	26.7184	14.9867	0.523836119265574	-0.695918739000712	normal	--	--	Cellular Component: nucleus (GO:0005634);; Biological Process: nucleosome assembly (GO:0006334);;	K11290|4.6e-95|zne:110827619|K11290 template-activating factor I | (RefSeq) protein SET-like	--	[L]	Replication, recombination and repair	Nucleosome assembly protein (NAP)	Protein SET OS=Drosophila melanogaster OX=7227 GN=Set PE=1 SV=2	--	--	protein SET-like [Penaeus vannamei]
gene-LOC123503033	LOC123503033	1	3	0	0	0	0	0.9253	2.7102	0.0	0.0	0.0	0.0	0.289486229363324	1.71440302751601	normal	--	--	Molecular Function: damaged DNA binding (GO:0003684);; Biological Process: nucleotide-excision repair (GO:0006289);; Cellular Component: host cell nucleus (GO:0042025);;	K10847|1.2e-57|lcf:108885372|K10847 DNA-repair protein complementing XP-A cells | (RefSeq) xpa; DNA repair protein complementing XP-A cells	Nucleotide excision repair (ko03420)	[L]	Replication, recombination and repair	XPA protein C-terminus	DNA repair protein complementing XP-A cells homolog OS=Drosophila melanogaster OX=7227 GN=Xpac PE=2 SV=3	--	--	DNA repair protein complementing XP-A cells-like [Penaeus vannamei]
gene-LOC123503034	LOC123503034	29	24	21	3	1	2	26.8347	21.6813	18.9486	3.5065	1.4062	2.7249	0.145502719997454	3.0073876568555	normal	--	--	Molecular Function: nucleic acid binding (GO:0003676);;	--	--	--	--	Zinc finger, C2H2 type	--	--	--	--
gene-LOC123503058	LOC123503058	2	4	0	1	0	2	1.8507	3.6135	0.0	1.1688	0.0	2.7249	0.255353571032697	2.01512084105136	normal	--	--	Molecular Function: protein binding (GO:0005515);; Cellular Component: cellular_component (GO:0005575);; Cellular Component: intracellular (GO:0005622);; Cellular Component: cell (GO:0005623);; Cellular Component: cytoplasm (GO:0005737);; Biological Process: cellular ion homeostasis (GO:0006873);; Biological Process: regulation of pH (GO:0006885);; Biological Process: vacuolar acidification (GO:0…	K24155|0.0e+00|zne:110838672|K24155 DmX-like protein | (RefSeq) dmX-like protein 2 isoform X1	--	[R]	General function prediction only	RAVE protein 1 C terminal	--	--	--	PREDICTED: dmX-like protein 2 isoform X1 [Hyalella azteca]
gene-LOC123503083	LOC123503083	1	0	2	0	0	1	0.9253	0.0	1.8046	0.0	0.0	1.3624	--	--	--	[ET]	Amino acid transport and metabolism;; Signal transduction mechanisms	Molecular Function: ionotropic glutamate receptor activity (GO:0004970);; Cellular Component: integral component of membrane (GO:0016021);; Cellular Component: postsynaptic membrane (GO:0045211);;	K05210|0.0e+00|cfo:105254467|K05210 glutamate receptor ionotropic, NMDA 2B | (RefSeq) glutamate receptor ionotropic, NMDA 2B isoform X1	Neuroactive ligand-receptor interaction (ko04080)	[PET]	Inorganic ion transport and metabolism;; Amino acid transport and metabolism;; Signal transduction mechanisms	Ligand-gated ion channel	Glutamate [NMDA] receptor subunit 1 OS=Drosophila ananassae OX=7217 GN=Nmdar1 PE=3 SV=1	--	--	ionotropic glutamate receptor NMDA 2A, partial [Cancer borealis]
gene-LOC123503088	LOC123503088	0	0	0	0	0	0	0	0	0	0	0	0	--	--	--	--	--	--	--	--	--	--	--	--	--	--	--
gene-LOC123503106	LOC123503106	0	0	0	0	0	0	0.0	0.0	0.0	0.0	0.0	0.0	--	--	--	--	--	Molecular Function: calcium ion binding (GO:0005509);;	K20007|1.1e-43|dpte:113795055|K20007 potassium channel subfamily K member 18 | (RefSeq) LOW QUALITY PROTEIN: TWiK family of potassium channels protein 18-like	--	[T]	Signal transduction mechanisms	EF-hand domain pair	Neuronal calcium sensor 1 OS=Caenorhabditis elegans OX=6239 GN=ncs-1 PE=2 SV=2	--	--	neuronal calcium sensor 1-like [Penaeus vannamei]
gene-LOC123503121	LOC123503121	17	13	6	4	10	10	15.7307	11.744	5.4139	4.6753	14.0623	13.6243	0.473612561782732	-0.456883046128123	normal	--	--	Cellular Component: nucleus (GO:0005634);; Biological Process: regulation of transcription, DNA-templated (GO:0006355);;	K15187|7.9e-38|lak:106179357|K15187 YEATS domain-containing protein 1/3 | (RefSeq) protein AF-9	--	[K]	Transcription	YEATS family	--	--	--	putative protein AF-9 [Penaeus vannamei]
gene-LOC123503124	LOC123503124	0	0	0	1	0	0	0.0	0.0	0.0	1.1688	0.0	0.0	--	--	--	[O]	Posttranslational modification, protein turnover, chaperones	Biological Process: mitotic cell cycle (GO:0000278);; Biological Process: mitotic cytokinesis (GO:0000281);; Biological Process: cytokinesis (GO:0000910);; Biological Process: cell separation after cytokinesis (GO:0000920);; Molecular Function: molecular_function (GO:0003674);; Molecular Function: binding (GO:0005488);; Molecular Function: protein binding (GO:0005515);; Molecular Function: phosph…	--	--	[S]	Function unknown	Phospholipase D-like domain at C-terminus of MIT	--	--	--	MIT domain-containing protein 1 [Amphibalanus amphitrite]
gene-LOC123503125	LOC123503125	6	4	3	1	1	0	5.552	3.6135	2.7069	1.1688	1.4062	0.0	0.352802861546907	0.755507175316353	normal	--	--	Molecular Function: nucleotide binding (GO:0000166);;	--	--	--	--	--	--	--	--	coiled-coil domain-containing protein 51-like [Penaeus vannamei]
gene-LOC123503129	LOC123503129	4	3	3	4	7	3	3.7013	2.7102	2.7069	4.6753	9.8436	4.0873	0.275218331169259	-1.71323171795524	normal	--	--	Biological Process: protein ubiquitination (GO:0016567);;	K11789|1.1e-286|zne:110831730|K11789 DDB1- and CUL4-associated factor 1 [EC:2.7.11.1] | (RefSeq) protein mahjong	--	[D]	Cell cycle control, cell division, chromosome partitioning	--	Protein mahjong OS=Drosophila melanogaster OX=7227 GN=mahj PE=1 SV=2	--	--	DDB1- and CUL4-associated factor 1-like isoform X1 [Penaeus vannamei]
gene-LOC123503139	LOC123503139	2	0	0	0	0	0	1.8507	0.0	0.0	0.0	0.0	0.0	--	--	--	--	--	Molecular Function: nucleic acid binding (GO:0003676);;	--	--	--	--	Zinc finger, C2H2 type	--	--	--	--
gene-LOC123503145	LOC123503145	2	1	1	2	1	0	1.8507	0.9034	0.9023	2.3376	1.4062	0.0	0.368881839776808	-0.443598867001603	normal	--	--	Molecular Function: nucleic acid binding (GO:0003676);; Molecular Function: metal ion binding (GO:0046872);;	--	--	--	--	Zinc finger, C2H2 type	--	--	--	--
gene-LOC123503158	LOC123503158	12	6	2	0	0	0	11.104	5.4203	1.8046	0.0	0.0	0.0	0.204394013841446	2.47591925537024	normal	--	--	Biological Process: reproduction (GO:0000003);; Biological Process: regulation of DNA recombination (GO:0000018);; Molecular Function: RNA polymerase II transcription factor activity, sequence-specific DNA binding (GO:0000981);; Molecular Function: regulatory region nucleic acid binding (GO:0001067);; Molecular Function: molecular_function (GO:0003674);; Molecular Function: nucleic acid binding (…	--	--	--	--	Zinc-finger double domain	--	--	--	--
gene-LOC123503177	LOC123503177	26	27	18	10	12	7	24.0587	24.3914	16.2416	11.6882	16.8748	9.537	0.523268553376975	0.280309608041534	normal	--	--	--	--	--	--	--	Zinc-finger double domain	--	--	--	transcription factor SPT20 homolog [Penaeus vannamei]
gene-LOC123503182	LOC123503182	461	521	515	1358	1092	1108	426.5797	470.6643	464.6916	1587.2552	1535.6036	1509.5738	0.803000139987839	-1.93939752807382	normal	[J]	Translation, ribosomal structure and biogenesis	Molecular Function: structural constituent of ribosome (GO:0003735);; Cellular Component: ribosome (GO:0005840);; Biological Process: translation (GO:0006412);;	K02938|7.5e-123|zne:110837547|K02938 large subunit ribosomal protein L8e | (RefSeq) 60S ribosomal protein L8	Ribosome (ko03010)	[J]	Translation, ribosomal structure and biogenesis	Ribosomal Proteins L2, C-terminal domain	60S ribosomal protein L8 OS=Mamestra brassicae OX=55057 GN=RpL8 PE=2 SV=1	--	--	60S ribosomal protein L8-like [Penaeus vannamei]
gene-LOC123503191	LOC123503191	60	62	52	47	40	44	55.5201	56.01	46.9203	54.9345	56.2492	59.947	0.65687957675356	-0.237563197179184	normal	--	--	Biological Process: reproduction (GO:0000003);; Biological Process: developmental process involved in reproduction (GO:0003006);; Cellular Component: cellular_component (GO:0005575);; Cellular Component: intracellular (GO:0005622);; Cellular Component: cell (GO:0005623);; Cellular Component: cytoplasm (GO:0005737);; Cellular Component: cytosol (GO:0005829);; Biological Process: cellular protein m…	K01112|8.0e-38|lak:106157674|K01112 phosphohistidine phosphatase [EC:3.9.1.3] | (RefSeq) 14 kDa phosphohistidine phosphatase	--	--	--	Janus/Ocnus family (Ocnus)	Sex-regulated protein janus-A OS=Drosophila pseudoobscura pseudoobscura OX=46245 GN=janA PE=3 SV=2	--	--	Janus [Trinorchestia longiramus]
gene-LOC123503209	LOC123503209	10	11	13	43	48	48	9.2534	9.9373	11.7301	50.2592	67.4991	65.3967	0.178149609093575	-2.85849979865902	normal	[L]	Replication, recombination and repair	Molecular Function: nucleic acid binding (GO:0003676);; Molecular Function: helicase activity (GO:0004386);; Molecular Function: ATP binding (GO:0005524);;	K11594|1.5e-216|dpx:DAPPUDRAFT_328137|K11594 ATP-dependent RNA helicase DDX3X [EC:3.6.4.13] | (RefSeq) hypothetical protein	--	[A]	RNA processing and modification	DEAD/DEAH box helicase	ATP-dependent RNA helicase bel OS=Drosophila melanogaster OX=7227 GN=bel PE=1 SV=1	--	--	PL10-like protein [Palaemon modestus]
gene-LOC123503248	LOC123503248	16	21	21	3	8	5	14.8054	18.9711	18.9486	3.5065	11.2498	6.8122	0.476258932602416	0.48159947298225	normal	--	--	--	--	--	--	--	--	--	--	--	serine/arginine repetitive matrix protein 2-like isoform X3 [Penaeus vannamei]
gene-LOC123503256	LOC123503256	0	0	0	0	0	1	0.0	0.0	0.0	0.0	0.0	1.3624	--	--	--	--	--	Molecular Function: transcription factor activity, sequence-specific DNA binding (GO:0003700);; Cellular Component: nucleus (GO:0005634);; Molecular Function: transcription factor binding (GO:0008134);; Molecular Function: protein domain specific binding (GO:0019904);; Molecular Function: sequence-specific DNA binding (GO:0043565);;	K08035|2.7e-71|clec:106672920|K08035 forkhead box protein A2, hepatocyte nuclear factor 3-beta | (RefSeq) silk gland factor 1	Longevity regulating pathway - multiple species (ko04213)	[K]	Transcription	Forkhead domain	Silk gland factor 1 OS=Bombyx mori OX=7091 GN=SGF1 PE=2 SV=1	--	--	Protein fork head [Penaeus vannamei]
gene-LOC123503262	LOC123503262	12	8	9	3	2	3	11.104	7.2271	8.1208	3.5065	2.8125	4.0873	0.358641118246437	0.902945869903465	normal	--	--	Molecular Function: regulatory region nucleic acid binding (GO:0001067);; Molecular Function: molecular_function (GO:0003674);; Molecular Function: nucleic acid binding (GO:0003676);; Molecular Function: DNA binding (GO:0003677);; Molecular Function: transcription factor activity, sequence-specific DNA binding (GO:0003700);; Molecular Function: binding (GO:0005488);; Cellular Component: cellular_…	--	--	--	--	--	--	--	--	uncharacterized protein CG5098-like [Penaeus vannamei]
gene-LOC123503265	LOC123503265	3	3	2	1	0	0	2.776	2.7102	1.8046	1.1688	0.0	0.0	0.289486229363324	1.71440302751601	normal	[R]	General function prediction only	Cellular Component: integral component of membrane (GO:0016021);; Biological Process: intracellular signal transduction (GO:0035556);; Biological Process: transmembrane transport (GO:0055085);;	K20402|4.0e-09|adf:107340830|K20402 DEP domain-containing mTOR-interacting protein | (RefSeq) DEP domain-containing mTOR-interacting protein-like	Autophagy - animal (ko04140);; mTOR signaling pathway (ko04150)	--	--	Membrane transport protein	--	--	--	integral membrane protein GPR155-like isoform X1 [Penaeus vannamei]
gene-LOC123503289	LOC123503289	6	13	5	4	6	4	5.552	11.744	4.5116	4.6753	8.4374	5.4497	0.450873758965233	0.217113301203559	normal	--	--	--	K21347|3.8e-23|cjo:107309171|K21347 Tax1-binding protein 1 | (RefSeq) TAX1BP1; tax1-binding protein 1	Mitophagy - animal (ko04137)	--	--	SKICH domain	--	--	--	Tax1 binding protein [Scylla serrata]
gene-LOC123503303	LOC123503303	3	5	3	1	1	2	2.776	4.5169	2.7069	1.1688	1.4062	2.7249	0.336708038287244	1.00422614934094	normal	--	--	Molecular Function: mRNA (2'-O-methyladenosine-N6-)-methyltransferase activity (GO:0016422);; Molecular Function: RNA polymerase II C-terminal domain binding (GO:0099122);;	K17584|5.8e-240|zne:110839131|K17584 phosphorylated CTD-interacting factor 1 | (RefSeq) phosphorylated CTD-interacting factor 1 isoform X1	--	--	--	Phosphorylated CTD interacting factor 1 WW domain	--	--	--	phosphorylated CTD-interacting factor 1-like isoform X2 [Penaeus vannamei]
gene-LOC123503311	LOC123503311	1	1	4	3	4	4	0.9253	0.9034	3.6093	3.5065	5.6249	5.4497	0.226608739847575	-1.9014729184558	normal	--	--	Molecular Function: transferase activity, transferring glycosyl groups (GO:0016757);;	K03846|9.1e-178|crg:105329206|K03846 alpha-1,2-mannosyltransferase [EC:2.4.1.259 2.4.1.261] | (RefSeq) alpha-1,2-mannosyltransferase ALG9 isoform X1	N-Glycan biosynthesis (ko00510);; Various types of N-glycan biosynthesis (ko00513)	[MU]	Cell wall/membrane/envelope biogenesis;; Intracellular trafficking, secretion, and vesicular transport	Alg9-like mannosyltransferase family	Alpha-1,2-mannosyltransferase algn-9 OS=Caenorhabditis elegans OX=6239 GN=algn-9 PE=1 SV=2	--	--	LOW QUALITY PROTEIN: alpha-1,2-mannosyltransferase ALG9-like [Penaeus vannamei]
gene-LOC123503316	LOC123503316	64	67	63	20	23	14	59.2215	60.5269	56.8458	23.3764	32.3433	19.074	0.596605492200109	0.651796811463231	normal	[S]	Function unknown	--	K07192|2.3e-146|aag:5566722|K07192 flotillin | (RefSeq) flotillin-1 isoform X1	--	[UZ]	Intracellular trafficking, secretion, and vesicular transport;; Cytoskeleton	SPFH domain / Band 7 family	Flotillin-1 OS=Drosophila melanogaster OX=7227 GN=Flo1 PE=2 SV=1	--	--	flotillin-1-like isoform X2 [Penaeus vannamei]
gene-LOC123503365	LOC123503365	1	0	0	0	0	0	0.9253	0.0	0.0	0.0	0.0	0.0	--	--	--	--	--	--	--	--	--	--	--	--	--	--	uncharacterized protein LOC113815544 [Penaeus vannamei]
gene-LOC123503370	LOC123503370	1	0	0	0	0	0	0.9253	0.0	0.0	0.0	0.0	0.0	--	--	--	--	--	Molecular Function: nucleic acid binding (GO:0003676);;	K17845|4.6e-17|obi:106872064|K17845 krueppel-like factor 2 | (RefSeq) myb-like protein I	FoxO signaling pathway (ko04068)	[R]	General function prediction only	Zinc finger, C2H2 type	Dendritic arbor reduction protein 1 OS=Drosophila melanogaster OX=7227 GN=dar1 PE=2 SV=2	--	--	Krueppel-like factor 2 [Armadillidium vulgare]
gene-LOC123503383	LOC123503383	0	0	1	0	0	1	0.0	0.0	0.9023	0.0	0.0	1.3624	--	--	--	--	--	Molecular Function: transcription corepressor activity (GO:0003714);; Biological Process: transcription, DNA-templated (GO:0006351);;	--	--	--	--	Protein SCAI	Protein SCAI homolog OS=Dictyostelium discoideum OX=44689 GN=scai PE=3 SV=1	--	--	protein SCAI-like [Penaeus vannamei]
gene-LOC123503435	LOC123503435	6	8	4	5	4	6	5.552	7.2271	3.6093	5.8441	5.6249	8.1746	0.41798928114904	0.107135286719368	normal	--	--	Cellular Component: cellular_component (GO:0005575);; Cellular Component: intracellular (GO:0005622);; Cellular Component: cell (GO:0005623);; Cellular Component: nucleus (GO:0005634);; Cellular Component: organelle (GO:0043226);; Cellular Component: membrane-bounded organelle (GO:0043227);; Cellular Component: intracellular organelle (GO:0043229);; Cellular Component: intracellular membrane-boun…	K14794|7.4e-139|oor:101290373|K14794 ribosomal RNA-processing protein 12 | (RefSeq) RRP12; RRP12-like protein	--	[S]	Function unknown	NUC173 domain	--	--	--	RRP12-like protein [Penaeus vannamei]
gene-LOC123503446	LOC123503446	3	1	1	1	1	1	2.776	0.9034	0.9023	1.1688	1.4062	1.3624	0.368881839776808	-0.443598867001603	normal	[OJ]	Posttranslational modification, protein turnover, chaperones;; Translation, ribosomal structure and biogenesis	Biological Process: peptidyl-lysine modification to peptidyl-hypusine (GO:0008612);;	K00809|2.0e-126|bim:100745513|K00809 deoxyhypusine synthase [EC:2.5.1.46] | (RefSeq) probable deoxyhypusine synthase	--	[O]	Posttranslational modification, protein turnover, chaperones	Deoxyhypusine synthase	Probable deoxyhypusine synthase OS=Drosophila melanogaster OX=7227 GN=CG8005 PE=2 SV=2	--	--	probable deoxyhypusine synthase [Penaeus vannamei]
gene-LOC123503456	LOC123503456	0	0	0	0	0	0	0	0	0	0	0	0	--	--	--	--	--	Molecular Function: N-acetylglucosaminylphosphatidylinositol deacetylase activity (GO:0000225);; Biological Process: GPI anchor biosynthetic process (GO:0006506);;	K03434|2.6e-56|nvl:108566534|K03434 N-acetylglucosaminylphosphatidylinositol deacetylase [EC:3.5.1.89] | (RefSeq) N-acetylglucosaminyl-phosphatidylinositol de-N-acetylase	Glycosylphosphatidylinositol (GPI)-anchor biosynthesis (ko00563)	[M]	Cell wall/membrane/envelope biogenesis	GlcNAc-PI de-N-acetylase	Probable N-acetylglucosaminyl-phosphatidylinositol de-N-acetylase OS=Dictyostelium discoideum OX=44689 GN=pigl PE=3 SV=1	--	--	N-acetylglucosaminyl-phosphatidylinositol de-N-acetylase-like isoform X1 [Penaeus vannamei]
gene-LOC123503474	LOC123503474	0	1	0	8	5	9	0.0	0.9034	0.0	9.3505	7.0312	12.2619	0.190572034241834	-2.17885104473922	normal	[T]	Signal transduction mechanisms	Molecular Function: ion channel activity (GO:0005216);; Cellular Component: integral component of membrane (GO:0016021);;	K04950|8.4e-187|lak:106158338|K04950 cyclic nucleotide gated channel alpha 3 | (RefSeq) potassium voltage-gated channel subfamily H member 8	--	[PT]	Inorganic ion transport and metabolism;; Signal transduction mechanisms	Ion transport protein	Cyclic nucleotide-gated cation channel subunit A OS=Drosophila melanogaster OX=7227 GN=CngA PE=2 SV=2	--	--	PREDICTED: uncharacterized protein LOC108680747 [Hyalella azteca]
gene-LOC123503480	LOC123503480	0	4	1	0	0	0	0.0	3.6135	0.9023	0.0	0.0	0.0	0.255353571032697	2.01512084105136	normal	--	--	Molecular Function: metalloendopeptidase activity (GO:0004222);; Biological Process: cell adhesion (GO:0007155);; Cellular Component: membrane (GO:0016020);; Molecular Function: metal ion binding (GO:0046872);;	K13539|1.4e-258|zne:110839991|K13539 leishmanolysin-like peptidase [EC:3.4.24.-] | (RefSeq) leishmanolysin-like peptidase	--	[MV]	Cell wall/membrane/envelope biogenesis;; Defense mechanisms	Leishmanolysin	Leishmanolysin-like peptidase OS=Drosophila melanogaster OX=7227 GN=Invadolysin PE=2 SV=2	--	--	leishmanolysin-like peptidase [Penaeus vannamei]
gene-LOC123503488	LOC123503488	0	0	0	0	0	0	0.0	0.0	0.0	0.0	0.0	0.0	--	--	--	--	--	Molecular Function: Rab guanyl-nucleotide exchange factor activity (GO:0017112);;	K20160|7.6e-81|dpa:109536154|K20160 DENN domain-containing protein 1 | (RefSeq) DENN domain-containing protein 1B-like	--	[T]	Signal transduction mechanisms	DENN (AEX-3) domain	--	--	--	DENN domain-containing protein 1C-like isoform X1 [Penaeus vannamei]
gene-LOC123503495	LOC123503495	0	0	0	0	0	0	0	0	0	0	0	0	--	--	--	--	--	--	--	--	--	--	Adenomatous polyposis coli tumour suppressor protein	--	--	--	suppressor APC domain-containing protein 2-like isoform X2 [Penaeus vannamei]
gene-LOC123503508	LOC123503508	7	7	7	16	11	15	6.4773	6.3237	6.3162	18.7011	15.4685	20.4365	0.365316192894361	-1.36933243708569	normal	[S]	Function unknown	Molecular Function: ATP binding (GO:0005524);;	K19001|8.8e-171|zne:110834352|K19001 ATP-dependent DNA helicase | (RefSeq) lymphocyte-specific helicase-like isoform X1	--	[K]	Transcription	SNF2 family N-terminal domain	Chromatin-remodeling complex ATPase chain Iswi OS=Drosophila melanogaster OX=7227 GN=Iswi PE=1 SV=1	--	--	lymphocyte-specific helicase-like [Penaeus vannamei]
gene-LOC123503526	LOC123503526	0	0	0	0	0	0	0	0	0	0	0	0	--	--	--	[G]	Carbohydrate transport and metabolism	--	--	--	[R]	General function prediction only	MFS_1 like family	--	--	--	major facilitator superfamily domain-containing protein 6-like [Penaeus vannamei]
gene-LOC123503541	LOC123503541	1	4	1	0	1	0	0.9253	3.6135	0.9023	0.0	1.4062	0.0	0.352802861546907	0.755507175316353	normal	--	--	--	--	--	--	--	--	--	--	--	--
gene-LOC123503552	LOC123503552	2	3	0	6	3	6	1.8507	2.7102	0.0	7.0129	4.2187	8.1746	0.368345769013227	-0.659370023655908	normal	--	--	Molecular Function: molecular_function (GO:0003674);; Molecular Function: catalytic activity (GO:0003824);; Molecular Function: endopeptidase activity (GO:0004175);; Molecular Function: metalloendopeptidase activity (GO:0004222);; Molecular Function: binding (GO:0005488);; Molecular Function: protein binding (GO:0005515);; Cellular Component: cellular_component (GO:0005575);; Biological Process: …	K08608|2.2e-74|amex:103025209|K08608 disintegrin and metalloproteinase domain-containing protein 19 [EC:3.4.24.-] | (RefSeq) disintegrin and metalloproteinase domain-containing protein 19	--	[O]	Posttranslational modification, protein turnover, chaperones	Reprolysin (M12B) family zinc metalloprotease	--	--	--	ADAM metalloprotease, partial [Penaeus japonicus]
gene-LOC123503562	LOC123503562	15	13	15	9	9	6	13.88	11.744	13.5347	10.5194	12.6561	8.1746	0.472815220893958	-0.315567545538798	normal	--	--	Biological Process: mRNA processing (GO:0006397);; Biological Process: RNA splicing (GO:0008380);; Cellular Component: small nuclear ribonucleoprotein complex (GO:0030532);;	K11096|5.8e-41|pgc:109853993|K11096 small nuclear ribonucleoprotein D2 | (RefSeq) probable small nuclear ribonucleoprotein Sm D2	Spliceosome (ko03040)	[A]	RNA processing and modification	LSM domain	Probable small nuclear ribonucleoprotein Sm D2 OS=Drosophila melanogaster OX=7227 GN=SmD2 PE=1 SV=1	--	--	small nuclear ribonucleoprotein Sm D2-like [Penaeus vannamei]
gene-LOC123503566	LOC123503566	0	0	0	0	0	0	0.0	0.0	0.0	0.0	0.0	0.0	--	--	--	--	--	--	K16458|3.4e-78|pbar:105432309|K16458 centrosomal protein CEP104 | (RefSeq) centrosomal protein of 104 kDa	--	[T]	Signal transduction mechanisms	--	--	--	--	hypothetical protein FHG87_009641 [Trinorchestia longiramus]
gene-LOC123503576	LOC123503576	0	0	0	0	0	0	0.0	0.0	0.0	0.0	0.0	0.0	--	--	--	--	--	Cellular Component: spindle pole (GO:0000922);; Molecular Function: molecular_function (GO:0003674);; Molecular Function: binding (GO:0005488);; Cellular Component: cellular_component (GO:0005575);; Cellular Component: intracellular (GO:0005622);; Cellular Component: cell (GO:0005623);; Cellular Component: cytoplasm (GO:0005737);; Cellular Component: centriole (GO:0005814);; Cellular Component: m…	K16458|3.9e-47|lgi:LOTGIDRAFT_132310|K16458 centrosomal protein CEP104 | (RefSeq) hypothetical protein	--	[T]	Signal transduction mechanisms	--	--	--	--	hypothetical protein C7M84_024017, partial [Penaeus vannamei]
gene-LOC123503588	LOC123503588	0	0	0	0	0	1	0.0	0.0	0.0	0.0	0.0	1.3624	--	--	--	[G]	Carbohydrate transport and metabolism	Molecular Function: xylose isomerase activity (GO:0009045);; Biological Process: D-xylose metabolic process (GO:0042732);; Molecular Function: metal ion binding (GO:0046872);;	K01805|2.9e-122|aplc:110978648|K01805 xylose isomerase [EC:5.3.1.5] | (RefSeq) xylose isomerase-like isoform X1	Pentose and glucuronate interconversions (ko00040);; Fructose and mannose metabolism (ko00051)	--	--	--	--	--	--	xylose isomerase-like isoform X2 [Penaeus vannamei]
gene-LOC123503594	LOC123503594	0	0	0	0	0	0	0	0	0	0	0	0	--	--	--	[G]	Carbohydrate transport and metabolism	Molecular Function: xylose isomerase activity (GO:0009045);; Biological Process: D-xylose metabolic process (GO:0042732);; Molecular Function: metal ion binding (GO:0046872);;	K01805|6.0e-120|aplc:110978648|K01805 xylose isomerase [EC:5.3.1.5] | (RefSeq) xylose isomerase-like isoform X1	Pentose and glucuronate interconversions (ko00040);; Fructose and mannose metabolism (ko00051)	--	--	--	--	--	--	xylose isomerase-like isoform X2 [Penaeus vannamei]
gene-LOC123503602	LOC123503602	0	0	0	0	0	0	0.0	0.0	0.0	0.0	0.0	0.0	--	--	--	--	--	--	--	--	--	--	DM4/DM12 family	--	--	--	uncharacterized protein LOC113805938 [Penaeus vannamei]
gene-LOC123503608	LOC123503608	0	0	0	0	0	0	0.0	0.0	0.0	0.0	0.0	0.0	--	--	--	--	--	--	--	--	--	--	DM4/DM12 family	--	--	--	uncharacterized protein LOC113805938 [Penaeus vannamei]
gene-LOC123503617	LOC123503617	1	0	1	0	2	1	0.9253	0.0	0.9023	0.0	2.8125	1.3624	0.219398979855512	-1.9216771340051	normal	[M]	Cell wall/membrane/envelope biogenesis	Cellular Component: integral component of membrane (GO:0016021);;	K23664|0.0e+00|bpec:110174390|K23664 multipile epidermal growth factor-like domains protein 8 | (RefSeq) megf8; multiple epidermal growth factor-like domains protein 8	Hedgehog signaling pathway (ko04340)	[TV]	Signal transduction mechanisms;; Defense mechanisms	Kelch motif	--	--	--	multiple epidermal growth factor-like domains protein 8 [Penaeus vannamei]
gene-LOC123503626	LOC123503626	4	9	4	6	11	8	3.7013	8.1305	3.6093	7.0129	15.4685	10.8994	0.414794546926149	-1.05837214194892	normal	[O]	Posttranslational modification, protein turnover, chaperones	Cellular Component: extracellular space (GO:0005615);;	K13963|9.9e-43|dre:494155|K13963 serpin B | (RefSeq) serpinb1l1; serpin peptidase inhibitor, clade B (ovalbumin), member 1, like 1	--	[V]	Defense mechanisms	Serpin (serine protease inhibitor)	Intracellular coagulation inhibitor 3 OS=Tachypleus tridentatus OX=6853 PE=1 SV=1	--	--	serine proteinase inhibitor-3 [Eriocheir sinensis]
gene-LOC123503637	LOC123503637	14	11	9	14	9	9	12.9547	9.9373	8.1208	16.3635	12.6561	12.2619	0.456450826381162	-0.532680846742358	normal	--	--	Cellular Component: integral component of membrane (GO:0016021);;	--	--	[S]	Function unknown	Uncharacterized conserved protein (DUF2181)	--	--	--	FAM151B-like protein, partial [Procambarus clarkii]
gene-LOC123503647	LOC123503647	37	34	29	7	7	9	34.2374	30.7151	26.1671	8.1817	9.8436	12.2619	0.413030885362593	1.31965741634817	normal	[IQR]	Lipid transport and metabolism;; Secondary metabolites biosynthesis, transport and catabolism;; General function prediction only	Molecular Function: oxidoreductase activity (GO:0016491);;	K08683|2.3e-95|dpx:DAPPUDRAFT_299789|K08683 3-hydroxyacyl-CoA dehydrogenase / 3-hydroxy-2-methylbutyryl-CoA dehydrogenase [EC:1.1.1.35 1.1.1.178] | (RefSeq) hypothetical protein	Valine, leucine and isoleucine degradation (ko00280)	[Q]	Secondary metabolites biosynthesis, transport and catabolism	short chain dehydrogenase	3-hydroxyacyl-CoA dehydrogenase type-2 OS=Drosophila melanogaster OX=7227 GN=scu PE=1 SV=1	--	--	hypothetical protein DAPPUDRAFT_299789 [Daphnia pulex]
gene-LOC123503652	LOC123503652	0	0	0	0	1	1	0.0	0.0	0.0	0.0	1.4062	1.3624	0.312828992858654	-1.259613665735	normal	--	--	Cellular Component: integral component of membrane (GO:0016021);;	--	--	--	--	Membrane-associating domain	--	--	--	CKLF-like MARVEL transmembrane domain-containing protein 4 isoform X2 [Penaeus vannamei]
gene-LOC123503657	LOC123503657	0	0	0	0	1	0	0.0	0.0	0.0	0.0	1.4062	0.0	0.312828992858654	-1.259613665735	normal	--	--	Cellular Component: cellular_component (GO:0005575);; Cellular Component: membrane (GO:0016020);; Cellular Component: integral component of membrane (GO:0016021);; Cellular Component: intrinsic component of membrane (GO:0031224);; Cellular Component: membrane part (GO:0044425);;	--	--	--	--	--	--	--	--	PREDICTED: CKLF-like MARVEL transmembrane domain-containing protein 4 [Hyalella azteca]
gene-LOC123503669	LOC123503669	9	13	15	2	2	0	8.328	11.744	13.5347	2.3376	2.8125	0.0	0.309115828371176	1.52285333133415	normal	[S]	Function unknown	--	--	--	[S]	Function unknown	DTW domain	--	--	--	DTW domain-containing protein 2-like isoform X1 [Penaeus vannamei]
gene-LOC123503673	LOC123503673	42	57	47	115	78	106	38.8641	51.493	42.4087	134.4141	109.686	144.4177	0.614347591348405	-1.3072843632065	normal	[G]	Carbohydrate transport and metabolism	Molecular Function: molecular_function (GO:0003674);; Molecular Function: catalytic activity (GO:0003824);; Molecular Function: ribulose-phosphate 3-epimerase activity (GO:0004750);; Molecular Function: binding (GO:0005488);; Molecular Function: protein binding (GO:0005515);; Cellular Component: cellular_component (GO:0005575);; Cellular Component: intracellular (GO:0005622);; Cellular Component:…	K01783|2.9e-86|epa:110244206|K01783 ribulose-phosphate 3-epimerase [EC:5.1.3.1] | (RefSeq) ribulose-phosphate 3-epimerase	Pentose phosphate pathway (ko00030);; Pentose and glucuronate interconversions (ko00040);; Carbon metabolism (ko01200);; Biosynthesis of amino acids (ko01230)	[G]	Carbohydrate transport and metabolism	Ribulose-phosphate 3 epimerase family	--	--	--	ribulose-phosphate 3-epimerase-like [Penaeus vannamei]
gene-LOC123503679	LOC123503679	0	0	0	0	0	0	0.0	0.0	0.0	0.0	0.0	0.0	--	--	--	--	--	Molecular Function: structural constituent of cuticle (GO:0042302);;	--	--	--	--	Insect cuticle protein	--	--	--	adhesive plaque matrix protein-like, partial [Penaeus vannamei]
gene-LOC123503683	LOC123503683	0	0	0	0	0	0	0	0	0	0	0	0	--	--	--	--	--	--	--	--	--	--	--	--	--	--	uncharacterized protein LOC113806997 isoform X2 [Penaeus vannamei]
gene-LOC123503692	LOC123503692	1	1	0	0	0	0	0.9253	0.9034	0.0	0.0	0.0	0.0	--	--	--	--	--	Molecular Function: nucleic acid binding (GO:0003676);;	--	--	--	--	Zinc-finger double domain	--	--	--	--
gene-LOC123503713	LOC123503713	9	8	10	0	0	0	8.328	7.2271	9.0231	0.0	0.0	0.0	0.168597756900451	2.82462300390857	normal	--	--	Biological Process: signal transduction (GO:0007165);; Biological Process: regulation of GTPase activity (GO:0043087);;	K08052|0.0e+00|cmk:103183357|K08052 neurofibromin 1 | (RefSeq) nf1; neurofibromin 1	MAPK signaling pathway (ko04010)	[V]	Defense mechanisms	GTPase-activator protein for Ras-like GTPase	--	--	--	neurofibromin-like [Penaeus vannamei]
gene-LOC123503721	LOC123503721	1	5	1	0	0	0	0.9253	4.5169	0.9023	0.0	0.0	0.0	0.227480958611036	2.26383981507594	normal	--	--	Cellular Component: integral component of membrane (GO:0016021);;	--	--	--	--	TMEM164 family	--	--	--	transmembrane protein 164-like [Penaeus vannamei]
gene-LOC123503739	LOC123503739	368	306	339	1045	885	936	340.5235	276.4362	305.8843	1221.4151	1244.5139	1275.2356	0.672447728555359	-2.40159771048046	normal	[J]	Translation, ribosomal structure and biogenesis	Molecular Function: RNA binding (GO:0003723);; Molecular Function: structural constituent of ribosome (GO:0003735);; Biological Process: translation (GO:0006412);; Cellular Component: small ribosomal subunit (GO:0015935);;	K02989|2.3e-96|nvl:108559581|K02989 small subunit ribosomal protein S5e | (RefSeq) 40S ribosomal protein S5	Ribosome (ko03010)	[J]	Translation, ribosomal structure and biogenesis	Ribosomal protein S7p/S5e	40S ribosomal protein S5a OS=Drosophila melanogaster OX=7227 GN=RpS5a PE=1 SV=1	--	--	40S ribosomal protein S5 [Penaeus vannamei]
gene-LOC123503752	LOC123503752	23	31	21	14	13	12	21.2827	28.005	18.9486	16.3635	18.281	16.3492	0.532333881398089	0.361742956510716	normal	--	--	Cellular Component: integral component of membrane (GO:0016021);;	K17794|6.4e-56|zne:110830996|K17794 mitochondrial import inner membrane translocase subunit TIM23 | (RefSeq) mitochondrial import inner membrane translocase subunit Tim23	--	--	--	Tim17/Tim22/Tim23/Pmp24 family	--	--	--	mitochondrial import inner membrane translocase subunit Tim23-like [Penaeus vannamei]
gene-LOC123503766	LOC123503766	19	29	24	10	8	9	17.5814	26.1982	21.6555	11.6882	11.2498	12.2619	0.457380901031554	0.923619843274724	normal	--	--	Biological Process: negative regulation of transcription from RNA polymerase II promoter (GO:0000122);; Molecular Function: RNA polymerase II core binding (GO:0000993);; Molecular Function: basal transcription machinery binding (GO:0001098);; Molecular Function: basal RNA polymerase II transcription machinery binding (GO:0001099);; Molecular Function: molecular_function (GO:0003674);; Molecular F…	K15171|8.2e-45|cfo:105253209|K15171 transcription elongation factor SPT4 | (RefSeq) transcription elongation factor SPT4	--	[K]	Transcription	Spt4/RpoE2 zinc finger	Transcription elongation factor SPT4 OS=Drosophila melanogaster OX=7227 GN=spt4 PE=1 SV=1	--	--	transcription elongation factor SPT4-like [Penaeus vannamei]
gene-LOC123503783	LOC123503783	21	16	25	11	4	5	19.432	14.4542	22.5578	12.857	5.6249	6.8122	0.390316771806465	1.0015398750405	normal	[L]	Replication, recombination and repair	Molecular Function: GTPase activity (GO:0003924);; Molecular Function: GTP binding (GO:0005525);; Cellular Component: mitochondrial outer membrane (GO:0005741);; Biological Process: mitochondrial fusion (GO:0008053);; Cellular Component: integral component of membrane (GO:0016021);;	K06030|1.3e-255|pbar:105426270|K06030 mitofusin 2 [EC:3.6.5.-] | (RefSeq) transmembrane GTPase Marf isoform X1	Mitophagy - animal (ko04137);; Apoptosis - fly (ko04214)	[O]	Posttranslational modification, protein turnover, chaperones	fzo-like conserved region	Transmembrane GTPase Marf OS=Drosophila melanogaster OX=7227 GN=Marf PE=1 SV=1	--	--	Transmembrane GTPase Marf [Armadillidium nasatum]
gene-LOC123503793	LOC123503793	32	44	42	35	30	25	29.6107	39.749	37.8972	40.9086	42.1869	34.0608	0.616032228148404	-0.313531421511605	normal	--	--	Biological Process: reproduction (GO:0000003);; Biological Process: microtubule cytoskeleton organization (GO:0000226);; Biological Process: developmental process involved in reproduction (GO:0003006);; Molecular Function: protein binding (GO:0005515);; Cellular Component: cellular_component (GO:0005575);; Cellular Component: intracellular (GO:0005622);; Cellular Component: cell (GO:0005623);; Ce…	K17262|2.2e-63|npr:108791122|K17262 tubulin-specific chaperone B | (RefSeq) TBCB; tubulin-folding cofactor B	--	[O]	Posttranslational modification, protein turnover, chaperones	Ubiquitin-like domain	Tubulin-specific chaperone B OS=Caenorhabditis elegans OX=6239 GN=tbcb-1 PE=1 SV=1	--	--	tubulin-folding cofactor B-like isoform X2 [Penaeus vannamei]
gene-LOC123503797	LOC123503797	1	3	1	1	2	2	0.9253	2.7102	0.9023	1.1688	2.8125	2.7249	0.379401186228896	-0.207274106489092	normal	--	--	--	--	--	--	--	--	--	--	--	--
gene-LOC123503800	LOC123503800	1	1	3	0	0	0	0.9253	0.9034	2.7069	0.0	0.0	0.0	--	--	--	--	--	--	--	--	--	--	--	--	--	--	mucin-19-like isoform X2 [Penaeus vannamei]
gene-LOC123503806	LOC123503806	0	1	2	3	4	2	0.0	0.9034	1.8046	3.5065	5.6249	2.7249	0.226608739847575	-1.9014729184558	normal	--	--	Molecular Function: RNA polymerase II transcription factor activity, sequence-specific DNA binding (GO:0000981);; Molecular Function: molecular_function (GO:0003674);; Molecular Function: nucleic acid binding (GO:0003676);; Molecular Function: transcription factor activity, sequence-specific DNA binding (GO:0003700);; Biological Process: regulation of transcription, DNA-templated (GO:0006355);; B…	--	--	--	--	Zinc finger, C2H2 type	--	--	--	--
gene-LOC123503812	LOC123503812	14	8	9	4	3	0	12.9547	7.2271	8.1208	4.6753	4.2187	0.0	0.397436216452337	0.450849952736649	normal	--	--	Molecular Function: nucleic acid binding (GO:0003676);;	--	--	--	--	Zinc finger, C2H2 type	--	--	--	--
gene-LOC123503818	LOC123503818	20	10	23	0	2	0	18.5067	9.0339	20.7532	0.0	2.8125	0.0	0.338785219729182	1.18355855811474	normal	--	--	Molecular Function: nucleic acid binding (GO:0003676);;	--	--	--	--	Zinc finger, C2H2 type	--	--	--	--
gene-LOC123503826	LOC123503826	29	28	22	1	1	0	26.8347	25.2948	19.8509	1.1688	1.4062	0.0	0.127388642257806	3.21903530245348	normal	--	--	Molecular Function: nucleic acid binding (GO:0003676);;	--	--	--	--	Zinc finger, C2H2 type	--	--	--	--
gene-LOC123503831	LOC123503831	17	24	14	1	4	3	15.7307	21.6813	12.6324	1.1688	5.6249	4.0873	0.343517479395097	1.54951360540131	normal	--	--	Molecular Function: nucleic acid binding (GO:0003676);;	--	--	--	--	Zinc finger, C2H2 type	--	--	--	--
gene-LOC123503844	LOC123503844	43	49	54	33	25	26	39.7894	44.2659	48.7249	38.571	35.1558	35.4232	0.611043677854648	0.09378205544842	normal	--	--	Biological Process: ribosomal large subunit assembly (GO:0000027);; Biological Process: maturation of LSU-rRNA (GO:0000470);; Molecular Function: rRNA binding (GO:0019843);;	K14847|4.4e-69|prap:110998005|K14847 ribosome production factor 2 | (RefSeq) ribosome production factor 2 homolog	--	[J]	Translation, ribosomal structure and biogenesis	Brix domain	Ribosome production factor 2 homolog OS=Drosophila melanogaster OX=7227 GN=Non3 PE=2 SV=3	--	--	ribosome production factor 2 homolog [Penaeus vannamei]
gene-LOC123503847	LOC123503847	1	0	0	1	0	0	0.9253	0.0	0.0	1.1688	0.0	0.0	--	--	--	[G]	Carbohydrate transport and metabolism	Molecular Function: molecular_function (GO:0003674);; Molecular Function: transporter activity (GO:0005215);; Molecular Function: organic acid transmembrane transporter activity (GO:0005342);; Cellular Component: cellular_component (GO:0005575);; Biological Process: transport (GO:0006810);; Biological Process: ion transport (GO:0006811);; Biological Process: anion transport (GO:0006820);; Molecul…	K08190|6.1e-134|tca:658127|K08190 MFS transporter, MCT family, solute carrier family 16 (monocarboxylic acid transporters), member 14 | (RefSeq) monocarboxylate transporter 12	--	[G]	Carbohydrate transport and metabolism	Major Facilitator Superfamily	--	--	--	monocarboxylate transporter 12-like [Penaeus vannamei]
gene-LOC123503852	LOC123503852	0	0	0	0	0	0	0.0	0.0	0.0	0.0	0.0	0.0	--	--	--	[O]	Posttranslational modification, protein turnover, chaperones	Cellular Component: extracellular space (GO:0005615);;	K04525|1.3e-30|soc:105203897|K04525 serpin A | (RefSeq) uncharacterized protein LOC105203897	--	[V]	Defense mechanisms	Serpin (serine protease inhibitor)	Serine protease inhibitor OS=Cyanea capillata OX=27804 PE=1 SV=1	--	--	leukocyte elastase inhibitor-like [Penaeus vannamei]
gene-LOC123503859	LOC123503859	0	0	0	2	0	0	0.0	0.0	0.0	2.3376	0.0	0.0	--	--	--	[O]	Posttranslational modification, protein turnover, chaperones	Cellular Component: extracellular space (GO:0005615);;	K14610|5.3e-68|lhu:105672359|K14610 solute carrier family 19 (thiamine transporter), member 2/3 | (RefSeq) thiamine transporter 2-like	--	[V]	Defense mechanisms	Serpin (serine protease inhibitor)	Serine protease inhibitor 88Ea OS=Drosophila melanogaster OX=7227 GN=Spn88Ea PE=2 SV=1	--	--	serine proteinase inhibitor-2 [Eriocheir sinensis]
gene-LOC123503868	LOC123503868	2	4	4	0	0	0	1.8507	3.6135	3.6093	0.0	0.0	0.0	0.255353571032697	2.01512084105136	normal	[O]	Posttranslational modification, protein turnover, chaperones	Biological Process: regulation of immune system process (GO:0002682);; Biological Process: regulation of immune effector process (GO:0002697);; Biological Process: regulation of production of molecular mediator of immune response (GO:0002700);; Biological Process: regulation of antimicrobial humoral response (GO:0002759);; Biological Process: regulation of antimicrobial peptide production (GO:000…	K13963|2.1e-35|dme:Dmel_CG9456|K13963 serpin B | (RefSeq) Spn42Dd; serpin 42Dd	--	[V]	Defense mechanisms	Serpin (serine protease inhibitor)	Serine protease inhibitor 42Dd OS=Drosophila melanogaster OX=7227 GN=Spn42Dd PE=2 SV=1	--	--	serpin [Eriocheir sinensis]
gene-LOC123503875	LOC123503875	0	0	0	0	0	0	0	0	0	0	0	0	--	--	--	--	--	--	--	--	--	--	--	--	--	--	--
gene-LOC123503936	LOC123503936	0	0	2	0	0	0	0.0	0.0	1.8046	0.0	0.0	0.0	--	--	--	--	--	Molecular Function: transmembrane signaling receptor activity (GO:0004888);; Molecular Function: extracellular ligand-gated ion channel activity (GO:0005230);; Cellular Component: plasma membrane (GO:0005886);; Cellular Component: integral component of membrane (GO:0016021);;	K05273|3.3e-185|tca:662174|K05273 glutamate receptor, anionic | (RefSeq) Glucl, GluClalpha; glutamate-gated chloride channel	--	[T]	Signal transduction mechanisms	Neurotransmitter-gated ion-channel ligand binding domain	Glutamate-gated chloride channel OS=Drosophila melanogaster OX=7227 GN=GluClalpha PE=1 SV=2	--	--	glutamate-gated chloride channel isoform X18 [Lucilia cuprina]
gene-LOC123503948	LOC123503948	0	2	2	2	3	2	0.0	1.8068	1.8046	2.3376	4.2187	2.7249	0.333096534754747	-1.03973563153075	normal	--	--	Molecular Function: metal ion binding (GO:0046872);;	K18753|6.7e-20|xco:114134172|K18753 butyrate response factor | (RefSeq) mRNA decay activator protein ZFP36L1-like	Cellular senescence (ko04218)	[R]	General function prediction only	Zinc finger C-x8-C-x5-C-x3-H type (and similar)	Protein TIS11 OS=Drosophila melanogaster OX=7227 GN=Tis11 PE=2 SV=2	--	--	mRNA decay activator protein ZFP36L1-like, partial [Penaeus vannamei]
gene-LOC123503966	LOC123503966	2	2	1	0	1	2	1.8507	1.8068	0.9023	0.0	1.4062	2.7249	0.375619699188856	0.0744237539061713	normal	[T]	Signal transduction mechanisms	Molecular Function: hydrolase activity (GO:0016787);;	K21814|8.2e-79|isc:IscW_ISCW023080|K21814 serine/threonine-protein phosphatase CPPED1 [EC:3.1.3.16] | (RefSeq) purple acid phosphatase, putative	--	[G]	Carbohydrate transport and metabolism	Calcineurin-like phosphoesterase	--	--	--	PREDICTED: serine/threonine-protein phosphatase CPPED1-like [Hyalella azteca]
gene-LOC123503971	LOC123503971	0	0	0	0	0	1	0.0	0.0	0.0	0.0	0.0	1.3624	--	--	--	--	--	Molecular Function: transcription factor activity, sequence-specific DNA binding (GO:0003700);; Cellular Component: nucleus (GO:0005634);; Biological Process: regulation of transcription, DNA-templated (GO:0006355);; Molecular Function: sequence-specific DNA binding (GO:0043565);;	K17102|5.4e-19|isc:IscW_ISCW002580|K17102 ETS homologous factor | (RefSeq) epithelium specific ets factor 3, ese3, putative	--	--	--	Ets-domain	--	--	--	ETS homologous factor-like [Penaeus vannamei]
gene-LOC123503980	LOC123503980	7	2	5	2	0	1	6.4773	1.8068	4.5116	2.3376	0.0	1.3624	0.331955748901855	1.33403741964117	normal	--	--	Molecular Function: 3',5'-cyclic-nucleotide phosphodiesterase activity (GO:0004114);; Biological Process: signal transduction (GO:0007165);; Molecular Function: metal ion binding (GO:0046872);;	K18437|4.1e-185|zne:110826793|K18437 high affinity cAMP-specific and IBMX-insensitive 3',5'-cyclic phosphodiesterase 8 [EC:3.1.4.53] | (RefSeq) high affinity cAMP-specific and IBMX-insensitive 3',5'-cyclic phosphodiesterase 8-like isoform X1	Purine metabolism (ko00230)	[T]	Signal transduction mechanisms	3'5'-cyclic nucleotide phosphodiesterase	High affinity cAMP-specific and IBMX-insensitive 3',5'-cyclic phosphodiesterase 8 OS=Drosophila melanogaster OX=7227 GN=Pde8 PE=2 SV=1	--	--	high affinity cAMP-specific and IBMX-insensitive 3',5'-cyclic phosphodiesterase 8B-like isoform X1 [Penaeus vannamei]
gene-LOC123504003	LOC123504003	0	0	0	0	0	0	0	0	0	0	0	0	--	--	--	--	--	--	--	--	--	--	--	--	--	--	--
gene-LOC123504011	LOC123504011	38	36	44	11	8	17	35.1628	32.5219	39.7018	12.857	11.2498	23.1613	0.435107831736774	1.22334493895531	normal	--	--	Cellular Component: nucleus (GO:0005634);;	K14848|9.3e-100|dpl:KGM_207262|K14848 ribosome assembly protein RRB1 | (RefSeq) hypothetical protein	--	[R]	General function prediction only	WD domain, G-beta repeat	Glutamate-rich WD repeat-containing protein 1 OS=Dictyostelium discoideum OX=44689 GN=grwd1 PE=3 SV=1	--	--	glutamate-rich WD repeat-containing protein 1-like [Penaeus vannamei]
gene-LOC123504017	LOC123504017	0	0	0	0	0	0	0	0	0	0	0	0	--	--	--	--	--	Molecular Function: G-protein coupled receptor activity (GO:0004930);; Biological Process: visual perception (GO:0007601);; Biological Process: phototransduction (GO:0007602);; Cellular Component: integral component of membrane (GO:0016021);;	K04255|3.2e-125|dpx:DAPPUDRAFT_346936|K04255 r-opsin | (RefSeq) BLOP; blue wavelength opsin	--	[R]	General function prediction only	7 transmembrane receptor (rhodopsin family)	Opsin, ultraviolet-sensitive OS=Apis mellifera OX=7460 GN=UVOP PE=1 SV=1	--	--	opsin Rh3 [Platyeriocheir formosa]
gene-LOC123504025	LOC123504025	0	0	0	0	0	0	0.0	0.0	0.0	0.0	0.0	0.0	--	--	--	--	--	Cellular Component: integral component of membrane (GO:0016021);;	K05843|2.8e-41|dpx:DAPPUDRAFT_95568|K05843 transforming growth factor, beta receptor III | (RefSeq) hypothetical protein	--	--	--	Zona pellucida-like domain	--	--	--	transforming growth factor beta receptor 3 [Scylla paramamosain]
gene-LOC123504032	LOC123504032	9	12	10	21	24	30	8.328	10.8406	9.0231	24.5452	33.7495	40.8729	0.364089739117494	-1.76694681517411	normal	--	--	Molecular Function: DNA binding (GO:0003677);; Molecular Function: transcription factor activity, sequence-specific DNA binding (GO:0003700);; Cellular Component: nucleus (GO:0005634);; Biological Process: regulation of transcription from RNA polymerase II promoter (GO:0006357);;	K04448|5.9e-51|zne:110827968|K04448 transcription factor AP-1 | (RefSeq) transcription factor AP-1	MAPK signaling pathway - fly (ko04013);; Mitophagy - animal (ko04137);; Apoptosis - fly (ko04214);; Wnt signaling pathway (ko04310);; Toll and Imd signaling pathway (ko04624)	[K]	Transcription	bZIP transcription factor	Transcription factor AP-1 OS=Drosophila melanogaster OX=7227 GN=Jra PE=1 SV=2	--	--	activator protein [Portunus trituberculatus]
gene-LOC123504034	LOC123504034	4	3	2	6	0	0	3.7013	2.7102	1.8046	7.0129	0.0	0.0	0.289486229363324	1.71440302751601	normal	[R]	General function prediction only	Molecular Function: protein serine/threonine kinase activity (GO:0004674);; Molecular Function: ATP binding (GO:0005524);;	K08802|1.2e-158|zne:110832314|K08802 SNF related kinase [EC:2.7.11.1] | (RefSeq) SNF-related serine/threonine-protein kinase isoform X1	--	[T]	Signal transduction mechanisms	Protein kinase domain	Serine/threonine-protein kinase par-1 OS=Caenorhabditis briggsae OX=6238 GN=par-1 PE=3 SV=1	--	--	SNF-related serine/threonine-protein kinase-like [Penaeus vannamei]
gene-LOC123504038	LOC123504038	22	30	24	38	26	30	20.3574	27.1016	21.6555	44.4151	36.562	40.8729	0.568747194309769	-0.645390278508601	normal	--	--	Molecular Function: nucleic acid binding (GO:0003676);; Biological Process: mRNA processing (GO:0006397);;	--	--	[R]	General function prediction only	Arsenite-resistance protein 2	Serrate RNA effector molecule homolog OS=Aedes aegypti OX=7159 GN=Ars2 PE=3 SV=1	--	--	serrate RNA effector molecule homolog isoform X2 [Penaeus vannamei]
gene-LOC123504054	LOC123504054	39	36	39	7	4	2	36.0881	32.5219	35.1902	8.1817	5.6249	2.7249	0.282034418522288	2.10927933641365	normal	--	--	Molecular Function: nucleic acid binding (GO:0003676);;	--	--	--	--	Zinc finger, C2H2 type	--	--	--	--
gene-LOC123504057	LOC123504057	59	53	49	11	20	9	54.5948	47.8795	44.2134	12.857	28.1246	12.2619	0.582810494650815	0.516049040295703	normal	--	--	Molecular Function: nucleic acid binding (GO:0003676);;	--	--	--	--	Zinc finger, C2H2 type	--	--	--	--
gene-LOC123504063	LOC123504063	51	38	41	227	163	199	47.1921	34.3287	36.9949	265.3217	229.2156	271.1238	0.268142531180902	-2.93252829815908	normal	--	--	Molecular Function: nucleic acid binding (GO:0003676);;	--	--	--	--	Zinc finger, C2H2 type	--	--	--	--
gene-LOC123504078	LOC123504078	18	38	44	2	1	5	16.656	34.3287	39.7018	2.3376	1.4062	6.8122	0.0956924134114695	3.64247782755072	normal	--	--	Molecular Function: actin binding (GO:0003779);; Biological Process: negative regulation of Arp2/3 complex-mediated actin nucleation (GO:0034316);; Molecular Function: Arp2/3 complex binding (GO:0071933);;	K20368|1.2e-26|aam:106494587|K20368 protein cornichon | (RefSeq) uncharacterized LOC106494587	--	[W]	Extracellular structures	Cofilin/tropomyosin-type actin-binding protein	--	--	--	glia maturation factor beta-like [Penaeus vannamei]
gene-LOC123504090	LOC123504090	0	2	1	2	0	0	0.0	1.8068	0.9023	2.3376	0.0	0.0	0.331955748901855	1.33403741964117	normal	[R]	General function prediction only	Molecular Function: DNA binding (GO:0003677);;	K06875|2.5e-23|obi:106879103|K06875 programmed cell death protein 5 | (RefSeq) programmed cell death protein 5-like	--	[D]	Cell cycle control, cell division, chromosome partitioning	Double-stranded DNA-binding domain	Uncharacterized protein D2005.3 OS=Caenorhabditis elegans OX=6239 GN=D2005.3 PE=3 SV=2	--	--	programmed cell death protein 5-like isoform X2 [Penaeus vannamei]
gene-LOC123504100	LOC123504100	13	24	27	10	9	10	12.0294	21.6813	24.3625	11.6882	12.6561	13.6243	0.488166332467514	0.50690331171245	normal	--	--	Biological Process: glycerophospholipid catabolic process (GO:0046475);; Molecular Function: glycerophosphocholine phosphodiesterase activity (GO:0047389);; Molecular Function: starch binding (GO:2001070);;	K18695|1.2e-173|dpx:DAPPUDRAFT_307611|K18695 glycerophosphocholine phosphodiesterase GPCPD1 [EC:3.1.4.2] | (RefSeq) hypothetical protein	Glycerophospholipid metabolism (ko00564)	[R]	General function prediction only	Glycerophosphoryl diester phosphodiesterase family	Putative glycerophosphocholine phosphodiesterase GPCPD1 homolog 2 OS=Caenorhabditis elegans OX=6239 GN=gpcp-2 PE=3 SV=1	--	--	glycerophosphocholine phosphodiesterase GPCPD1-like isoform X1 [Penaeus vannamei]
gene-LOC123504103	LOC123504103	1	0	0	2	3	3	0.9253	0.0	0.0	2.3376	4.2187	4.0873	0.158447855148412	-2.37377305117192	normal	--	--	Molecular Function: transcription corepressor activity (GO:0003714);; Biological Process: negative regulation of transcription, DNA-templated (GO:0045892);; Molecular Function: metal ion binding (GO:0046872);;	K22752|7.4e-44|pbi:103055169|K22752 CBFA2/RUNX1 translocation partner 3 | (RefSeq) CBFA2T3; protein CBFA2T3 isoform X5	--	--	--	NHR1 homology to TAF	--	--	--	protein CBFA2T3-like [Penaeus vannamei]
gene-LOC123504112	LOC123504112	2	3	1	2	2	3	1.8507	2.7102	0.9023	2.3376	2.8125	4.0873	0.379401186228896	-0.207274106489092	normal	[J]	Translation, ribosomal structure and biogenesis	Molecular Function: aminopeptidase activity (GO:0004177);; Molecular Function: metalloexopeptidase activity (GO:0008235);; Molecular Function: metal ion binding (GO:0046872);;	K01265|2.0e-172|dpx:DAPPUDRAFT_57172|K01265 methionyl aminopeptidase [EC:3.4.11.18] | (RefSeq) hypothetical protein	--	[R]	General function prediction only	Metallopeptidase family M24	Methionine aminopeptidase 2 OS=Caenorhabditis elegans OX=6239 GN=map-2 PE=1 SV=1	--	--	putative methionine aminopeptidase 2-like, partial [Penaeus vannamei]
gene-LOC123504130	LOC123504130	0	0	0	5	2	4	0.0	0.0	0.0	5.8441	2.8125	5.4497	0.219398979855512	-1.9216771340051	normal	--	--	--	--	--	--	--	--	--	--	--	uncharacterized protein LOC113823205 [Penaeus vannamei]
gene-LOC123504137	LOC123504137	0	1	1	18	26	16	0.0	0.9034	0.9023	21.0387	36.562	21.7989	0.0174039549844046	-4.40323970392256	normal	--	--	--	--	--	--	--	--	--	--	--	uncharacterized protein LOC113825725 isoform X1 [Penaeus vannamei]
gene-LOC123504142	LOC123504142	202	205	256	160	139	169	186.9178	185.1942	230.9923	187.0109	195.466	230.2509	0.792624755013661	-0.312130977195667	normal	[O]	Posttranslational modification, protein turnover, chaperones	Molecular Function: ATP binding (GO:0005524);; Cellular Component: chaperonin-containing T-complex (GO:0005832);; Biological Process: protein folding (GO:0006457);; Molecular Function: unfolded protein binding (GO:0051082);;	K09494|1.7e-230|aag:5579472|K09494 T-complex protein 1 subunit beta | (RefSeq) T-complex protein 1 subunit beta	--	[O]	Posttranslational modification, protein turnover, chaperones	TCP-1/cpn60 chaperonin family	T-complex protein 1 subunit beta OS=Caenorhabditis elegans OX=6239 GN=cct-2 PE=1 SV=2	--	--	T-complex protein 1 subunit beta-like isoform X1 [Penaeus vannamei]
gene-LOC123504150	LOC123504150	0	0	0	0	0	0	0.0	0.0	0.0	0.0	0.0	0.0	--	--	--	--	--	Cellular Component: integral component of membrane (GO:0016021);;	--	--	--	--	Zona pellucida-like domain	--	--	--	uncharacterized protein LOC113821170 [Penaeus vannamei]
gene-LOC123504158	LOC123504158	86	73	88	11	4	8	79.5789	65.9472	79.4036	12.857	5.6249	10.8994	0.169574359030582	3.10317974546802	normal	[O]	Posttranslational modification, protein turnover, chaperones	Molecular Function: dolichyl-phosphate-mannose-protein mannosyltransferase activity (GO:0004169);; Cellular Component: endoplasmic reticulum membrane (GO:0005789);; Cellular Component: integral component of membrane (GO:0016021);;	K00728|8.9e-278|zne:110841023|K00728 dolichyl-phosphate-mannose-protein mannosyltransferase [EC:2.4.1.109] | (RefSeq) protein O-mannosyl-transferase 2	Other types of O-glycan biosynthesis (ko00514);; Mannose type O-glycan biosynthesis (ko00515)	[O]	Posttranslational modification, protein turnover, chaperones	Dolichyl-phosphate-mannose-protein mannosyltransferase	Protein O-mannosyl-transferase 2 OS=Drosophila pseudoobscura pseudoobscura OX=46245 GN=tw PE=3 SV=1	--	--	protein O-mannosyl-transferase 2-like isoform X1 [Penaeus vannamei]
gene-LOC123504168	LOC123504168	0	1	1	1	0	0	0.0	0.9034	0.9023	1.1688	0.0	0.0	--	--	--	--	--	Molecular Function: motor activity (GO:0003774);; Molecular Function: actin binding (GO:0003779);; Molecular Function: ATP binding (GO:0005524);; Cellular Component: myosin complex (GO:0016459);;	K10356|0.0e+00|zne:110829930|K10356 myosin I | (RefSeq) unconventional myosin-Ia	--	[Z]	Cytoskeleton	Myosin head (motor domain)	Unconventional myosin IC OS=Drosophila melanogaster OX=7227 GN=Myo61F PE=1 SV=3	--	--	unconventional myosin-Ia [Zootermopsis nevadensis]
gene-LOC123504185	LOC123504185	3	1	1	0	0	1	2.776	0.9034	0.9023	0.0	0.0	1.3624	--	--	--	--	--	Cellular Component: integral component of membrane (GO:0016021);;	K12385|0.0e+00|bim:100748286|K12385 Niemann-Pick C1 protein | (RefSeq) NPC intracellular cholesterol transporter 1 isoform X2	Lysosome (ko04142)	[I]	Lipid transport and metabolism	Patched family	NPC intracellular cholesterol transporter 1 homolog 1b OS=Drosophila melanogaster OX=7227 GN=Npc1b PE=2 SV=2	--	--	NPC intracellular cholesterol transporter 1-like isoform X1 [Penaeus vannamei]
gene-LOC123504193	LOC123504193	2	0	0	10	8	7	1.8507	0.0	0.0	11.6882	11.2498	9.537	0.0458013525968873	-3.60342211464754	normal	[E]	Amino acid transport and metabolism	Biological Process: reproduction (GO:0000003);; Molecular Function: virus receptor activity (GO:0001618);; Biological Process: regulation of cytokine production (GO:0001817);; Biological Process: regulation of protein phosphorylation (GO:0001932);; Biological Process: negative regulation of protein phosphorylation (GO:0001933);; Biological Process: neurological system process involved in regulati…	K01283|8.1e-155|fcd:110842890|K01283 peptidyl-dipeptidase A [EC:3.4.15.1] | (RefSeq) angiotensin-converting enzyme-like	--	[E]	Amino acid transport and metabolism	Angiotensin-converting enzyme	Angiotensin-converting enzyme OS=Theromyzon tessulatum OX=13286 GN=ACE PE=2 SV=1	--	--	angiotensin-converting enzyme 2 [Folsomia candida]
gene-LOC123504222	LOC123504222	0	0	0	142	135	127	0.0	0.0	0.0	165.9722	189.8411	173.0288	0.000121950812128624	-7.56401745967075	down	[E]	Amino acid transport and metabolism	Biological Process: reproduction (GO:0000003);; Molecular Function: virus receptor activity (GO:0001618);; Biological Process: regulation of cytokine production (GO:0001817);; Biological Process: regulation of protein phosphorylation (GO:0001932);; Biological Process: negative regulation of protein phosphorylation (GO:0001933);; Biological Process: neurological system process involved in regulati…	K01283|2.1e-89|fcd:110842890|K01283 peptidyl-dipeptidase A [EC:3.4.15.1] | (RefSeq) angiotensin-converting enzyme-like	--	[E]	Amino acid transport and metabolism	Angiotensin-converting enzyme	Angiotensin-converting enzyme OS=Haematobia irritans exigua OX=34678 GN=ACE PE=2 SV=1	--	--	angiotensin-converting enzyme [Folsomia candida]
gene-LOC123504226	LOC123504226	0	0	0	0	0	0	0.0	0.0	0.0	0.0	0.0	0.0	--	--	--	[F]	Nucleotide transport and metabolism	Molecular Function: nucleoside diphosphate kinase activity (GO:0004550);; Biological Process: GTP biosynthetic process (GO:0006183);; Biological Process: UTP biosynthetic process (GO:0006228);; Biological Process: CTP biosynthetic process (GO:0006241);;	K20790|1.4e-60|nve:5510804|K20790 nucleoside diphosphate kinase homolog 5 | (RefSeq) nucleoside diphosphate kinase homolog 5	--	[F]	Nucleotide transport and metabolism	Nucleoside diphosphate kinase	Probable nucleoside diphosphate kinase DDB_G0292928 OS=Dictyostelium discoideum OX=44689 GN=DDB_G0292928 PE=3 SV=1	--	--	nucleoside diphosphate kinase homolog 5-like [Penaeus vannamei]
gene-LOC123504232	LOC123504232	68	73	70	79	73	74	62.9228	65.9472	63.162	92.3366	102.6548	100.8199	0.675008967363957	-0.862819582473934	normal	--	--	Biological Process: SRP-dependent cotranslational protein targeting to membrane, translocation (GO:0006616);; Cellular Component: integral component of membrane (GO:0016021);;	K14010|6.5e-109|zne:110827409|K14010 translocating chain-associated membrane protein 1 | (RefSeq) translocating chain-associated membrane protein 1-like 1	Protein processing in endoplasmic reticulum (ko04141)	[U]	Intracellular trafficking, secretion, and vesicular transport	TLC domain	--	--	--	translocating chain-associated membrane protein 1-like isoform X1 [Penaeus vannamei]
gene-LOC123504243	LOC123504243	0	1	0	0	0	1	0.0	0.9034	0.0	0.0	0.0	1.3624	--	--	--	--	--	Molecular Function: RNA polymerase II regulatory region sequence-specific DNA binding (GO:0000977);; Cellular Component: nucleus (GO:0005634);; Biological Process: positive regulation of transcription from RNA polymerase II promoter (GO:0045944);; Molecular Function: protein dimerization activity (GO:0046983);;	K09260|4.6e-88|tca:660448|K09260 MADS-box transcription enhancer factor 2A | (RefSeq) myocyte-specific enhancer factor 2	MAPK signaling pathway - fly (ko04013)	[K]	Transcription	SRF-type transcription factor (DNA-binding and dimerisation domain)	Myocyte-specific enhancer factor 2 OS=Drosophila melanogaster OX=7227 GN=Mef2 PE=1 SV=3	--	--	myocyte-specific enhancer factor 2-like isoform X4 [Penaeus vannamei]
gene-LOC123504252	LOC123504252	0	0	0	0	0	0	0.0	0.0	0.0	0.0	0.0	0.0	--	--	--	[O]	Posttranslational modification, protein turnover, chaperones	Molecular Function: metalloendopeptidase activity (GO:0004222);; Molecular Function: zinc ion binding (GO:0008270);; Cellular Component: extracellular matrix (GO:0031012);;	K07997|1.0e-64|ags:114123777|K07997 matrix metalloproteinase-17 (membrane-inserted) [EC:3.4.24.-] | (RefSeq) matrix metalloproteinase-2-like	--	[OW]	Posttranslational modification, protein turnover, chaperones;; Extracellular structures	Matrixin	Matrix metalloproteinase-2 OS=Drosophila melanogaster OX=7227 GN=Mmp2 PE=2 SV=1	--	--	Matrix metalloproteinase [Penaeus vannamei]
gene-LOC123504258	LOC123504258	8	15	14	3	6	8	7.4027	13.5508	12.6324	3.5065	8.4374	10.8994	0.449600447001651	0.405786323223517	normal	--	--	Biological Process: system process (GO:0003008);; Cellular Component: cellular_component (GO:0005575);; Biological Process: cell communication (GO:0007154);; Biological Process: cell-cell signaling (GO:0007267);; Biological Process: chemical synaptic transmission (GO:0007268);; Biological Process: behavior (GO:0007610);; Biological Process: learning or memory (GO:0007611);; Biological Process: le…	--	--	[U]	Intracellular trafficking, secretion, and vesicular transport	BSD domain	Synapse-associated protein of 47 kDa OS=Drosophila melanogaster OX=7227 GN=Sap47 PE=1 SV=1	--	--	synapse-associated protein 1-like [Penaeus vannamei]
gene-LOC123504274	LOC123504274	0	0	0	1	2	1	0.0	0.0	0.0	1.1688	2.8125	1.3624	0.219398979855512	-1.9216771340051	normal	--	--	--	--	--	--	--	--	--	--	--	--
gene-LOC123504296	LOC123504296	8	9	8	2	4	4	7.4027	8.1305	7.2185	2.3376	5.6249	5.4497	0.418383509684574	0.254253505734286	normal	--	--	Biological Process: vacuolar transport (GO:0007034);;	K12193|5.2e-61|phu:Phum_PHUM460930|K12193 charged multivesicular body protein 3 | (RefSeq) Charged multivesicular body protein, putative	Endocytosis (ko04144)	[U]	Intracellular trafficking, secretion, and vesicular transport	Snf7	Charged multivesicular body protein 3 OS=Dictyostelium discoideum OX=44689 GN=chmp3 PE=3 SV=1	--	--	Snf7 family [Trinorchestia longiramus]
gene-LOC123504320	LOC123504320	4	3	6	4	5	6	3.7013	2.7102	5.4139	4.6753	7.0312	8.1746	0.323935098754948	-1.28046281595661	normal	[T]	Signal transduction mechanisms	Molecular Function: molecular_function (GO:0003674);; Molecular Function: catalytic activity (GO:0003824);; Molecular Function: protein kinase activity (GO:0004672);; Molecular Function: protein serine/threonine kinase activity (GO:0004674);; Molecular Function: ATP binding (GO:0005524);; Cellular Component: cellular_component (GO:0005575);; Cellular Component: intracellular (GO:0005622);; Cellul…	K20872|1.4e-82|zne:110840024|K20872 NIMA (never in mitosis gene a)-related kinase 2 [EC:2.7.11.1] | (RefSeq) serine/threonine-protein kinase Nek2-like	--	[V]	Defense mechanisms	Protein kinase domain	Probable serine/threonine-protein kinase nek2 OS=Dictyostelium discoideum OX=44689 GN=nek2 PE=1 SV=1	--	--	Serine/threonine-protein kinase Nek2 [Armadillidium vulgare]
gene-LOC123504327	LOC123504327	0	0	0	0	0	0	0.0	0.0	0.0	0.0	0.0	0.0	--	--	--	--	--	Molecular Function: sulfotransferase activity (GO:0008146);; Cellular Component: integral component of membrane (GO:0016021);;	K03193|3.7e-53|lhu:105677252|K03193 dermatan/chondrotin sulfate uronyl 2-O-sulfotransferase UST [EC:2.8.2.-] | (RefSeq) heparan sulfate 2-O-sulfotransferase pipe isoform X1	Glycosaminoglycan biosynthesis - chondroitin sulfate / dermatan sulfate (ko00532)	[O]	Posttranslational modification, protein turnover, chaperones	Sulfotransferase family	--	--	--	PREDICTED: heparan sulfate 2-O-sulfotransferase pipe-like [Hyalella azteca]
gene-LOC123504333	LOC123504333	9	10	9	10	9	11	8.328	9.0339	8.1208	11.6882	12.6561	14.9867	0.444961515073534	-0.654862318758216	normal	--	--	Biological Process: morphogenesis of a branching epithelium (GO:0061138);;	K10479|2.5e-217|soc:105200889|K10479 BTB/POZ domain-containing protein 7 | (RefSeq) BTB/POZ domain-containing protein 7 isoform X1	--	[R]	General function prediction only	BTB/POZ domain	--	--	--	LOW QUALITY PROTEIN: BTB/POZ domain-containing protein 7-like [Penaeus vannamei]
gene-LOC123504350	LOC123504350	1	0	1	0	1	0	0.9253	0.0	0.9023	0.0	1.4062	0.0	0.312828992858654	-1.259613665735	normal	--	--	Biological Process: reproduction (GO:0000003);; Biological Process: developmental process involved in reproduction (GO:0003006);; Molecular Function: molecular_function (GO:0003674);; Molecular Function: catalytic activity (GO:0003824);; Molecular Function: phosphatidylinositol-3-phosphatase activity (GO:0004438);; Molecular Function: protein tyrosine phosphatase activity (GO:0004725);; Biologica…	K18086|5.4e-143|zne:110835698|K18086 myotubularin-related protein 14 [EC:3.1.3.64 3.1.3.95] | (RefSeq) myotubularin-related protein 14	Inositol phosphate metabolism (ko00562);; Phosphatidylinositol signaling system (ko04070);; Autophagy - animal (ko04140)	--	--	Myotubularin-like phosphatase domain	--	--	--	myotubularin-related protein 14-like [Penaeus vannamei]
gene-LOC123504358	LOC123504358	52	69	66	21	15	19	48.1175	62.3337	59.5527	24.5452	21.0935	25.8862	0.501821053583756	1.2870165442741	normal	--	--	Molecular Function: nucleic acid binding (GO:0003676);;	--	--	--	--	Zinc finger, C2H2 type	--	--	--	--
gene-LOC123504387	LOC123504387	1	0	0	4	0	0	0.9253	0.0	0.0	4.6753	0.0	0.0	--	--	--	[J]	Translation, ribosomal structure and biogenesis	Biological Process: pseudouridine synthesis (GO:0001522);; Molecular Function: RNA binding (GO:0003723);; Molecular Function: pseudouridine synthase activity (GO:0009982);;	K20456|2.9e-165|nvi:100121358|K20456 oxysterol-binding protein 1 | (RefSeq) oxysterol-binding protein 1 isoform X3	--	[A]	RNA processing and modification	RNA pseudouridylate synthase	Uncharacterized protein K07E8.7 OS=Caenorhabditis elegans OX=6239 GN=K07E8.7 PE=3 SV=1	--	--	RNA pseudouridylate synthase domain-containing protein 2 [Penaeus vannamei]
gene-LOC123504396	LOC123504396	1	1	0	0	1	0	0.9253	0.9034	0.0	0.0	1.4062	0.0	0.368881839776808	-0.443598867001603	normal	--	--	Molecular Function: thiol-dependent ubiquitin-specific protease activity (GO:0004843);; Biological Process: protein deubiquitination (GO:0016579);;	K11863|3.5e-63|mdl:103575641|K11863 Ataxin-3 [EC:3.4.22.-] | (RefSeq) ataxin-3	Protein processing in endoplasmic reticulum (ko04141)	[R]	General function prediction only	Josephin	Ataxin-3 homolog OS=Caenorhabditis elegans OX=6239 GN=atx-3 PE=1 SV=1	--	--	ataxin-3-like [Penaeus vannamei]
gene-LOC123504413	LOC123504413	3	4	3	0	1	0	2.776	3.6135	2.7069	0.0	1.4062	0.0	0.352802861546907	0.755507175316353	normal	[G]	Carbohydrate transport and metabolism	--	K01053|5.4e-62|crg:105336648|K01053 gluconolactonase [EC:3.1.1.17] | (RefSeq) regucalcin	Pentose phosphate pathway (ko00030);; Ascorbate and aldarate metabolism (ko00053);; Carbon metabolism (ko01200)	[PT]	Inorganic ion transport and metabolism;; Signal transduction mechanisms	SMP-30/Gluconolactonase/LRE-like region	--	--	--	hypothetical protein C7M84_006711, partial [Penaeus vannamei]
gene-LOC123504418	LOC123504418	0	3	1	6	2	7	0.0	2.7102	0.9023	7.0129	2.8125	9.537	0.379401186228896	-0.207274106489092	normal	[G]	Carbohydrate transport and metabolism	Molecular Function: calcium ion binding (GO:0005509);; Molecular Function: enzyme regulator activity (GO:0030234);;	K01053|6.1e-69|lcf:108881118|K01053 gluconolactonase [EC:3.1.1.17] | (RefSeq) rgn; regucalcin	Pentose phosphate pathway (ko00030);; Ascorbate and aldarate metabolism (ko00053);; Carbon metabolism (ko01200)	[PT]	Inorganic ion transport and metabolism;; Signal transduction mechanisms	SMP-30/Gluconolactonase/LRE-like region	--	--	--	regucalcin-like [Penaeus vannamei]
gene-LOC123504437	LOC123504437	5	6	10	2	2	1	4.6267	5.4203	9.0231	2.3376	2.8125	1.3624	0.375901604057075	0.554242121365137	normal	[O]	Posttranslational modification, protein turnover, chaperones	Cellular Component: integral component of membrane (GO:0016021);; Molecular Function: metal ion binding (GO:0046872);;	K07152|5.0e-83|nvl:108561265|K07152 protein SCO1 | (RefSeq) protein SCO1 homolog, mitochondrial	--	[C]	Energy production and conversion	SCO1/SenC	--	--	--	protein SCO1 homolog, mitochondrial-like isoform X2 [Penaeus vannamei]
gene-LOC123504449	LOC123504449	35	30	34	52	34	39	32.3867	27.1016	30.6787	60.7785	47.8118	53.1348	0.5532337055088	-1.0232720876193	normal	[P]	Inorganic ion transport and metabolism	Molecular Function: calcium-transporting ATPase activity (GO:0005388);; Molecular Function: ATP binding (GO:0005524);; Cellular Component: endoplasmic reticulum (GO:0005783);; Cellular Component: integral component of membrane (GO:0016021);; Molecular Function: metal ion binding (GO:0046872);;	K05853|0.0e+00|acs:100554752|K05853 P-type Ca2+ transporter type 2A [EC:7.2.2.10] | (RefSeq) atp2a2; ATPase sarcoplasmic/endoplasmic reticulum Ca2+ transporting 2	Calcium signaling pathway (ko04020);; Cardiac muscle contraction (ko04260);; Adrenergic signaling in cardiomyocytes (ko04261)	[P]	Inorganic ion transport and metabolism	E1-E2 ATPase	Calcium-transporting ATPase sarcoplasmic/endoplasmic reticulum type OS=Anopheles gambiae OX=7165 GN=SERCA PE=3 SV=5	--	--	SERCA [Panulirus argus]
gene-LOC123504469	LOC123504469	0	0	0	1	0	1	0.0	0.0	0.0	1.1688	0.0	1.3624	--	--	--	--	--	Molecular Function: transferase activity, transferring acyl groups other than amino-acyl groups (GO:0016747);;	--	--	--	--	Domain of unknown function (DUF5645)	--	--	--	uncharacterized protein LOC113824554 [Penaeus vannamei]
gene-LOC123504486	LOC123504486	0	0	0	0	0	0	0.0	0.0	0.0	0.0	0.0	0.0	--	--	--	--	--	--	--	--	--	--	Ankyrin repeats (3 copies)	--	--	--	serine/threonine-protein phosphatase 6 regulatory ankyrin repeat subunit B-like [Strongylocentrotus purpuratus]
gene-LOC123504491	LOC123504491	28	34	32	19	5	8	25.9094	30.7151	28.874	22.2075	7.0312	10.8994	0.338725226870492	1.7524263183468	normal	--	--	Molecular Function: metal ion binding (GO:0046872);;	--	--	--	--	RING-type zinc-finger	--	--	--	uncharacterized protein LOC113807499 [Penaeus vannamei]
gene-LOC123504506	LOC123504506	0	0	0	0	0	0	0.0	0.0	0.0	0.0	0.0	0.0	--	--	--	--	--	--	K23222|1.1e-31|fcd:110860411|K23222 nuclease HARBI1 [EC:3.1.-.-] | (RefSeq) putative nuclease HARBI1	--	[L]	Replication, recombination and repair	DDE superfamily endonuclease	--	--	--	putative nuclease HARBI1 [Penaeus vannamei]
gene-LOC123504516	LOC123504516	1	0	0	4	2	2	0.9253	0.0	0.0	4.6753	2.8125	2.7249	0.219398979855512	-1.9216771340051	normal	--	--	--	--	--	--	--	--	--	--	--	--
gene-LOC123504527	LOC123504527	0	0	0	0	0	0	0.0	0.0	0.0	0.0	0.0	0.0	--	--	--	--	--	--	--	--	--	--	Ankyrin repeats (3 copies)	--	--	--	hypothetical protein C7M84_015552 [Penaeus vannamei]
gene-LOC123504536	LOC123504536	3	1	1	1	0	0	2.776	0.9034	0.9023	1.1688	0.0	0.0	--	--	--	--	--	--	--	--	--	--	--	--	--	--	--
gene-LOC123504552	LOC123504552	2	7	5	1	1	0	1.8507	6.3237	4.5116	1.1688	1.4062	0.0	0.304329880667059	1.40116726205171	normal	--	--	--	--	--	[R]	General function prediction only	C2H2-type zinc finger	--	--	--	myb-like protein X isoform X2 [Penaeus vannamei]
gene-LOC123504564	LOC123504564	325	317	311	56	66	68	300.7341	286.3735	280.6196	65.4538	92.8112	92.6453	0.685133229474962	1.37985480668043	normal	[O]	Posttranslational modification, protein turnover, chaperones	Molecular Function: ATP binding (GO:0005524);; Cellular Component: cytoplasm (GO:0005737);; Biological Process: protein folding (GO:0006457);; Molecular Function: unfolded protein binding (GO:0051082);;	K09495|5.9e-226|zne:110840308|K09495 T-complex protein 1 subunit gamma | (RefSeq) T-complex protein 1 subunit gamma	--	[O]	Posttranslational modification, protein turnover, chaperones	TCP-1/cpn60 chaperonin family	T-complex protein 1 subunit gamma OS=Drosophila melanogaster OX=7227 GN=CCT3 PE=2 SV=2	--	--	T-complex protein 1 subunit gamma-like [Penaeus vannamei]
gene-LOC123504572	LOC123504572	4	4	3	0	0	0	3.7013	3.6135	2.7069	0.0	0.0	0.0	0.255353571032697	2.01512084105136	normal	--	--	--	--	--	--	--	--	--	--	--	--
gene-LOC123504580	LOC123504580	1	1	2	0	0	0	0.9253	0.9034	1.8046	0.0	0.0	0.0	--	--	--	--	--	Cellular Component: integral component of membrane (GO:0016021);;	--	--	[S]	Function unknown	Eukaryotic protein of unknown function (DUF872)	--	--	--	transmembrane protein 134-like [Penaeus vannamei]
gene-LOC123504582	LOC123504582	0	2	5	1	0	1	0.0	1.8068	4.5116	1.1688	0.0	1.3624	0.331955748901855	1.33403741964117	normal	--	--	Molecular Function: diacylglycerol O-acyltransferase activity (GO:0004144);; Cellular Component: integral component of membrane (GO:0016021);; Biological Process: triglyceride biosynthetic process (GO:0019432);;	K11155|2.8e-137|nvi:100116518|K11155 diacylglycerol O-acyltransferase 1 [EC:2.3.1.20 2.3.1.75 2.3.1.76] | (RefSeq) diacylglycerol O-acyltransferase 1	Glycerolipid metabolism (ko00561);; Retinol metabolism (ko00830)	[I]	Lipid transport and metabolism	MBOAT, membrane-bound O-acyltransferase family	Diacylglycerol O-acyltransferase 1 OS=Dictyostelium discoideum OX=44689 GN=dgat1 PE=3 SV=2	--	--	diacylglycerol O-acyltransferase 1, partial [Portunus trituberculatus]
gene-LOC123504585	LOC123504585	1	1	1	1	0	0	0.9253	0.9034	0.9023	1.1688	0.0	0.0	--	--	--	[O]	Posttranslational modification, protein turnover, chaperones	Molecular Function: ATP binding (GO:0005524);; Cellular Component: integral component of membrane (GO:0016021);; Molecular Function: ATPase activity (GO:0016887);; Molecular Function: ATPase activity, coupled to transmembrane movement of substances (GO:0042626);;	K05661|9.6e-248|dpx:DAPPUDRAFT_347268|K05661 ATP-binding cassette, subfamily B (MDR/TAP), member 6 | (RefSeq) ABC transporter	ABC transporters (ko02010)	[P]	Inorganic ion transport and metabolism	Mitochondrial ABC-transporter N-terminal five TM region	ABC transporter B family member 5 OS=Dictyostelium discoideum OX=44689 GN=abcB5 PE=3 SV=1	--	--	ATP-binding cassette sub-family B member 6, mitochondrial-like [Penaeus vannamei]
gene-LOC123504594	LOC123504594	2	1	3	1	3	4	1.8507	0.9034	2.7069	1.1688	4.2187	5.4497	0.269847621215477	-1.55775825243852	normal	--	--	Molecular Function: zinc ion binding (GO:0008270);; Cellular Component: integral component of membrane (GO:0016021);;	K10656|5.4e-47|tut:107366555|K10656 E3 ubiquitin-protein ligase MARCH1/8 [EC:2.3.2.27] | (RefSeq) E3 ubiquitin-protein ligase MARCH8	--	[A]	RNA processing and modification	RING-variant domain	--	--	--	E3 ubiquitin-protein ligase MARCH11-like [Penaeus vannamei]
gene-LOC123504619	LOC123504619	57	62	49	3	3	5	52.7441	56.01	44.2134	3.5065	4.2187	6.8122	0.147634399728653	3.21578783728673	normal	--	--	Molecular Function: RNA binding (GO:0003723);; Cellular Component: cytoplasm (GO:0005737);; Biological Process: intracellular distribution of mitochondria (GO:0048312);;	K03255|0.0e+00|soc:105199232|K03255 protein TIF31 | (RefSeq) clustered mitochondria protein homolog	--	[R]	General function prediction only	Clustered mitochondria	Clustered mitochondria protein homolog OS=Aedes aegypti OX=7159 GN=AAEL000794 PE=3 SV=1	--	--	clustered mitochondria protein homolog [Penaeus vannamei]
gene-LOC123504623	LOC123504623	0	0	0	0	0	0	0.0	0.0	0.0	0.0	0.0	0.0	--	--	--	[X]	Mobilome: prophages, transposons	Molecular Function: transmembrane signaling receptor activity (GO:0004888);; Molecular Function: extracellular ligand-gated ion channel activity (GO:0005230);; Cellular Component: plasma membrane (GO:0005886);; Cellular Component: integral component of membrane (GO:0016021);;	K05397|1.3e-132|phu:Phum_PHUM524810|K05397 histamine-gated chloride channel | (RefSeq) glycine receptor alpha-2 chain precursor, putative	--	[T]	Signal transduction mechanisms	Neurotransmitter-gated ion-channel ligand binding domain	Glutamate-gated chloride channel alpha OS=Caenorhabditis elegans OX=6239 GN=glc-1 PE=1 SV=1	--	--	histamine receptor type 3 [Homarus americanus]
gene-LOC123504637	LOC123504637	0	0	0	0	2	0	0.0	0.0	0.0	0.0	2.8125	0.0	0.219398979855512	-1.9216771340051	normal	--	--	Biological Process: regulation of transcription, DNA-templated (GO:0006355);;	--	--	--	--	Vestigial/Tondu family	--	--	--	PREDICTED: transcription cofactor vestigial-like protein 4 isoform X3 [Branchiostoma belcheri]
gene-LOC123504651	LOC123504651	0	0	0	0	0	0	0.0	0.0	0.0	0.0	0.0	0.0	--	--	--	--	--	Cellular Component: extracellular region (GO:0005576);; Biological Process: chitin metabolic process (GO:0006030);; Molecular Function: chitin binding (GO:0008061);;	--	--	--	--	Chitin binding Peritrophin-A domain	--	--	--	uncharacterized protein LOC113825357 [Penaeus vannamei]
gene-LOC123504656	LOC123504656	11	11	18	23	13	7	10.1787	9.9373	16.2416	26.8828	18.281	9.537	0.436013588443611	-1.03005441291549	normal	--	--	Biological Process: regulation of cell growth (GO:0001558);; Molecular Function: insulin-like growth factor binding (GO:0005520);; Cellular Component: extracellular region (GO:0005576);;	K23580|4.2e-33|els:105007539|K23580 insulin-like growth factor-binding protein 7 | (RefSeq) igfbp7; insulin-like growth factor-binding protein 7	--	--	--	Immunoglobulin domain	Insulin-like growth factor-binding protein-related protein 1 OS=Cupiennius salei OX=6928 PE=2 SV=1	--	--	insulin-like androgenic gland binding protein [Portunus trituberculatus]
gene-LOC123504661	LOC123504661	8	8	12	2	2	2	7.4027	7.2271	10.8278	2.3376	2.8125	2.7249	0.358641118246437	0.902945869903465	normal	--	--	Molecular Function: methyl-CpG binding (GO:0008327);; Cellular Component: NuRD complex (GO:0016581);; Cellular Component: host cell nucleus (GO:0042025);;	K11590|1.3e-95|zne:110836535|K11590 methyl-CpG-binding domain protein 2 | (RefSeq) methyl-CpG-binding domain protein 3 isoform X1	--	[KB]	Transcription;; Chromatin structure and dynamics	p55-binding region of Methyl-CpG-binding domain proteins MBD	--	--	--	methyl-CpG-binding domain protein 2 [Portunus trituberculatus]
gene-LOC123504663	LOC123504663	0	0	0	0	0	0	0	0	0	0	0	0	--	--	--	--	--	Cellular Component: extracellular region (GO:0005576);; Biological Process: chitin metabolic process (GO:0006030);; Molecular Function: chitin binding (GO:0008061);;	--	--	--	--	Chitin binding Peritrophin-A domain	--	--	--	peritrophin-1-like [Penaeus vannamei]
gene-LOC123504669	LOC123504669	2	3	3	2	4	3	1.8507	2.7102	2.7069	2.3376	5.6249	4.0873	0.347895081774277	-1.00308468967319	normal	--	--	Molecular Function: GTPase activity (GO:0003924);; Molecular Function: GTP binding (GO:0005525);; Biological Process: small GTPase mediated signal transduction (GO:0007264);;	K04393|5.3e-63|tut:107364892|K04393 cell division control protein 42 | (RefSeq) cdc42 homolog	Endocytosis (ko04144)	[R]	General function prediction only	Ras family	Cdc42 homolog OS=Drosophila pseudoobscura pseudoobscura OX=46245 GN=Cdc42 PE=3 SV=1	--	--	cdc42 homolog [Tetranychus urticae]
gene-LOC123504727	LOC123504727	26	26	17	4	4	4	24.0587	23.488	15.3393	4.6753	5.6249	5.4497	0.332250902648708	1.65921512003177	normal	--	--	Molecular Function: signal recognition particle binding (GO:0005047);; Cellular Component: signal recognition particle, endoplasmic reticulum targeting (GO:0005786);; Biological Process: SRP-dependent cotranslational protein targeting to membrane (GO:0006614);; Molecular Function: 7S RNA binding (GO:0008312);; Molecular Function: endoplasmic reticulum signal peptide binding (GO:0030942);;	K03107|2.3e-133|lak:106167352|K03107 signal recognition particle subunit SRP68 | (RefSeq) signal recognition particle subunit SRP68	Protein export (ko03060)	[U]	Intracellular trafficking, secretion, and vesicular transport	RNA-binding signal recognition particle 68	Signal recognition particle subunit SRP68 OS=Drosophila melanogaster OX=7227 GN=Srp68 PE=2 SV=1	--	--	signal recognition particle subunit SRP68-like [Penaeus vannamei]
gene-LOC123504733	LOC123504733	0	0	0	0	0	0	0.0	0.0	0.0	0.0	0.0	0.0	--	--	--	--	--	--	--	--	--	--	Endonuclease-reverse transcriptase	--	--	--	Endonuclease/exonuclease/phosphatase [Trinorchestia longiramus]
gene-LOC123504737	LOC123504737	0	0	0	1	3	1	0.0	0.0	0.0	1.1688	4.2187	1.3624	0.158447855148412	-2.37377305117192	normal	--	--	--	K20694|1.5e-09|cqu:CpipJ_CPIJ014270|K20694 protein spaetzle | (RefSeq) sptzle 1B	Toll and Imd signaling pathway (ko04624)	--	--	Spaetzle	Protein spaetzle 4 OS=Drosophila melanogaster OX=7227 GN=spz4 PE=2 SV=2	--	--	neurotrophin 1-like [Penaeus vannamei]
gene-LOC123504746	LOC123504746	0	1	0	0	0	2	0.0	0.9034	0.0	0.0	0.0	2.7249	--	--	--	--	--	Cellular Component: integral component of membrane (GO:0016021);;	K17346|2.2e-64|dgr:Dgri_GH11880|K17346 tetraspanin-33 | (RefSeq) GH11880 gene product from transcript GH11880-RA	--	[R]	General function prediction only	Tetraspanin family	Tetraspanin-14 OS=Caenorhabditis elegans OX=6239 GN=tsp-14 PE=3 SV=1	--	--	tetraspanin-33-like isoform X2 [Penaeus vannamei]
gene-LOC123504760	LOC123504760	51	78	65	6	9	7	47.1921	70.4641	58.6504	7.0129	12.6561	9.537	0.342694549288159	2.15450991514319	normal	--	--	Molecular Function: nucleic acid binding (GO:0003676);;	--	--	--	--	Zinc finger, C2H2 type	--	--	--	--
gene-LOC123504762	LOC123504762	0	0	0	0	0	0	0.0	0.0	0.0	0.0	0.0	0.0	--	--	--	--	--	Molecular Function: metal ion binding (GO:0046872);;	K17656|8.0e-32|aga:AgaP_AGAP008877|K17656 mitochondrial splicing suppressor protein 51 | (RefSeq) AGAP008877-PA	--	--	--	MYND finger	--	--	--	putative protein MSS51 homolog, mitochondrial [Penaeus vannamei]
gene-LOC123504769	LOC123504769	0	0	0	1	0	0	0.0	0.0	0.0	1.1688	0.0	0.0	--	--	--	--	--	Molecular Function: DNA binding (GO:0003677);; Cellular Component: nucleus (GO:0005634);;	K08810|1.2e-28|daz:108613371|K08810 triple functional domain protein [EC:2.7.11.1] | (RefSeq) triple functional domain protein isoform X1	--	--	--	helix-turn-helix, Psq domain	Protein bric-a-brac 2 OS=Drosophila melanogaster OX=7227 GN=bab2 PE=1 SV=2	--	--	protein bric-a-brac 2-like, partial [Penaeus vannamei]
gene-LOC123504784	LOC123504784	3	5	4	3	0	1	2.776	4.5169	3.6093	3.5065	0.0	1.3624	0.227480958611036	2.26383981507594	normal	--	--	Biological Process: reproduction (GO:0000003);; Biological Process: cell morphogenesis (GO:0000902);; Biological Process: cell morphogenesis involved in differentiation (GO:0000904);; Biological Process: eye development (GO:0001654);; Biological Process: establishment of planar polarity (GO:0001736);; Biological Process: morphogenesis of a polarized epithelium (GO:0001738);; Biological Process: c…	K22648|7.9e-37|clec:106667340|K22648 B-cell CLL/lymphoma 6 member B protein | (RefSeq) B-cell CLL/lymphoma 6 member B protein-like isoform X1	--	--	--	BTB/POZ domain	Longitudinals lacking protein, isoform G OS=Drosophila melanogaster OX=7227 GN=lola PE=1 SV=2	--	--	putative longitudinals lacking protein, isoform G-like isoform X24 [Penaeus vannamei]
gene-LOC123504811	LOC123504811	1	0	0	1	1	0	0.9253	0.0	0.0	1.1688	1.4062	0.0	0.312828992858654	-1.259613665735	normal	[DZ]	Cell cycle control, cell division, chromosome partitioning;; Cytoskeleton	Biological Process: protein polyubiquitination (GO:0000209);; Biological Process: regulation of immune system process (GO:0002682);; Biological Process: positive regulation of immune system process (GO:0002684);; Molecular Function: molecular_function (GO:0003674);; Molecular Function: catalytic activity (GO:0003824);; Molecular Function: ubiquitin-protein transferase activity (GO:0004842);; Cell…	K10615|9.6e-249|zne:110838026|K10615 E3 ubiquitin-protein ligase HERC4 [EC:2.3.2.26] | (RefSeq) probable E3 ubiquitin-protein ligase HERC4 isoform X1	Ubiquitin mediated proteolysis (ko04120)	[O]	Posttranslational modification, protein turnover, chaperones	HECT-domain (ubiquitin-transferase)	E3 ubiquitin-protein ligase Nedd-4 OS=Drosophila melanogaster OX=7227 GN=Nedd4 PE=1 SV=2	--	--	putative E3 ubiquitin-protein ligase HERC4 [Armadillidium nasatum]
gene-LOC123504825	LOC123504825	0	1	0	0	1	0	0.0	0.9034	0.0	0.0	1.4062	0.0	0.368881839776808	-0.443598867001603	normal	--	--	--	K02881|4.0e-65|phu:Phum_PHUM087140|K02881 large subunit ribosomal protein L18 | (RefSeq) hypothetical protein	Ribosome (ko03010)	[S]	Function unknown	Otopetrin	Proton channel OtopLc OS=Drosophila melanogaster OX=7227 GN=OtopLc PE=3 SV=2	--	--	proton channel OtopLc-like [Penaeus vannamei]
gene-LOC123504856	LOC123504856	0	1	0	0	0	0	0.0	0.9034	0.0	0.0	0.0	0.0	--	--	--	[G]	Carbohydrate transport and metabolism	Biological Process: inositol biosynthetic process (GO:0006021);; Molecular Function: inositol monophosphate 1-phosphatase activity (GO:0008934);; Biological Process: phosphatidylinositol phosphorylation (GO:0046854);; Biological Process: inositol phosphate dephosphorylation (GO:0046855);; Molecular Function: metal ion binding (GO:0046872);; Molecular Function: inositol monophosphate 3-phosphatase…	K01092|1.2e-84|obo:105276524|K01092 myo-inositol-1(or 4)-monophosphatase [EC:3.1.3.25] | (RefSeq) inositol monophosphatase 1	Inositol phosphate metabolism (ko00562);; Phosphatidylinositol signaling system (ko04070)	[G]	Carbohydrate transport and metabolism	Inositol monophosphatase family	Inositol monophosphatase ttx-7 OS=Caenorhabditis elegans OX=6239 GN=ttx-7 PE=1 SV=3	--	--	inositol monophosphatase 1-like isoform X1 [Penaeus vannamei]
gene-LOC123504870	LOC123504870	0	0	0	0	0	0	0	0	0	0	0	0	--	--	--	[P]	Inorganic ion transport and metabolism	Molecular Function: carbonate dehydratase activity (GO:0004089);; Molecular Function: zinc ion binding (GO:0008270);;	K18245|2.8e-34|sfm:108927765|K18245 carbonic anhydrase 2 [EC:4.2.1.1] | (RefSeq) carbonic anhydrase-like	Nitrogen metabolism (ko00910)	[R]	General function prediction only	Eukaryotic-type carbonic anhydrase	Putative carbonic anhydrase-like protein 2 OS=Caenorhabditis elegans OX=6239 GN=cah-2 PE=1 SV=3	--	--	putative carbonic anhydrase-related protein 10 [Penaeus vannamei]
gene-LOC123504877	LOC123504877	27	44	32	48	21	34	24.9841	39.749	28.874	56.1033	29.5308	46.3227	0.590725044725438	0.186677234079244	normal	[S]	Function unknown	--	--	--	[T]	Signal transduction mechanisms	TraB family	--	--	--	traB domain-containing protein-like [Penaeus vannamei]
gene-LOC123504894	LOC123504894	12	6	5	10	9	2	11.104	5.4203	4.5116	11.6882	12.6561	2.7249	0.362236017376692	-1.28417875550782	normal	[R]	General function prediction only	Cellular Component: nucleus (GO:0005634);; Cellular Component: chromosome (GO:0005694);; Molecular Function: zinc ion binding (GO:0008270);; Molecular Function: histone-lysine N-methyltransferase activity (GO:0018024);;	K11433|7.4e-39|bim:105681569|K11433 [histone H3]-lysine36 N-dimethyltransferase SETMAR [EC:2.1.1.357] | (RefSeq) histone-lysine N-methyltransferase SETMAR isoform X2	Lysine degradation (ko00310)	[BK]	Chromatin structure and dynamics;; Transcription	SET domain	Probable histone-lysine N-methyltransferase set-23 OS=Caenorhabditis elegans OX=6239 GN=set-23 PE=3 SV=1	--	--	histone-lysine N-methyltransferase SETMAR [Osmia bicornis bicornis]
gene-LOC123504904	LOC123504904	0	0	0	0	0	0	0.0	0.0	0.0	0.0	0.0	0.0	--	--	--	--	--	Cellular Component: extracellular region (GO:0005576);; Molecular Function: chitin binding (GO:0008061);;	--	--	--	--	Chitin binding Peritrophin-A domain	--	--	--	uncharacterized protein LOC113828607 [Penaeus vannamei]
gene-LOC123504910	LOC123504910	0	0	0	0	0	1	0.0	0.0	0.0	0.0	0.0	1.3624	--	--	--	--	--	Cellular Component: extracellular region (GO:0005576);; Molecular Function: chitin binding (GO:0008061);;	--	--	--	--	Chitin binding Peritrophin-A domain	--	--	--	uncharacterized protein LOC113807602 isoform X1 [Penaeus vannamei]
gene-LOC123504919	LOC123504919	0	0	0	1	2	0	0.0	0.0	0.0	1.1688	2.8125	0.0	0.219398979855512	-1.9216771340051	normal	--	--	Cellular Component: extracellular region (GO:0005576);; Molecular Function: chitin binding (GO:0008061);;	--	--	--	--	Chitin binding Peritrophin-A domain	--	--	--	uncharacterized protein LOC113807602 isoform X1 [Penaeus vannamei]
gene-LOC123504925	LOC123504925	0	0	0	2	0	2	0.0	0.0	0.0	2.3376	0.0	2.7249	--	--	--	--	--	Cellular Component: extracellular region (GO:0005576);; Molecular Function: chitin binding (GO:0008061);;	--	--	--	--	Chitin binding Peritrophin-A domain	--	--	--	uncharacterized protein LOC113807602 isoform X1 [Penaeus vannamei]
gene-LOC123504928	LOC123504928	0	0	0	0	0	0	0.0	0.0	0.0	0.0	0.0	0.0	--	--	--	--	--	Cellular Component: extracellular region (GO:0005576);; Molecular Function: chitin binding (GO:0008061);;	--	--	--	--	Chitin binding Peritrophin-A domain	--	--	--	uncharacterized protein LOC113807602 isoform X1 [Penaeus vannamei]
gene-LOC123504932	LOC123504932	0	0	0	0	0	0	0.0	0.0	0.0	0.0	0.0	0.0	--	--	--	--	--	Cellular Component: extracellular region (GO:0005576);; Molecular Function: chitin binding (GO:0008061);;	--	--	--	--	Chitin binding Peritrophin-A domain	--	--	--	uncharacterized protein LOC113807602 isoform X1 [Penaeus vannamei]
gene-LOC123504938	LOC123504938	0	0	0	0	0	0	0.0	0.0	0.0	0.0	0.0	0.0	--	--	--	--	--	Cellular Component: extracellular region (GO:0005576);; Molecular Function: chitin binding (GO:0008061);;	--	--	--	--	Chitin binding Peritrophin-A domain	--	--	--	uncharacterized protein LOC113807602 isoform X1 [Penaeus vannamei]
gene-LOC123504945	LOC123504945	0	0	0	0	0	0	0.0	0.0	0.0	0.0	0.0	0.0	--	--	--	--	--	Cellular Component: extracellular region (GO:0005576);; Biological Process: chitin metabolic process (GO:0006030);; Molecular Function: chitin binding (GO:0008061);;	--	--	--	--	Chitin binding Peritrophin-A domain	--	--	--	uncharacterized protein LOC113807602 isoform X2 [Penaeus vannamei]
gene-LOC123504953	LOC123504953	0	0	0	0	0	0	0	0	0	0	0	0	--	--	--	--	--	--	--	--	--	--	--	--	--	--	--
gene-LOC123504960	LOC123504960	0	0	0	5	11	7	0.0	0.0	0.0	5.8441	15.4685	9.537	0.0268058786136274	-4.0301133648724	normal	--	--	Cellular Component: extracellular region (GO:0005576);; Molecular Function: chitin binding (GO:0008061);;	--	--	--	--	Chitin binding Peritrophin-A domain	--	--	--	low-density lipoprotein receptor-related protein 8-like isoform X1 [Penaeus vannamei]
gene-LOC123504969	LOC123504969	0	0	0	3	4	2	0.0	0.0	0.0	3.5065	5.6249	2.7249	0.117873584716823	-2.7174877171892	normal	--	--	Cellular Component: extracellular region (GO:0005576);; Molecular Function: chitin binding (GO:0008061);;	--	--	--	--	Chitin binding Peritrophin-A domain	--	--	--	--
gene-LOC123504986	LOC123504986	0	0	0	1	2	5	0.0	0.0	0.0	1.1688	2.8125	6.8122	0.219398979855512	-1.9216771340051	normal	--	--	Cellular Component: extracellular region (GO:0005576);; Molecular Function: chitin binding (GO:0008061);;	--	--	--	--	Chitin binding Peritrophin-A domain	--	--	--	low-density lipoprotein receptor-related protein 8-like isoform X1 [Penaeus vannamei]
gene-LOC123504996	LOC123504996	0	0	0	0	0	0	0.0	0.0	0.0	0.0	0.0	0.0	--	--	--	--	--	Cellular Component: extracellular region (GO:0005576);; Molecular Function: chitin binding (GO:0008061);;	--	--	--	--	Chitin binding Peritrophin-A domain	--	--	--	uncharacterized protein LOC113805184 [Penaeus vannamei]
gene-LOC123505001	LOC123505001	0	0	0	0	0	0	0.0	0.0	0.0	0.0	0.0	0.0	--	--	--	--	--	--	--	--	--	--	--	--	--	--	--
gene-LOC123505010	LOC123505010	0	0	0	0	0	2	0.0	0.0	0.0	0.0	0.0	2.7249	--	--	--	--	--	Cellular Component: extracellular region (GO:0005576);; Molecular Function: chitin binding (GO:0008061);;	--	--	--	--	Chitin binding Peritrophin-A domain	--	--	--	low-density lipoprotein receptor-related protein 8-like isoform X1 [Penaeus vannamei]
gene-LOC123505019	LOC123505019	0	0	0	0	0	0	0.0	0.0	0.0	0.0	0.0	0.0	--	--	--	--	--	Cellular Component: extracellular region (GO:0005576);; Molecular Function: chitin binding (GO:0008061);;	--	--	--	--	Chitin binding Peritrophin-A domain	--	--	--	uncharacterized protein LOC113807602 isoform X1 [Penaeus vannamei]
gene-LOC123505034	LOC123505034	0	0	0	0	0	0	0	0	0	0	0	0	--	--	--	--	--	Cellular Component: extracellular region (GO:0005576);; Biological Process: chitin metabolic process (GO:0006030);; Molecular Function: chitin binding (GO:0008061);;	--	--	--	--	Chitin binding Peritrophin-A domain	--	--	--	uncharacterized protein LOC113807602 isoform X2 [Penaeus vannamei]
gene-LOC123505040	LOC123505040	7	5	5	0	2	0	6.4773	4.5169	4.5116	0.0	2.8125	0.0	0.38182428326424	0.342162681070835	normal	--	--	Cellular Component: cytoplasm (GO:0005737);; Biological Process: autophagy (GO:0006914);; Biological Process: protein transport (GO:0015031);;	K08343|4.2e-110|mdl:103575459|K08343 ubiquitin-like-conjugating enzyme ATG3 | (RefSeq) ubiquitin-like-conjugating enzyme ATG3	Autophagy - other (ko04136);; Autophagy - animal (ko04140)	[R]	General function prediction only	Autophagocytosis associated protein, active-site domain	Autophagy-related protein 3 OS=Dictyostelium discoideum OX=44689 GN=atg3 PE=3 SV=3	--	--	ubiquitin-like-conjugating enzyme ATG3 [Penaeus vannamei]
gene-LOC123505057	LOC123505057	4	2	5	4	2	3	3.7013	1.8068	4.5116	4.6753	2.8125	4.0873	0.362180789354057	-0.587639714363929	normal	--	--	Biological Process: peptide secretion (GO:0002790);; Molecular Function: molecular_function (GO:0003674);; Molecular Function: actin binding (GO:0003779);; Molecular Function: binding (GO:0005488);; Molecular Function: protein binding (GO:0005515);; Cellular Component: cellular_component (GO:0005575);; Cellular Component: intracellular (GO:0005622);; Cellular Component: cell (GO:0005623);; Cellul…	K19948|1.6e-72|ocu:100355512|K19948 MICAL-like protein 1 | (RefSeq) MICALL1; MICAL like 1	--	[Z]	Cytoskeleton	Bivalent Mical/EHBP Rab binding domain	Alpha-actinin A OS=Dictyostelium discoideum OX=44689 GN=abpA PE=1 SV=2	--	--	EH domain-binding protein 1 isoform X2 [Orussus abietinus]
gene-LOC123505067	LOC123505067	0	0	0	0	0	0	0	0	0	0	0	0	--	--	--	--	--	Cellular Component: nucleus (GO:0005634);; Biological Process: regulation of transcription, DNA-templated (GO:0006355);; Molecular Function: sequence-specific DNA binding (GO:0043565);;	K18490|2.3e-37|crg:105319919|K18490 homeobox protein OTX2 | (RefSeq) homeobox protein otx5-B isoform X1	--	[K]	Transcription	Homeodomain	Homeobox protein OTX OS=Strongylocentrotus purpuratus OX=7668 GN=OTX PE=2 SV=1	--	--	LOW QUALITY PROTEIN: homeobox protein OTX2-like [Penaeus vannamei]
gene-LOC123505075	LOC123505075	0	0	0	0	0	0	0	0	0	0	0	0	--	--	--	--	--	Cellular Component: nucleus (GO:0005634);; Biological Process: regulation of transcription, DNA-templated (GO:0006355);; Molecular Function: sequence-specific DNA binding (GO:0043565);;	K18490|2.5e-33|dpte:113791890|K18490 homeobox protein OTX2 | (RefSeq) homeobox protein OTX1 A-like isoform X1	--	[K]	Transcription	Homeodomain	Homeotic protein ocelliless OS=Drosophila melanogaster OX=7227 GN=oc PE=2 SV=2	--	--	Homeobox protein OTX1, partial [Armadillidium nasatum]
gene-LOC123505083	LOC123505083	64	69	74	36	27	24	59.2215	62.3337	66.7712	42.0775	37.9682	32.6983	0.621593553875381	0.46857914592243	normal	--	--	Molecular Function: translation initiation factor activity (GO:0003743);; Cellular Component: eukaryotic translation initiation factor 3 complex (GO:0005852);; Molecular Function: translation initiation factor binding (GO:0031369);;	K03253|2.1e-268|dpx:DAPPUDRAFT_303630|K03253 translation initiation factor 3 subunit B | (RefSeq) hypothetical protein	RNA transport (ko03013)	[J]	Translation, ribosomal structure and biogenesis	Eukaryotic translation initiation factor eIF2A	Eukaryotic translation initiation factor 3 subunit B OS=Bombyx mori OX=7091 GN=eIF3-S9 PE=2 SV=1	--	--	eukaryotic translation initiation factor 3 subunit B, partial [Procambarus clarkii]
gene-LOC123505093	LOC123505093	1	4	3	0	0	1	0.9253	3.6135	2.7069	0.0	0.0	1.3624	0.255353571032697	2.01512084105136	normal	--	--	Molecular Function: chaperone binding (GO:0051087);;	K09557|9.3e-11|prap:111000109|K09557 BCL2-associated athanogene 3 | (RefSeq) BAG domain-containing protein Samui isoform X1	--	[T]	Signal transduction mechanisms	BAG domain	BAG domain-containing protein Samui OS=Bombyx mori OX=7091 GN=Samui PE=2 SV=1	--	--	BAG domain-containing protein Samui-like isoform X1 [Penaeus vannamei]
gene-LOC123505109	LOC123505109	5	3	5	2	0	2	4.6267	2.7102	4.5116	2.3376	0.0	2.7249	0.289486229363324	1.71440302751601	normal	[I]	Lipid transport and metabolism	Molecular Function: ligase activity (GO:0016874);;	K01969|8.8e-249|lcf:108881157|K01969 3-methylcrotonyl-CoA carboxylase beta subunit [EC:6.4.1.4] | (RefSeq) mccc2; methylcrotonoyl-CoA carboxylase beta chain, mitochondrial	Valine, leucine and isoleucine degradation (ko00280)	[EI]	Amino acid transport and metabolism;; Lipid transport and metabolism	Carboxyl transferase domain	Probable methylcrotonoyl-CoA carboxylase beta chain, mitochondrial OS=Drosophila melanogaster OX=7227 GN=Mccc2 PE=2 SV=1	--	--	LOW QUALITY PROTEIN: methylcrotonoyl-CoA carboxylase beta chain, mitochondrial-like [Penaeus vannamei]
gene-LOC123505115	LOC123505115	3	6	10	18	14	16	2.776	5.4203	9.0231	21.0387	19.6872	21.7989	0.289510433065298	-1.88306953556824	normal	--	--	Cellular Component: integral component of membrane (GO:0016021);;	--	--	--	--	Uncharacterized protein conserved in bacteria (DUF2236)	--	--	--	uncharacterized protein LOC113814379 [Penaeus vannamei]
gene-LOC123505121	LOC123505121	34	28	19	93	73	86	31.4614	25.2948	17.144	108.7001	102.6548	117.1691	0.384947507654093	-2.20483807694267	normal	--	--	Cellular Component: proteasome complex (GO:0000502);;	K03039|1.7e-115|tca:661768|K03039 26S proteasome regulatory subunit N9 | (RefSeq) 26S proteasome non-ATPase regulatory subunit 13	Proteasome (ko03050)	[O]	Posttranslational modification, protein turnover, chaperones	PCI domain	26S proteasome non-ATPase regulatory subunit 13 OS=Dictyostelium discoideum OX=44689 GN=psmD13 PE=2 SV=1	--	--	26S proteasome non-ATPase regulatory subunit 13-like [Penaeus vannamei]
gene-LOC123505126	LOC123505126	1	0	0	0	1	0	0.9253	0.0	0.0	0.0	1.4062	0.0	0.312828992858654	-1.259613665735	normal	--	--	Molecular Function: molecular_function (GO:0003674);; Molecular Function: catalytic activity (GO:0003824);; Molecular Function: ubiquitin-protein transferase activity (GO:0004842);; Molecular Function: binding (GO:0005488);; Molecular Function: protein binding (GO:0005515);; Cellular Component: cellular_component (GO:0005575);; Cellular Component: intracellular (GO:0005622);; Cellular Component: …	K10585|4.6e-78|lak:106151076|K10585 ubiquitin-conjugating enzyme E2 Z [EC:2.3.2.23] | (RefSeq) ubiquitin-conjugating enzyme E2 Z-like	Ubiquitin mediated proteolysis (ko04120)	[O]	Posttranslational modification, protein turnover, chaperones	Ubiquitin-conjugating enzyme	Probable ubiquitin-conjugating enzyme protein 17 OS=Caenorhabditis elegans OX=6239 GN=ubc-17 PE=3 SV=3	--	--	ubiquitin-conjugating enzyme E2 Z-like isoform X1 [Penaeus vannamei]
gene-LOC123505152	LOC123505152	0	0	0	1	0	1	0.0	0.0	0.0	1.1688	0.0	1.3624	--	--	--	--	--	Cellular Component: integral component of membrane (GO:0016021);;	K08175|4.8e-45|pdam:113668433|K08175 MFS transporter, FHS family, Na+ dependent glucose transporter 1 | (RefSeq) sodium-dependent glucose transporter 1A-like	--	--	--	Major Facilitator Superfamily	--	--	--	PREDICTED: major facilitator superfamily domain-containing protein 4A-like [Hyalella azteca]
gene-LOC123505158	LOC123505158	2	0	2	1	1	2	1.8507	0.0	1.8046	1.1688	1.4062	2.7249	0.312828992858654	-1.259613665735	normal	--	--	--	K10704|1.0e-60|prap:111003740|K10704 ubiquitin-conjugating enzyme E2 variant | (RefSeq) ubiquitin-conjugating enzyme E2 variant 2	Toll and Imd signaling pathway (ko04624)	[O]	Posttranslational modification, protein turnover, chaperones	Ubiquitin-conjugating enzyme	Ubiquitin-conjugating enzyme E2 variant 1 OS=Caenorhabditis elegans OX=6239 GN=uev-1 PE=1 SV=1	--	--	ubiquitin-conjugating enzyme E2, partial [Penaeus monodon]
gene-LOC123505159	LOC123505159	0	0	0	0	0	0	0.0	0.0	0.0	0.0	0.0	0.0	--	--	--	[R]	General function prediction only	Molecular Function: protein-arginine N-methyltransferase activity (GO:0016274);;	K11438|8.1e-175|zne:110833257|K11438 type III protein arginine methyltransferase [EC:2.1.1.321] | (RefSeq) protein arginine N-methyltransferase 7 isoform X1	--	[R]	General function prediction only	Ribosomal protein L11 methyltransferase (PrmA)	Protein arginine N-methyltransferase 7 OS=Drosophila yakuba OX=7245 GN=Art7 PE=3 SV=1	--	--	protein arginine N-methyltransferase 7-like [Penaeus vannamei]
gene-LOC123505164	LOC123505164	2	1	6	24	17	19	1.8507	0.9034	5.4139	28.0516	23.9059	25.8862	0.0381612638627301	-3.81062143536686	normal	--	--	--	--	--	--	--	--	--	--	--	uncharacterized protein LOC113810781 [Penaeus vannamei]
gene-LOC123505184	LOC123505184	0	0	1	1	1	0	0.0	0.0	0.9023	1.1688	1.4062	0.0	0.312828992858654	-1.259613665735	normal	--	--	Biological Process: negative regulation of transcription from RNA polymerase II promoter (GO:0000122);; Molecular Function: nucleic acid binding (GO:0003676);; Biological Process: regulation of transcription, DNA-templated (GO:0006355);; Biological Process: regulation of transcription from RNA polymerase II promoter (GO:0006357);; Biological Process: biological_process (GO:0008150);; Biological P…	K09219|4.1e-32|obi:106878983|K09219 scratch | (RefSeq) transcriptional repressor scratch 2-like	--	[K]	Transcription	Zinc finger, C2H2 type	Protein escargot OS=Drosophila melanogaster OX=7227 GN=esg PE=1 SV=2	--	--	Transcriptional repressor scratch 1 [Armadillidium nasatum]
gene-LOC123505202	LOC123505202	0	0	0	0	0	0	0	0	0	0	0	0	--	--	--	--	--	Biological Process: negative regulation of transcription from RNA polymerase II promoter (GO:0000122);; Molecular Function: nucleic acid binding (GO:0003676);; Biological Process: regulation of transcription, DNA-templated (GO:0006355);; Biological Process: regulation of transcription from RNA polymerase II promoter (GO:0006357);; Biological Process: biological_process (GO:0008150);; Biological P…	K09219|1.3e-26|acs:100555181|K09219 scratch | (RefSeq) scrt2; transcriptional repressor scratch 2	--	[K]	Transcription	Zinc finger, C2H2 type	Protein escargot OS=Drosophila melanogaster OX=7227 GN=esg PE=1 SV=2	--	--	transcriptional repressor scratch 1-like [Penaeus vannamei]
gene-LOC123505208	LOC123505208	1	0	4	1	0	0	0.9253	0.0	3.6093	1.1688	0.0	0.0	--	--	--	--	--	--	K18668|3.8e-102|lhu:105673247|K18668 ribonuclease ZC3H12 [EC:3.1.-.-] | (RefSeq) probable ribonuclease ZC3H12D isoform X1	--	[S]	Function unknown	Zc3h12a-like Ribonuclease NYN domain	Endoribonuclease rege-1 OS=Caenorhabditis elegans OX=6239 GN=rege-1 PE=1 SV=5	--	--	endoribonuclease ZC3H12A-like [Penaeus vannamei]
gene-LOC123505214	LOC123505214	0	0	0	0	0	0	0.0	0.0	0.0	0.0	0.0	0.0	--	--	--	--	--	Molecular Function: nucleic acid binding (GO:0003676);;	--	--	--	--	Zinc finger, C2H2 type	--	--	--	uncharacterized protein LOC113808842 [Penaeus vannamei]
gene-LOC123505222	LOC123505222	0	1	0	1	3	0	0.0	0.9034	0.0	1.1688	4.2187	0.0	0.269847621215477	-1.55775825243852	normal	--	--	--	--	--	--	--	--	--	--	--	hypothetical protein C7M84_008856 [Penaeus vannamei]
gene-LOC123505229	LOC123505229	10	12	16	3	2	2	9.2534	10.8406	14.437	3.5065	2.8125	2.7249	0.318809887018532	1.41837704501226	normal	[M]	Cell wall/membrane/envelope biogenesis	Molecular Function: protein serine/threonine kinase activity (GO:0004674);; Molecular Function: ATP binding (GO:0005524);;	K06276|1.4e-147|zne:110834503|K06276 3-phosphoinositide dependent protein kinase-1 [EC:2.7.11.1] | (RefSeq) 3-phosphoinositide-dependent protein kinase 1 isoform X1	FoxO signaling pathway (ko04068);; Autophagy - animal (ko04140);; mTOR signaling pathway (ko04150)	[T]	Signal transduction mechanisms	Protein kinase domain	3-phosphoinositide-dependent protein kinase 1 OS=Drosophila melanogaster OX=7227 GN=Pdk1 PE=1 SV=4	--	--	3-phosphoinositide-dependent protein kinase 1-like [Penaeus vannamei]
gene-LOC123505237	LOC123505237	2	2	2	0	0	3	1.8507	1.8068	1.8046	0.0	0.0	4.0873	0.331955748901855	1.33403741964117	normal	--	--	Molecular Function: protein binding (GO:0005515);; Biological Process: response to stress (GO:0006950);; Biological Process: response to unfolded protein (GO:0006986);; Biological Process: cell communication (GO:0007154);; Biological Process: signal transduction (GO:0007165);; Biological Process: biological_process (GO:0008150);; Biological Process: cellular process (GO:0009987);; Biological Proc…	K14027|2.8e-27|sanh:107672290|K14027 homocysteine-responsive endoplasmic reticulum-resident ubiquitin-like domain member 1 protein | (RefSeq) homocysteine-responsive endoplasmic reticulum-resident ubiquitin-like domain member 1 protein isoform X1	Protein processing in endoplasmic reticulum (ko04141)	[O]	Posttranslational modification, protein turnover, chaperones	Ubiquitin family	--	--	--	PREDICTED: homocysteine-responsive endoplasmic reticulum-resident ubiquitin-like domain member 2 protein [Branchiostoma belcheri]
gene-LOC123505242	LOC123505242	2	6	1	4	0	2	1.8507	5.4203	0.9023	4.6753	0.0	2.7249	0.204394013841446	2.47591925537024	normal	[BQ]	Chromatin structure and dynamics;; Secondary metabolites biosynthesis, transport and catabolism	Cellular Component: nucleus (GO:0005634);; Molecular Function: NAD-dependent histone deacetylase activity (H3-K14 specific) (GO:0032041);; Molecular Function: metal ion binding (GO:0046872);;	K11404|7.3e-206|dpx:DAPPUDRAFT_128123|K11404 histone deacetylase 3 [EC:3.5.1.98] | (RefSeq) HDA3; putative histone deacetylase HDAC3 protein	--	[B]	Chromatin structure and dynamics	Histone deacetylase domain	Histone deacetylase 1 OS=Strongylocentrotus purpuratus OX=7668 GN=HDAC1 PE=2 SV=1	--	--	histone deacetylase 3-like [Penaeus vannamei]
gene-LOC123505248	LOC123505248	0	0	0	0	0	0	0.0	0.0	0.0	0.0	0.0	0.0	--	--	--	--	--	Cellular Component: integral component of membrane (GO:0016021);;	--	--	--	--	--	--	--	--	basic proline-rich protein-like [Penaeus vannamei]
gene-LOC123505281	LOC123505281	31	24	27	7	12	11	28.6854	21.6813	24.3625	8.1817	16.8748	14.9867	0.521874786915872	0.118734729205928	normal	--	--	Molecular Function: molecular_function (GO:0003674);; Molecular Function: binding (GO:0005488);; Molecular Function: protein binding (GO:0005515);; Cellular Component: cellular_component (GO:0005575);; Cellular Component: intracellular (GO:0005622);; Cellular Component: cell (GO:0005623);; Cellular Component: cytoplasm (GO:0005737);; Biological Process: protein folding (GO:0006457);; Biological P…	--	--	[T]	Signal transduction mechanisms	CS domain	Nuclear movement protein nudC OS=Dictyostelium discoideum OX=44689 GN=nudc PE=3 SV=1	--	--	nuclear migration protein nudC-like [Centruroides sculpturatus]
gene-LOC123505297	LOC123505297	0	0	0	0	0	0	0.0	0.0	0.0	0.0	0.0	0.0	--	--	--	--	--	Cellular Component: integral component of membrane (GO:0016021);;	--	--	--	--	--	--	--	--	uncharacterized protein LOC113801957 [Penaeus vannamei]
gene-LOC123505330	LOC123505330	5	2	5	1	1	3	4.6267	1.8068	4.5116	1.1688	1.4062	4.0873	0.375619699188856	0.0744237539061713	normal	--	--	--	--	--	--	--	--	--	--	--	--
gene-LOC123505352	LOC123505352	0	1	0	0	1	1	0.0	0.9034	0.0	0.0	1.4062	1.3624	0.368881839776808	-0.443598867001603	normal	--	--	Biological Process: eye development (GO:0001654);; Biological Process: establishment of planar polarity (GO:0001736);; Biological Process: morphogenesis of a polarized epithelium (GO:0001738);; Biological Process: compound eye morphogenesis (GO:0001745);; Biological Process: morphogenesis of an epithelium (GO:0002009);; Cellular Component: cellular_component (GO:0005575);; Cellular Component: int…	K08546|5.8e-06|dpa:109533662|K08546 nuclear receptor subfamily 2 group E member 3 | (RefSeq) photoreceptor-specific nuclear receptor-like	--	--	--	Cell-cycle sustaining, positive selection,	--	--	--	uncharacterized protein LOC113812689 [Penaeus vannamei]
gene-LOC123505360	LOC123505360	7	3	2	0	0	0	6.4773	2.7102	1.8046	0.0	0.0	0.0	0.289486229363324	1.71440302751601	normal	--	--	Cellular Component: integral component of membrane (GO:0016021);;	K17087|1.3e-260|lgi:LOTGIDRAFT_196341|K17087 transmembrane 9 superfamily member 3 | (RefSeq) hypothetical protein	--	[U]	Intracellular trafficking, secretion, and vesicular transport	Endomembrane protein 70	Putative phagocytic receptor 1b OS=Dictyostelium discoideum OX=44689 GN=phg1b PE=2 SV=1	--	--	LOW QUALITY PROTEIN: transmembrane 9 superfamily member 3-like [Penaeus vannamei]
gene-LOC123505367	LOC123505367	10	5	9	0	1	1	9.2534	4.5169	8.1208	0.0	1.4062	1.3624	0.336708038287244	1.00422614934094	normal	--	--	Molecular Function: oxidoreductase activity, acting on single donors with incorporation of molecular oxygen, incorporation of two atoms of oxygen (GO:0016702);;	K10712|9.3e-40|phyp:113538746|K10712 cysteamine dioxygenase [EC:1.13.11.19] | (RefSeq) 2-aminoethanethiol dioxygenase-like	Taurine and hypotaurine metabolism (ko00430)	[S]	Function unknown	PCO_ADO	--	--	--	2-aminoethanethiol dioxygenase-like [Penaeus vannamei]
gene-LOC123505377	LOC123505377	19	21	19	5	6	8	17.5814	18.9711	17.144	5.8441	8.4374	10.8994	0.432900022811546	0.857604423494092	normal	--	--	Biological Process: intracellular transport (GO:0046907);;	K15306|4.9e-39|bacu:103008336|K15306 Ran-binding protein 1 | (RefSeq) RANBP1; RAN binding protein 1	Human T-cell leukemia virus 1 infection (ko05166);; Viral carcinogenesis (ko05203)	[U]	Intracellular trafficking, secretion, and vesicular transport	RanBP1 domain	Ran-specific GTPase-activating protein homolog OS=Dictyostelium discoideum OX=44689 GN=ranbp1 PE=1 SV=1	--	--	ran-specific GTPase-activating protein-like [Penaeus vannamei]
gene-LOC123505388	LOC123505388	105	96	101	14	17	8	97.1602	86.7251	91.1337	16.3635	23.9059	10.8994	0.487312316985478	1.58304062012404	normal	--	--	Molecular Function: RNA 7-methylguanosine cap binding (GO:0000340);; Molecular Function: mRNA binding (GO:0003729);;	--	--	--	--	Nuclear cap-binding protein subunit 3	--	--	--	putative uncharacterized protein C17orf85-like [Penaeus vannamei]
gene-LOC123505401	LOC123505401	5	6	6	1	0	1	4.6267	5.4203	5.4139	1.1688	0.0	1.3624	0.204394013841446	2.47591925537024	normal	[I]	Lipid transport and metabolism	Molecular Function: catalytic activity (GO:0003824);;	K18426|1.5e-66|dpx:DAPPUDRAFT_335707|K18426 ethylmalonyl-CoA/methylmalonyl-CoA decarboxylase [EC:4.1.1.94 4.1.1.-] | (RefSeq) hypothetical protein	Propanoate metabolism (ko00640)	[I]	Lipid transport and metabolism	Enoyl-CoA hydratase/isomerase	--	--	--	ethylmalonyl-CoA decarboxylase-like [Penaeus vannamei]
gene-LOC123505409	LOC123505409	0	0	0	0	0	0	0.0	0.0	0.0	0.0	0.0	0.0	--	--	--	--	--	--	--	--	--	--	--	--	--	--	--
gene-LOC123505417	LOC123505417	0	0	1	0	1	0	0.0	0.0	0.9023	0.0	1.4062	0.0	0.312828992858654	-1.259613665735	normal	--	--	--	--	--	--	--	--	--	--	--	hypothetical protein C7M84_022271 [Penaeus vannamei]
gene-LOC123505427	LOC123505427	0	0	1	1	0	0	0.0	0.0	0.9023	1.1688	0.0	0.0	--	--	--	--	--	Biological Process: signal transduction (GO:0007165);;	K09850|3.5e-60|zne:110828224|K09850 Ras association domain-containing protein 1 | (RefSeq) ras association domain-containing protein 1-like isoform X1	Hippo signaling pathway - multiple species (ko04392)	[T]	Signal transduction mechanisms	Novel Ras effector 1 C-terminal SARAH (Sav/Rassf/Hpo) domain	--	--	--	SARAH domain [Trinorchestia longiramus]
gene-LOC123505430	LOC123505430	1	1	4	8	8	9	0.9253	0.9034	3.6093	9.3505	11.2498	12.2619	0.117215975398303	-2.78740731591414	normal	[MDT]	Cell wall/membrane/envelope biogenesis;; Cell cycle control, cell division, chromosome partitioning;; Signal transduction mechanisms	Molecular Function: ATP binding (GO:0005524);;	K22399|1.6e-109|lak:106180667|K22399 pachytene checkpoint protein 2 | (RefSeq) pachytene checkpoint protein 2 homolog	--	[O]	Posttranslational modification, protein turnover, chaperones	ATPase family associated with various cellular activities (AAA)	Putative pachytene checkpoint protein 2 OS=Caenorhabditis elegans OX=6239 GN=pch-2 PE=1 SV=1	--	--	putative pachytene checkpoint protein 2-like [Penaeus vannamei]
gene-LOC123505434	LOC123505434	26	28	23	7	2	5	24.0587	25.2948	20.7532	8.1817	2.8125	6.8122	0.200928167104439	2.55697183418338	normal	--	--	Cellular Component: peroxisomal membrane (GO:0005778);; Biological Process: peroxisome organization (GO:0007031);;	K13335|5.9e-54|zne:110834932|K13335 peroxin-16 | (RefSeq) peroxisomal membrane protein PEX16 isoform X1	Peroxisome (ko04146)	[U]	Intracellular trafficking, secretion, and vesicular transport	Peroxisomal membrane protein (Pex16)	--	--	--	peroxisomal membrane protein PEX16-like [Penaeus vannamei]
gene-LOC123505439	LOC123505439	0	0	0	0	1	0	0.0	0.0	0.0	0.0	1.4062	0.0	0.312828992858654	-1.259613665735	normal	--	--	--	--	--	--	--	--	--	--	--	cyclin-dependent kinase 12-like [Penaeus vannamei]
gene-LOC123505447	LOC123505447	3	4	1	3	3	2	2.776	3.6135	0.9023	3.5065	4.2187	2.7249	0.387511631630795	-0.358652210120564	normal	[P]	Inorganic ion transport and metabolism	Molecular Function: calcium-transporting ATPase activity (GO:0005388);; Molecular Function: ATP binding (GO:0005524);; Cellular Component: integral component of membrane (GO:0016021);; Cellular Component: sarcoplasmic reticulum membrane (GO:0033017);;	K05853|0.0e+00|asn:102377951|K05853 P-type Ca2+ transporter type 2A [EC:7.2.2.10] | (RefSeq) ATP2A1; sarcoplasmic/endoplasmic reticulum calcium ATPase 1 isoform X1	Calcium signaling pathway (ko04020);; Cardiac muscle contraction (ko04260);; Adrenergic signaling in cardiomyocytes (ko04261)	[P]	Inorganic ion transport and metabolism	E1-E2 ATPase	Calcium-transporting ATPase sarcoplasmic/endoplasmic reticulum type OS=Anopheles gambiae OX=7165 GN=SERCA PE=3 SV=5	--	--	sarco/endoplasmic reticulum Ca2+ ATPase [Callinectes sapidus]
gene-LOC123505504	LOC123505504	0	0	0	0	0	0	0.0	0.0	0.0	0.0	0.0	0.0	--	--	--	[R]	General function prediction only	Cellular Component: integral component of membrane (GO:0016021);;	K05030|2.4e-116|dpx:DAPPUDRAFT_255495|K05030 calcium-activated chloride channel regulator 3/4 | (RefSeq) hypothetical protein	--	--	--	Calcium-activated chloride channel N terminal	--	--	--	calcium-activated chloride channel regulator 1-like [Penaeus vannamei]
gene-LOC123505510	LOC123505510	0	0	0	0	0	0	0.0	0.0	0.0	0.0	0.0	0.0	--	--	--	[M]	Cell wall/membrane/envelope biogenesis	Molecular Function: protein kinase activity (GO:0004672);; Molecular Function: ATP binding (GO:0005524);;	K08858|9.4e-101|dpa:109539140|K08858 serine/threonine-protein kinase SBK [EC:2.7.11.1] | (RefSeq) serine/threonine-protein kinase SBK1-like	--	[T]	Signal transduction mechanisms	Protein kinase domain	Serine/threonine-protein kinase meng-po OS=Drosophila melanogaster OX=7227 GN=meng PE=1 SV=1	--	--	LOW QUALITY PROTEIN: serine/threonine-protein kinase SRK2B-like [Penaeus vannamei]
gene-LOC123505516	LOC123505516	0	0	0	0	0	0	0.0	0.0	0.0	0.0	0.0	0.0	--	--	--	[M]	Cell wall/membrane/envelope biogenesis	Molecular Function: protein kinase activity (GO:0004672);; Molecular Function: ATP binding (GO:0005524);;	K08858|7.1e-29|zne:110829411|K08858 serine/threonine-protein kinase SBK [EC:2.7.11.1] | (RefSeq) serine/threonine-protein kinase SBK1	--	[T]	Signal transduction mechanisms	Protein kinase domain	Serine/threonine-protein kinase meng-po OS=Drosophila melanogaster OX=7227 GN=meng PE=1 SV=1	--	--	serine/threonine-protein kinase meng-po-like [Penaeus vannamei]
gene-LOC123505524	LOC123505524	7	3	5	1	2	2	6.4773	2.7102	4.5116	1.1688	2.8125	2.7249	0.379401186228896	-0.207274106489092	normal	--	--	--	--	--	--	--	--	--	--	--	hypothetical protein C7M84_015798 [Penaeus vannamei]
gene-LOC123505527	LOC123505527	0	0	0	0	1	0	0.0	0.0	0.0	0.0	1.4062	0.0	0.312828992858654	-1.259613665735	normal	[T]	Signal transduction mechanisms	Molecular Function: protein kinase activity (GO:0004672);; Molecular Function: ATP binding (GO:0005524);;	K08858|5.7e-31|nvi:100120913|K08858 serine/threonine-protein kinase SBK [EC:2.7.11.1] | (RefSeq) serine/threonine-protein kinase meng-po	--	[T]	Signal transduction mechanisms	Protein kinase domain	Serine/threonine-protein kinase nekl-2 OS=Caenorhabditis elegans OX=6239 GN=nekl-2 PE=2 SV=1	--	--	Protein kinase domain [Trinorchestia longiramus]
gene-LOC123505532	LOC123505532	0	0	0	0	0	2	0.0	0.0	0.0	0.0	0.0	2.7249	--	--	--	[O]	Posttranslational modification, protein turnover, chaperones	Molecular Function: protein tyrosine kinase activity (GO:0004713);; Molecular Function: ATP binding (GO:0005524);;	K08858|3.0e-80|bim:100745474|K08858 serine/threonine-protein kinase SBK [EC:2.7.11.1] | (RefSeq) serine/threonine-protein kinase SBK1	--	[T]	Signal transduction mechanisms	Protein kinase domain	Serine/threonine-protein kinase meng-po OS=Drosophila melanogaster OX=7227 GN=meng PE=1 SV=1	--	--	serine/threonine-protein kinase meng-po-like [Penaeus vannamei]
gene-LOC123505547	LOC123505547	10	5	8	7	6	4	9.2534	4.5169	7.2185	8.1817	8.4374	5.4497	0.376137873812943	-0.96357734905976	normal	--	--	Biological Process: lipid transport (GO:0006869);; Molecular Function: lipid binding (GO:0008289);; Cellular Component: integral component of membrane (GO:0016021);;	K02602|4.6e-52|dpo:Dpse_GA19098|K02602 cytoplasmic polyadenylation element-binding protein | (RefSeq) uncharacterized protein, isoform B	Dorso-ventral axis formation (ko04320)	[R]	General function prediction only	--	--	--	--	testis-expressed protein 2-like [Penaeus vannamei]
gene-LOC123505552	LOC123505552	0	0	0	0	0	0	0.0	0.0	0.0	0.0	0.0	0.0	--	--	--	[G]	Carbohydrate transport and metabolism	Molecular Function: cellulase activity (GO:0008810);; Biological Process: cellulose catabolic process (GO:0030245);;	K01179|8.0e-133|nve:5520485|K01179 endoglucanase [EC:3.2.1.4] | (RefSeq) endoglucanase A	Starch and sucrose metabolism (ko00500)	--	--	Glycosyl hydrolase family 9	Endoglucanase OS=Dictyostelium discoideum OX=44689 GN=celA PE=2 SV=1	--	--	beta 1,4-endoglucanase [Cherax quadricarinatus]
gene-LOC123505556	LOC123505556	3	7	8	1	2	1	2.776	6.3237	7.2185	1.1688	2.8125	1.3624	0.367856613949986	0.739103793781608	normal	--	--	Molecular Function: RNA binding (GO:0003723);;	--	--	--	--	RNA recognition motif. (a.k.a. RRM, RBD, or RNP domain)	--	--	--	probable RNA-binding protein 18 isoform X1 [Penaeus vannamei]
gene-LOC123505571	LOC123505571	0	1	2	2	1	1	0.0	0.9034	1.8046	2.3376	1.4062	1.3624	0.368881839776808	-0.443598867001603	normal	--	--	Cellular Component: endoplasmic reticulum membrane (GO:0005789);; Cellular Component: integral component of membrane (GO:0016021);;	K13989|3.1e-100|npr:108784517|K13989 Derlin-2/3 | (RefSeq) DERL2; derlin-2 isoform X1	Protein processing in endoplasmic reticulum (ko04141)	[S]	Function unknown	Der1-like family	Derlin-2 OS=Caenorhabditis elegans OX=6239 GN=R151.6 PE=2 SV=2	--	--	derlin-2-like [Penaeus vannamei]
gene-LOC123505575	LOC123505575	0	0	0	1	0	0	0.0	0.0	0.0	1.1688	0.0	0.0	--	--	--	--	--	--	K15015|4.2e-178|dpx:DAPPUDRAFT_23032|K15015 solute carrier family 32 (vesicular inhibitory amino acid transporter) | (RefSeq) hypothetical protein	--	[ET]	Amino acid transport and metabolism;; Signal transduction mechanisms	Transmembrane amino acid transporter protein	Vesicular GABA transporter OS=Caenorhabditis elegans OX=6239 GN=unc-47 PE=1 SV=2	--	--	LOW QUALITY PROTEIN: vesicular inhibitory amino acid transporter-like [Penaeus vannamei]
gene-LOC123505580	LOC123505580	0	0	0	0	0	0	0.0	0.0	0.0	0.0	0.0	0.0	--	--	--	--	--	--	--	--	--	--	--	--	--	--	--
gene-LOC123505595	LOC123505595	0	0	2	0	1	1	0.0	0.0	1.8046	0.0	1.4062	1.3624	0.312828992858654	-1.259613665735	normal	--	--	--	--	--	--	--	--	--	--	--	uncharacterized protein LOC111868934 [Cryptotermes secundus]
gene-LOC123505614	LOC123505614	0	0	0	0	0	1	0.0	0.0	0.0	0.0	0.0	1.3624	--	--	--	--	--	Cellular Component: Golgi membrane (GO:0000139);; Biological Process: regulation of protein phosphorylation (GO:0001932);; Biological Process: positive regulation of protein phosphorylation (GO:0001934);; Biological Process: regulation of cytokine-mediated signaling pathway (GO:0001959);; Molecular Function: molecular_function (GO:0003674);; Molecular Function: binding (GO:0005488);; Molecular Fu…	K10423|2.6e-18|nve:5515269|K10423 CAP-Gly domain-containing linker protein 3/4 | (RefSeq) CAP-Gly domain-containing linker protein 3 isoform X3	--	[ZR]	Cytoskeleton;; General function prediction only	CAP-Gly domain	Restin homolog OS=Drosophila melanogaster OX=7227 GN=CLIP-190 PE=1 SV=1	--	--	CAP-Gly domain-containing linker protein 1, partial [Penaeus vannamei]
gene-LOC123505622	LOC123505622	95	71	85	38	20	15	87.9069	64.1404	76.6967	44.4151	28.1246	20.4365	0.565553645255006	0.928994205595665	normal	--	--	Biological Process: tRNA wobble uridine modification (GO:0002098);; Cellular Component: Elongator holoenzyme complex (GO:0033588);;	K11373|1.6e-169|crg:105331711|K11373 elongator complex protein 1 | (RefSeq) putative elongator complex protein 1	--	[K]	Transcription	IKI3 family	Putative elongator complex protein 1 OS=Drosophila melanogaster OX=7227 GN=Elp1 PE=1 SV=2	--	--	putative elongator complex protein 1 [Penaeus vannamei]
gene-LOC123505631	LOC123505631	19	19	21	6	4	3	17.5814	17.1643	18.9486	7.0129	5.6249	4.0873	0.372826645195087	1.23206455006599	normal	--	--	Cellular Component: ESCRT I complex (GO:0000813);; Biological Process: protein transport to vacuole involved in ubiquitin-dependent protein catabolic process via the multivesicular body sorting pathway (GO:0043328);;	K12184|5.7e-87|zne:110829184|K12184 ESCRT-I complex subunit VPS28 | (RefSeq) vacuolar protein sorting-associated protein 28 homolog	Endocytosis (ko04144)	[U]	Intracellular trafficking, secretion, and vesicular transport	VPS28 protein	Vacuolar protein sorting-associated protein 28 homolog OS=Drosophila melanogaster OX=7227 GN=Vps28 PE=1 SV=1	--	--	vacuolar protein sorting-associated protein 28 homolog [Penaeus vannamei]
gene-LOC123505635	LOC123505635	0	0	0	0	0	0	0.0	0.0	0.0	0.0	0.0	0.0	--	--	--	--	--	Cellular Component: cellular_component (GO:0005575);; Biological Process: cell adhesion (GO:0007155);; Biological Process: heterophilic cell-cell adhesion via plasma membrane cell adhesion molecules (GO:0007157);; Biological Process: biological_process (GO:0008150);; Cellular Component: membrane (GO:0016020);; Biological Process: biological adhesion (GO:0022610);; Cellular Component: intrinsic co…	K14313|4.3e-15|dqu:106743602|K14313 nuclear pore complex protein Nup53 | (RefSeq) uncharacterized protein LOC106743602	RNA transport (ko03013)	--	--	Immunoglobulin domain	--	--	--	hypothetical protein C7M84_014765 [Penaeus vannamei]
gene-LOC123505636	LOC123505636	0	0	0	0	0	0	0.0	0.0	0.0	0.0	0.0	0.0	--	--	--	--	--	--	--	--	--	--	--	--	--	--	--
gene-LOC123505642	LOC123505642	0	0	0	1	0	0	0.0	0.0	0.0	1.1688	0.0	0.0	--	--	--	--	--	Molecular Function: sulfotransferase activity (GO:0008146);;	--	--	[GO]	Carbohydrate transport and metabolism;; Posttranslational modification, protein turnover, chaperones	Sulfotransferase domain	WSCD family member CG9164 OS=Drosophila melanogaster OX=7227 GN=CG9164 PE=2 SV=1	--	--	WSC domain-containing protein 1-like [Penaeus vannamei]
gene-LOC123505655	LOC123505655	0	0	0	0	0	1	0.0	0.0	0.0	0.0	0.0	1.3624	--	--	--	--	--	Molecular Function: galactosylceramide sulfotransferase activity (GO:0001733);; Cellular Component: Golgi apparatus (GO:0005794);; Biological Process: glycolipid biosynthetic process (GO:0009247);; Cellular Component: integral component of membrane (GO:0016021);;	K09676|1.9e-54|isc:IscW_ISCW006134|K09676 galactose-3-O-sulfotransferase 3 [EC:2.8.2.-] | (RefSeq) galactose-3-O-sulfotransferase, putative	--	--	--	Galactose-3-O-sulfotransferase	--	--	--	putative galactose-3-O-sulfotransferase [Penaeus vannamei]
gene-LOC123505691	LOC123505691	12	21	25	3	1	3	11.104	18.9711	22.5578	3.5065	1.4062	4.0873	0.162160701160981	2.82540792189479	normal	--	--	--	--	--	--	--	--	--	--	--	--
gene-LOC123505697	LOC123505697	0	0	0	0	0	0	0	0	0	0	0	0	--	--	--	--	--	Biological Process: negative regulation of transcription from RNA polymerase II promoter (GO:0000122);; Biological Process: embryonic axis specification (GO:0000578);; Molecular Function: RNA polymerase II transcription factor activity, sequence-specific DNA binding (GO:0000981);; Molecular Function: transcription factor activity, RNA polymerase II core promoter proximal region sequence-specific …	K08706|5.4e-48|mdl:103569193|K08706 nuclear receptor subfamily 0 group A | (RefSeq) knirps-related protein	--	--	--	Zinc finger, C4 type (two domains)	Protein embryonic gonad OS=Drosophila melanogaster OX=7227 GN=eg PE=2 SV=2	--	--	Protein embryonic gonad [Armadillidium nasatum]
gene-LOC123505706	LOC123505706	0	0	0	0	0	0	0.0	0.0	0.0	0.0	0.0	0.0	--	--	--	--	--	--	--	--	--	--	--	--	--	--	--
gene-LOC123505717	LOC123505717	0	0	0	0	0	0	0	0	0	0	0	0	--	--	--	--	--	Molecular Function: protein dimerization activity (GO:0046983);;	K22400|9.3e-27|tnl:113498997|K22400 Fer3-like protein | (RefSeq) protein Fer3-like	--	[K]	Transcription	Helix-loop-helix DNA-binding domain	Protein Fer3 OS=Drosophila melanogaster OX=7227 GN=fer3 PE=2 SV=2	--	--	protein Fer3-like [Trichoplusia ni]
gene-LOC123505726	LOC123505726	11	7	3	7	2	3	10.1787	6.3237	2.7069	8.1817	2.8125	4.0873	0.367856613949986	0.739103793781608	normal	--	--	Molecular Function: ferric-chelate reductase activity (GO:0000293);; Cellular Component: integral component of membrane (GO:0016021);; Biological Process: electron transport chain (GO:0022900);;	K08360|8.7e-61|zne:110837390|K08360 cytochrome b-561 [EC:7.2.1.3] | (RefSeq) cytochrome b561 isoform X1	--	[C]	Energy production and conversion	Eukaryotic cytochrome b561	--	--	--	putative cytochrome b reductase 1-like [Penaeus vannamei]
gene-LOC123505738	LOC123505738	1	3	4	4	1	4	0.9253	2.7102	3.6093	4.6753	1.4062	5.4497	0.367002549494317	0.454789361781009	normal	--	--	--	--	--	--	--	--	--	--	--	--
gene-LOC123505746	LOC123505746	0	0	0	0	0	0	0	0	0	0	0	0	--	--	--	--	--	Molecular Function: transcription factor activity, sequence-specific DNA binding (GO:0003700);; Cellular Component: nucleus (GO:0005634);; Molecular Function: zinc ion binding (GO:0008270);; Cellular Component: host cell nucleus (GO:0042025);; Molecular Function: sequence-specific DNA binding (GO:0043565);;	K08706|7.7e-43|acep:105620991|K08706 nuclear receptor subfamily 0 group A | (RefSeq) uncharacterized protein LOC105620991	--	--	--	Zinc finger, C4 type (two domains)	Protein embryonic gonad OS=Drosophila melanogaster OX=7227 GN=eg PE=2 SV=2	--	--	zygotic gap protein knirps-like [Nilaparvata lugens]
gene-LOC123505755	LOC123505755	8	8	8	9	9	13	7.4027	7.2271	7.2185	10.5194	12.6561	17.7116	0.412623179267909	-0.935475006969488	normal	--	--	Molecular Function: DNA binding (GO:0003677);; Molecular Function: transcription factor activity, sequence-specific DNA binding (GO:0003700);;	K09173|2.8e-192|ame:411674|K09173 regulatory factor X 1/2/3 | (RefSeq) DNA-binding protein RFX2 isoform X1	--	[K]	Transcription	RFX DNA-binding domain	RFX-like transcription factor daf-19 OS=Caenorhabditis elegans OX=6239 GN=daf-19 PE=2 SV=3	--	--	Transcription factor RFX3 [Armadillidium nasatum]
gene-LOC123505793	LOC123505793	95	75	86	129	113	106	87.9069	67.754	77.599	150.7776	158.904	144.4177	0.63594968063823	-1.44988361908417	normal	--	--	Molecular Function: DNA binding (GO:0003677);;	K09273|1.1e-13|bpec:110166337|K09273 upstream-binding transcription factor | (RefSeq) ubtf; nucleolar transcription factor 1	--	--	--	HMG (high mobility group) box	--	--	--	hypothetical protein Anas_07169 [Armadillidium nasatum]
gene-LOC123505794	LOC123505794	0	0	0	0	0	0	0.0	0.0	0.0	0.0	0.0	0.0	--	--	--	--	--	--	K08099|1.8e-42|dpx:DAPPUDRAFT_307488|K08099 chlorophyllase [EC:3.1.1.14] | (RefSeq) hypothetical protein	Porphyrin and chlorophyll metabolism (ko00860)	--	--	Chlorophyllase enzyme	--	--	--	hypothetical protein C7M84_001684 [Penaeus vannamei]
gene-LOC123505801	LOC123505801	0	0	0	0	0	1	0.0	0.0	0.0	0.0	0.0	1.3624	--	--	--	--	--	Biological Process: chlorophyll catabolic process (GO:0015996);; Molecular Function: chlorophyllase activity (GO:0047746);;	K08099|1.2e-32|dpx:DAPPUDRAFT_307488|K08099 chlorophyllase [EC:3.1.1.14] | (RefSeq) hypothetical protein	Porphyrin and chlorophyll metabolism (ko00860)	--	--	Chlorophyllase	--	--	--	hypothetical protein C7M84_001684 [Penaeus vannamei]
gene-LOC123505811	LOC123505811	24	31	27	28	24	11	22.2081	28.005	24.3625	32.7269	33.7495	14.9867	0.574162933422772	-0.487786460629569	normal	--	--	--	--	--	--	--	Tho1/MOS11 C-terminal domain	--	--	--	SAP domain-containing ribonucleoprotein-like [Penaeus vannamei]
gene-LOC123505836	LOC123505836	9	1	5	1	1	3	8.328	0.9034	4.5116	1.1688	1.4062	4.0873	0.368881839776808	-0.443598867001603	normal	[T]	Signal transduction mechanisms	Molecular Function: phosphoprotein phosphatase activity (GO:0004721);;	K04460|4.8e-192|bter:100645178|K04460 serine/threonine-protein phosphatase 5 [EC:3.1.3.16] | (RefSeq) serine/threonine-protein phosphatase 5	--	[R]	General function prediction only	PPP5 TPR repeat region	Serine/threonine-protein phosphatase 5 OS=Caenorhabditis elegans OX=6239 GN=pph-5 PE=1 SV=2	--	--	Serine/threonine-protein phosphatase 5 [Armadillidium vulgare]
gene-LOC123505839	LOC123505839	105	109	87	96	81	69	97.1602	98.4691	78.5013	112.2066	113.9047	94.0078	0.728150743849872	-0.441553580869879	normal	[J]	Translation, ribosomal structure and biogenesis	Biological Process: regulation of alternative mRNA splicing, via spliceosome (GO:0000381);; Molecular Function: RNA binding (GO:0003723);;	K12891|2.4e-43|myi:110443187|K12891 splicing factor, arginine/serine-rich 2 | (RefSeq) serine/arginine-rich splicing factor 2-like isoform X1	Spliceosome (ko03040)	[A]	RNA processing and modification	RNA recognition motif. (a.k.a. RRM, RBD, or RNP domain)	Probable splicing factor, arginine/serine-rich 4 OS=Caenorhabditis elegans OX=6239 GN=rsp-4 PE=3 SV=1	--	--	serine/arginine-rich splicing factor 2, partial [Penaeus vannamei]
gene-LOC123505851	LOC123505851	0	0	0	0	0	0	0.0	0.0	0.0	0.0	0.0	0.0	--	--	--	--	--	Molecular Function: calcium ion binding (GO:0005509);;	K19932|2.7e-77|dpx:DAPPUDRAFT_302586|K19932 neuronal calcium sensor 1 | (RefSeq) hypothetical protein	--	[T]	Signal transduction mechanisms	EF-hand domain pair	Frequenin-1 OS=Drosophila melanogaster OX=7227 GN=Frq1 PE=2 SV=2	--	--	frequenin [Procambarus clarkii]
gene-LOC123505868	LOC123505868	0	0	0	0	0	0	0.0	0.0	0.0	0.0	0.0	0.0	--	--	--	--	--	Molecular Function: zinc ion binding (GO:0008270);;	K04511|8.8e-121|epa:110240549|K04511 prickle | (RefSeq) testin	Wnt signaling pathway (ko04310)	[TZR]	Signal transduction mechanisms;; Cytoskeleton;; General function prediction only	LIM domain	Protein prickle OS=Drosophila pseudoobscura pseudoobscura OX=46245 GN=pk PE=3 SV=3	--	--	prickle planar cell polarity protein 3-like [Penaeus vannamei]
gene-LOC123505888	LOC123505888	6	10	5	1	2	0	5.552	9.0339	4.5116	1.1688	2.8125	0.0	0.338785219729182	1.18355855811474	normal	--	--	Molecular Function: molecular_function (GO:0003674);; Molecular Function: nucleic acid binding (GO:0003676);; Molecular Function: DNA binding (GO:0003677);; Molecular Function: binding (GO:0005488);; Cellular Component: cellular_component (GO:0005575);; Cellular Component: intracellular (GO:0005622);; Cellular Component: cell (GO:0005623);; Cellular Component: nucleus (GO:0005634);; Cellular Comp…	K09228|8.7e-08|aag:5570815|K09228 KRAB domain-containing zinc finger protein | (RefSeq) zinc finger protein 26	--	--	--	--	--	--	--	uncharacterized protein LOC113819846 [Penaeus vannamei]
gene-LOC123505892	LOC123505892	22	11	15	0	0	0	20.3574	9.9373	13.5347	0.0	0.0	0.0	0.131736175612279	3.2274171641357	normal	--	--	--	--	--	--	--	--	--	--	--	hypothetical protein C7M84_021906 [Penaeus vannamei]
gene-LOC123505915	LOC123505915	0	0	0	0	0	0	0.0	0.0	0.0	0.0	0.0	0.0	--	--	--	--	--	--	--	--	--	--	--	--	--	--	--
gene-LOC123505918	LOC123505918	2	0	0	0	0	0	1.8507	0.0	0.0	0.0	0.0	0.0	--	--	--	--	--	--	--	--	--	--	--	--	--	--	--
gene-LOC123505951	LOC123505951	0	0	0	0	0	0	0.0	0.0	0.0	0.0	0.0	0.0	--	--	--	[E]	Amino acid transport and metabolism	--	K14157|6.1e-196|bim:100740455|K14157 alpha-aminoadipic semialdehyde synthase [EC:1.5.1.8 1.5.1.9] | (RefSeq) alpha-aminoadipic semialdehyde synthase, mitochondrial	Lysine degradation (ko00310)	[E]	Amino acid transport and metabolism	Alanine dehydrogenase/PNT, N-terminal domain	--	--	--	LOW QUALITY PROTEIN: alpha-aminoadipic semialdehyde synthase, mitochondrial-like [Penaeus vannamei]
gene-LOC123505991	LOC123505991	3	1	8	2	0	0	2.776	0.9034	7.2185	2.3376	0.0	0.0	--	--	--	--	--	Biological Process: intracellular signal transduction (GO:0035556);;	--	--	[R]	General function prediction only	Ankyrin repeats (3 copies)	--	--	--	ankyrin-1-like [Penaeus vannamei]
gene-LOC123506014	LOC123506014	1	1	1	0	0	0	0.9253	0.9034	0.9023	0.0	0.0	0.0	--	--	--	--	--	Cellular Component: integral component of membrane (GO:0016021);;	K17495|1.8e-37|aqu:100639847|K17495 CUB and sushi domain-containing protein | (RefSeq) sushi, von Willebrand factor type A, EGF and pentraxin domain-containing protein 1-like isoform X1	--	[TV]	Signal transduction mechanisms;; Defense mechanisms	Sushi repeat (SCR repeat)	--	--	--	putative furrowed [Penaeus vannamei]
gene-LOC123506019	LOC123506019	3	2	3	16	16	20	2.776	1.8068	2.7069	18.7011	22.4997	27.2486	0.0826197489359898	-3.20878140907798	normal	--	--	Molecular Function: metal ion binding (GO:0046872);;	K12026|1.8e-06|eai:106839301|K12026 tripartite motif-containing protein 56 [EC:2.3.2.27] | (RefSeq) TRIM56; tripartite motif containing 56	--	--	--	Ring finger domain	--	--	--	uncharacterized protein LOC113815873 isoform X2 [Penaeus vannamei]
gene-LOC123506040	LOC123506040	0	0	0	0	0	0	0.0	0.0	0.0	0.0	0.0	0.0	--	--	--	--	--	--	--	--	--	--	--	--	--	--	--
gene-LOC123506051	LOC123506051	16	10	14	0	2	0	14.8054	9.0339	12.6324	0.0	2.8125	0.0	0.338785219729182	1.18355855811474	normal	[E]	Amino acid transport and metabolism	--	K14157|2.5e-26|tca:660388|K14157 alpha-aminoadipic semialdehyde synthase [EC:1.5.1.8 1.5.1.9] | (RefSeq) alpha-aminoadipic semialdehyde synthase, mitochondrial	Lysine degradation (ko00310)	[E]	Amino acid transport and metabolism	Saccharopine dehydrogenase C-terminal domain	--	--	--	putative alpha-aminoadipic semialdehyde synthase, mitochondrial [Penaeus vannamei]
gene-LOC123506059	LOC123506059	0	1	0	27	21	32	0.0	0.9034	0.0	31.5581	29.5308	43.5978	0.0261165215394801	-4.10430896137883	normal	--	--	--	K22614|3.1e-12|spis:111325541|K22614 NLR family CARD domain-containing protein 3 | (RefSeq) nucleotide-binding oligomerization domain-containing protein 2-like	--	--	--	NACHT domain	--	--	--	hypothetical protein C7M84_025293 [Penaeus vannamei]
gene-LOC123506072	LOC123506072	1	1	0	35	33	35	0.9253	0.9034	0.0	40.9086	46.4056	47.6851	0.0108161047851137	-4.73895564774497	normal	--	--	--	K22614|7.8e-14|spis:111325541|K22614 NLR family CARD domain-containing protein 3 | (RefSeq) nucleotide-binding oligomerization domain-containing protein 2-like	--	--	--	NACHT domain	--	--	--	uncharacterized protein LOC113807912 isoform X2 [Penaeus vannamei]
gene-LOC123506114	LOC123506114	0	0	0	0	0	2	0.0	0.0	0.0	0.0	0.0	2.7249	--	--	--	--	--	Molecular Function: metal ion binding (GO:0046872);;	K12035|7.8e-08|adf:107354588|K12035 tripartite motif-containing protein 71 [EC:2.3.2.27] | (RefSeq) E3 ubiquitin-protein ligase TRIM71-like	--	--	--	zinc finger of C3HC4-type, RING	--	--	--	uncharacterized protein LOC113818594 [Penaeus vannamei]
gene-LOC123506145	LOC123506145	0	0	0	0	1	0	0.0	0.0	0.0	0.0	1.4062	0.0	0.312828992858654	-1.259613665735	normal	--	--	--	--	--	--	--	--	--	--	--	--
gene-LOC123506151	LOC123506151	0	0	0	0	0	0	0.0	0.0	0.0	0.0	0.0	0.0	--	--	--	--	--	Molecular Function: nucleic acid binding (GO:0003676);;	K09228|1.3e-10|els:105009719|K09228 KRAB domain-containing zinc finger protein | (RefSeq) zinc finger protein 845-like	Herpes simplex virus 1 infection (ko05168)	[R]	General function prediction only	Zinc finger, C2H2 type	--	--	--	zinc finger protein 205-like [Penaeus vannamei]
gene-LOC123506158	LOC123506158	8	5	6	1	0	1	7.4027	4.5169	5.4139	1.1688	0.0	1.3624	0.227480958611036	2.26383981507594	normal	--	--	Molecular Function: protein binding (GO:0005515);;	K08876|6.3e-24|tsp:Tsp_08308|K08876 SCY1-like protein 1 | (RefSeq) putative HEAT repeat-containing domain protein	--	[M]	Cell wall/membrane/envelope biogenesis	PDZ domain	Tax1-binding protein 3 homolog OS=Caenorhabditis elegans OX=6239 GN=txbp-3 PE=1 SV=1	--	--	uncharacterized protein C45G9.7-like [Penaeus vannamei]
gene-LOC123506166	LOC123506166	13	14	16	15	7	6	12.0294	12.6474	14.437	17.5323	9.8436	8.1746	0.464354154548443	0.114314324593595	normal	--	--	Biological Process: autophagosome assembly (GO:0000045);; Biological Process: microtubule cytoskeleton organization (GO:0000226);; Cellular Component: lytic vacuole (GO:0000323);; Cellular Component: autophagosome membrane (GO:0000421);; Biological Process: autophagy of mitochondrion (GO:0000422);; Biological Process: nematode larval development (GO:0002119);; Biological Process: larval developme…	K08341|7.7e-59|nve:5514207|K08341 GABA(A) receptor-associated protein | (RefSeq) gamma-aminobutyric acid receptor-associated protein	FoxO signaling pathway (ko04068);; Autophagy - other (ko04136);; Mitophagy - animal (ko04137);; Autophagy - animal (ko04140)	[Z]	Cytoskeleton	Autophagy protein Atg8 ubiquitin like	Protein lgg-1 OS=Caenorhabditis elegans OX=6239 GN=lgg-1 PE=1 SV=1	--	--	gamma-aminobutyrate type A receptor-associated protein [Portunus trituberculatus]
gene-LOC123506218	LOC123506218	0	0	0	0	0	0	0.0	0.0	0.0	0.0	0.0	0.0	--	--	--	--	--	Cellular Component: Golgi apparatus (GO:0005794);;	K18619|1.7e-115|aag:5571722|K18619 coronin-7 | (RefSeq) coronin-7 isoform X1	--	[Z]	Cytoskeleton	Type of WD40 repeat	--	--	--	WD40 repeat [Trinorchestia longiramus]
gene-LOC123506237	LOC123506237	304	283	280	22	31	19	281.302	255.6584	252.6478	25.714	43.5931	25.8862	0.472477401974032	2.28968319247423	normal	--	--	Molecular Function: metal ion binding (GO:0046872);;	K22415|6.4e-14|mdl:103571383|K22415 zinc finger CCCH domain-containing protein 11 | (RefSeq) uncharacterized protein LOC103571383	--	--	--	Zinc-finger containing family	--	--	--	zinc finger CCCH domain-containing protein 11A-like [Penaeus vannamei]
gene-LOC123506273	LOC123506273	3	6	5	0	1	1	2.776	5.4203	4.5116	0.0	1.4062	1.3624	0.320308210438802	1.21630558963524	normal	[R]	General function prediction only	Molecular Function: protein tyrosine kinase activity (GO:0004713);; Molecular Function: ATP binding (GO:0005524);; Cellular Component: cytoskeleton (GO:0005856);; Cellular Component: focal adhesion (GO:0005925);; Biological Process: signal complex assembly (GO:0007172);;	K05725|6.5e-153|zne:110833268|K05725 focal adhesion kinase 1 [EC:2.7.10.2] | (RefSeq) focal adhesion kinase 1 isoform X1	--	[T]	Signal transduction mechanisms	Protein tyrosine and serine/threonine kinase	Inactive tyrosine-protein kinase kin-32 OS=Caenorhabditis elegans OX=6239 GN=kin-32 PE=1 SV=1	--	--	focal adhesion kinase [Penaeus japonicus]
gene-LOC123506302	LOC123506302	6	5	5	2	1	0	5.552	4.5169	4.5116	2.3376	1.4062	0.0	0.336708038287244	1.00422614934094	normal	[O]	Posttranslational modification, protein turnover, chaperones	Molecular Function: ATP binding (GO:0005524);; Biological Process: protein folding (GO:0006457);; Biological Process: response to heat (GO:0009408);; Molecular Function: heat shock protein binding (GO:0031072);; Molecular Function: metal ion binding (GO:0046872);; Molecular Function: unfolded protein binding (GO:0051082);;	K09504|1.4e-102|pgc:109859917|K09504 DnaJ homolog subfamily A member 3 | (RefSeq) protein tumorous imaginal discs, mitochondrial-like isoform X1	--	[O]	Posttranslational modification, protein turnover, chaperones	DnaJ domain	Protein tumorous imaginal discs, mitochondrial OS=Drosophila melanogaster OX=7227 GN=l(2)tid PE=1 SV=2	--	--	protein tumorous imaginal discs, mitochondrial-like isoform X1 [Penaeus vannamei]
gene-LOC123506310	LOC123506310	0	0	0	0	0	1	0.0	0.0	0.0	0.0	0.0	1.3624	--	--	--	--	--	--	--	--	--	--	--	--	--	--	--
gene-LOC123506334	LOC123506334	0	0	0	0	0	0	0	0	0	0	0	0	--	--	--	--	--	--	--	--	--	--	--	--	--	--	--
gene-LOC123506348	LOC123506348	1	4	3	0	0	0	0.9253	3.6135	2.7069	0.0	0.0	0.0	0.255353571032697	2.01512084105136	normal	--	--	Molecular Function: protein tyrosine kinase activity (GO:0004713);; Molecular Function: ATP binding (GO:0005524);; Cellular Component: cytoskeleton (GO:0005856);; Cellular Component: focal adhesion (GO:0005925);; Biological Process: signal complex assembly (GO:0007172);;	K05725|1.2e-34|dpx:DAPPUDRAFT_309895|K05725 focal adhesion kinase 1 [EC:2.7.10.2] | (RefSeq) hypothetical protein	--	[T]	Signal transduction mechanisms	Focal adhesion targeting region	--	--	--	uncharacterized protein LOC107273475 isoform X6 [Cephus cinctus]
gene-LOC123506351	LOC123506351	0	0	0	7	6	4	0.0	0.0	0.0	8.1817	8.4374	5.4497	0.0705069011594704	-3.2274171641357	normal	--	--	Molecular Function: metal ion binding (GO:0046872);;	K10607|8.1e-06|lcm:102358471|K10607 tripartite motif-containing protein 32 [EC:2.3.2.27] | (RefSeq) TRIM32; tripartite motif containing 32	Ubiquitin mediated proteolysis (ko04120)	[O]	Posttranslational modification, protein turnover, chaperones	RING-type zinc-finger	--	--	--	tripartite motif-containing protein 2-like [Penaeus vannamei]
gene-LOC123506367	LOC123506367	0	0	0	0	0	0	0	0	0	0	0	0	--	--	--	--	--	--	K10582|3.0e-56|dan:6507050|K10582 ubiquitin-conjugating enzyme E2 Q [EC:2.3.2.23] | (RefSeq) ubiquitin-conjugating enzyme E2Q-like protein CG4502	Ubiquitin mediated proteolysis (ko04120)	[O]	Posttranslational modification, protein turnover, chaperones	Ubiquitin-conjugating enzyme	Ubiquitin-conjugating enzyme E2Q-like protein CG4502 OS=Drosophila melanogaster OX=7227 GN=CG4502 PE=2 SV=1	--	--	Ubiquitin-conjugating enzyme E2 [Trinorchestia longiramus]
gene-LOC123506376	LOC123506376	0	0	0	1	0	0	0.0	0.0	0.0	1.1688	0.0	0.0	--	--	--	--	--	Molecular Function: peptidyl-prolyl cis-trans isomerase activity (GO:0003755);;	--	--	--	--	Cyclophilin type peptidyl-prolyl cis-trans isomerase/CLD	--	--	--	uncharacterized protein LOC113815873 isoform X2 [Penaeus vannamei]
gene-LOC123506383	LOC123506383	2	0	0	1	0	0	1.8507	0.0	0.0	1.1688	0.0	0.0	--	--	--	--	--	Biological Process: intracellular signal transduction (GO:0035556);;	K10341|6.2e-27|dpx:DAPPUDRAFT_200500|K10341 WD repeat and SOCS box-containing protein 1 | (RefSeq) hypothetical protein	--	[R]	General function prediction only	--	--	--	--	WD repeat and SOCS box-containing protein 1-like isoform X2 [Penaeus vannamei]
gene-LOC123506388	LOC123506388	0	0	0	0	0	0	0.0	0.0	0.0	0.0	0.0	0.0	--	--	--	--	--	Molecular Function: metal ion binding (GO:0046872);;	K22415|2.4e-31|ame:551279|K22415 zinc finger CCCH domain-containing protein 11 | (RefSeq) zinc finger CCCH domain-containing protein 11A	--	[S]	Function unknown	Zinc-finger containing family	--	--	--	Zinc finger CCCH domain-containing protein 11A, partial [Armadillidium nasatum]
gene-LOC123506396	LOC123506396	0	1	3	1	1	0	0.0	0.9034	2.7069	1.1688	1.4062	0.0	0.368881839776808	-0.443598867001603	normal	--	--	Molecular Function: metal ion binding (GO:0046872);;	K23339|9.7e-57|phu:Phum_PHUM606400|K23339 protein yippee-like 5 | (RefSeq) yippee protein, putative	--	[R]	General function prediction only	Yippee zinc-binding/DNA-binding /Mis18, centromere assembly	Protein yippee OS=Drosophila melanogaster OX=7227 GN=Yippee PE=1 SV=1	--	--	putative protein yippee-like 5 isoform X1 [Penaeus vannamei]
gene-LOC123506412	LOC123506412	0	0	0	0	0	1	0.0	0.0	0.0	0.0	0.0	1.3624	--	--	--	--	--	--	--	--	--	--	--	--	--	--	--
gene-LOC123506428	LOC123506428	0	0	0	0	0	0	0.0	0.0	0.0	0.0	0.0	0.0	--	--	--	--	--	--	--	--	--	--	--	--	--	--	--
gene-LOC123506431	LOC123506431	0	0	0	0	0	0	0	0	0	0	0	0	--	--	--	--	--	--	--	--	--	--	--	--	--	--	--
gene-LOC123506441	LOC123506441	0	0	0	0	0	0	0	0	0	0	0	0	--	--	--	--	--	--	--	--	--	--	--	--	--	--	--
gene-LOC123506511	LOC123506511	20	38	31	6	3	5	18.5067	34.3287	27.9717	7.0129	4.2187	6.8122	0.218670702646699	2.5283184421138	normal	[E]	Amino acid transport and metabolism	Molecular Function: oxidoreductase activity (GO:0016491);;	K14157|6.3e-147|dpx:DAPPUDRAFT_334150|K14157 alpha-aminoadipic semialdehyde synthase [EC:1.5.1.8 1.5.1.9] | (RefSeq) hypothetical protein	Lysine degradation (ko00310)	[E]	Amino acid transport and metabolism	Saccharopine dehydrogenase C-terminal domain	Probable saccharopine dehydrogenase [NADP(+), L-glutamate-forming] OS=Dictyostelium discoideum OX=44689 GN=sdh PE=2 SV=1	--	--	putative alpha-aminoadipic semialdehyde synthase, mitochondrial [Penaeus vannamei]
gene-LOC123506526	LOC123506526	0	0	0	0	0	0	0.0	0.0	0.0	0.0	0.0	0.0	--	--	--	--	--	--	--	--	--	--	Myb/SANT-like DNA-binding domain	--	--	--	uncharacterized protein LOC112055153 [Bicyclus anynana]
gene-LOC123506532	LOC123506532	0	0	0	0	0	0	0	0	0	0	0	0	--	--	--	--	--	--	--	--	--	--	Alcohol dehydrogenase transcription factor Myb/SANT-like	--	--	--	uncharacterized protein LOC111039711 [Myzus persicae]
gene-LOC123506539	LOC123506539	22	29	23	7	4	3	20.3574	26.1982	20.7532	8.1817	5.6249	4.0873	0.316074748451041	1.80955424073306	normal	--	--	Molecular Function: nucleic acid binding (GO:0003676);;	--	--	--	--	Zinc finger, C2H2 type	--	--	--	--
gene-LOC123506545	LOC123506545	30	30	25	5	1	2	27.7601	27.1016	22.5578	5.8441	1.4062	2.7249	0.119719389651404	3.31425055841236	normal	--	--	Molecular Function: nucleic acid binding (GO:0003676);;	--	--	--	--	Zinc finger, C2H2 type	--	--	--	--
gene-LOC123506554	LOC123506554	0	2	0	0	1	3	0.0	1.8068	0.0	0.0	1.4062	4.0873	0.375619699188856	0.0744237539061713	normal	--	--	--	--	--	--	--	NACHT domain	--	--	--	uncharacterized protein LOC113823205 [Penaeus vannamei]
gene-LOC123506560	LOC123506560	0	0	1	37	19	28	0.0	0.0	0.9023	43.2463	26.7184	38.1481	0.00951364960076273	-4.7809403266305	down	--	--	--	--	--	--	--	NACHT domain	--	--	--	uncharacterized protein LOC113825725 isoform X2 [Penaeus vannamei]
gene-LOC123506567	LOC123506567	0	4	6	3	2	0	0.0	3.6135	5.4139	3.5065	2.8125	0.0	0.38398629024047	0.0934437070462523	normal	--	--	Cellular Component: integral component of membrane (GO:0016021);; Molecular Function: transferase activity (GO:0016740);;	K17973|1.8e-146|zne:110826870|K17973 N-terminal acetyltransferase B complex non-catalytic subunit | (RefSeq) N-alpha-acetyltransferase 25, NatB auxiliary subunit isoform X1	--	[Z]	Cytoskeleton	N-acetyltransferase B complex (NatB) non catalytic subunit	Phagocyte signaling-impaired protein OS=Drosophila melanogaster OX=7227 GN=psidin PE=2 SV=1	--	--	N-alpha-acetyltransferase 25, NatB auxiliary subunit-like isoform X1 [Penaeus vannamei]
gene-LOC123506579	LOC123506579	0	0	0	0	0	0	0	0	0	0	0	0	--	--	--	--	--	--	--	--	--	--	--	--	--	--	--
gene-LOC123506586	LOC123506586	0	0	0	0	0	0	0.0	0.0	0.0	0.0	0.0	0.0	--	--	--	--	--	--	--	--	--	--	--	--	--	--	--
gene-LOC123506591	LOC123506591	0	0	0	0	0	0	0	0	0	0	0	0	--	--	--	--	--	--	--	--	--	--	--	--	--	--	uncharacterized protein LOC116602284 [Nematostella vectensis]
gene-LOC123506597	LOC123506597	6	6	6	0	1	0	5.552	5.4203	5.4139	0.0	1.4062	0.0	0.320308210438802	1.21630558963524	normal	--	--	Cellular Component: mitochondrion (GO:0005739);; Molecular Function: rRNA binding (GO:0019843);; Biological Process: mitochondrial translation (GO:0032543);; Molecular Function: ribosomal small subunit binding (GO:0043024);;	K17659|8.0e-147|zne:110837091|K17659 pentatricopeptide repeat domain-containing protein 3 | (RefSeq) protein PTCD3 homolog, mitochondrial	--	[S]	Function unknown	PPR repeat family	Protein PTCD3 homolog, mitochondrial OS=Drosophila melanogaster OX=7227 GN=CG4679 PE=2 SV=1	--	--	protein PTCD3 homolog, mitochondrial-like [Penaeus vannamei]
gene-LOC123506610	LOC123506610	0	0	0	0	0	0	0	0	0	0	0	0	--	--	--	--	--	Molecular Function: peptidyl-prolyl cis-trans isomerase activity (GO:0003755);;	K09564|3.4e-07|clec:106663132|K09564 peptidyl-prolyl isomerase E (cyclophilin E) [EC:5.2.1.8] | (RefSeq) peptidyl-prolyl cis-trans isomerase E	Spliceosome (ko03040)	--	--	Cyclophilin type peptidyl-prolyl cis-trans isomerase/CLD	--	--	--	uncharacterized protein LOC113815873 isoform X2 [Penaeus vannamei]
gene-LOC123506628	LOC123506628	0	0	0	0	0	0	0	0	0	0	0	0	--	--	--	--	--	--	K22758|1.5e-60|mpah:110312903|K22758 coiled-coil-helix-coiled-coil-helix domain-containing protein 2 | (RefSeq) Chchd2; coiled-coil-helix-coiled-coil-helix domain-containing protein 2	--	--	--	--	--	--	--	PREDICTED: protein FAM200A-like [Hydra vulgaris]
gene-LOC123506646	LOC123506646	1	0	3	4	1	0	0.9253	0.0	2.7069	4.6753	1.4062	0.0	0.312828992858654	-1.259613665735	normal	--	--	--	K18623|9.7e-15|els:105025916|K18623 protein cordon-bleu | (RefSeq) cobl; protein cordon-bleu isoform X1	--	--	--	Raf-like Ras-binding domain	--	--	--	Cordon-bleu ubiquitin-like domain [Trinorchestia longiramus]
gene-LOC123506657	LOC123506657	0	0	0	0	0	0	0.0	0.0	0.0	0.0	0.0	0.0	--	--	--	--	--	Biological Process: microtubule cytoskeleton organization (GO:0000226);; Biological Process: mitotic cell cycle (GO:0000278);; Biological Process: nuclear division (GO:0000280);; Molecular Function: protein binding (GO:0005515);; Cellular Component: cellular_component (GO:0005575);; Cellular Component: intracellular (GO:0005622);; Cellular Component: cell (GO:0005623);; Cellular Component: centro…	--	--	[R]	General function prediction only	WD domain, G-beta repeat	--	--	--	WD repeat-containing protein WRAP73-like isoform X1 [Penaeus vannamei]
gene-LOC123506666	LOC123506666	0	0	0	0	0	0	0.0	0.0	0.0	0.0	0.0	0.0	--	--	--	[G]	Carbohydrate transport and metabolism	Cellular Component: integral component of membrane (GO:0016021);;	--	--	[R]	General function prediction only	MFS_1 like family	--	--	--	major facilitator superfamily domain-containing protein 6-like [Penaeus vannamei]
gene-LOC123506676	LOC123506676	0	0	0	0	0	0	0	0	0	0	0	0	--	--	--	--	--	--	--	--	--	--	--	--	--	--	--
gene-LOC123506684	LOC123506684	0	0	0	0	0	0	0	0	0	0	0	0	--	--	--	--	--	Biological Process: response to acid chemical (GO:0001101);; Biological Process: system process (GO:0003008);; Molecular Function: molecular_function (GO:0003674);; Molecular Function: binding (GO:0005488);; Molecular Function: protein binding (GO:0005515);; Cellular Component: cellular_component (GO:0005575);; Cellular Component: cell (GO:0005623);; Biological Process: response to stress (GO:000…	--	--	--	--	--	--	--	--	PREDICTED: uncharacterized protein LOC108673365 [Hyalella azteca]
gene-LOC123506689	LOC123506689	0	0	0	0	0	0	0.0	0.0	0.0	0.0	0.0	0.0	--	--	--	--	--	Molecular Function: protein binding (GO:0005515);; Cellular Component: integral component of membrane (GO:0016021);;	K22656|2.7e-107|pmac:106711641|K22656 immunoglobulin superfamily member 9B | (RefSeq) hemicentin-2	--	[R]	General function prediction only	Immunoglobulin domain	--	--	--	CD80-like immunoglobulin C2-set, partial [Trinorchestia longiramus]
gene-LOC123506696	LOC123506696	0	0	0	0	0	0	0.0	0.0	0.0	0.0	0.0	0.0	--	--	--	--	--	Molecular Function: transferase activity, transferring acyl groups (GO:0016746);;	K05940|1.8e-124|lak:106171270|K05940 carnitine O-octanoyltransferase [EC:2.3.1.137] | (RefSeq) peroxisomal carnitine O-octanoyltransferase-like	Peroxisome (ko04146)	[I]	Lipid transport and metabolism	Choline/Carnitine o-acyltransferase	Choline O-acetyltransferase OS=Drosophila melanogaster OX=7227 GN=ChAT PE=1 SV=3	--	--	peroxisomal carnitine O-octanoyltransferase-like [Penaeus vannamei]
gene-LOC123506705	LOC123506705	47	48	52	26	21	23	43.4908	43.3625	46.9203	30.3893	29.5308	31.3359	0.59136241563808	0.308715439358779	normal	--	--	Biological Process: maturation of SSU-rRNA from tricistronic rRNA transcript (SSU-rRNA, 5.8S rRNA, LSU-rRNA) (GO:0000462);; Molecular Function: molecular_function (GO:0003674);; Molecular Function: nucleic acid binding (GO:0003676);; Molecular Function: RNA binding (GO:0003723);; Molecular Function: binding (GO:0005488);; Cellular Component: cellular_component (GO:0005575);; Cellular Component: i…	K14550|7.0e-148|pki:111853749|K14550 U3 small nucleolar RNA-associated protein 10 | (RefSeq) heatr1; HEAT repeat-containing protein 1 isoform X1	Ribosome biogenesis in eukaryotes (ko03008)	[S]	Function unknown	BP28CT (NUC211) domain	HEAT repeat-containing protein 1 homolog OS=Drosophila melanogaster OX=7227 GN=l(2)k09022 PE=2 SV=2	--	--	HEAT repeat-containing protein 1-like [Penaeus vannamei]
gene-LOC123506717	LOC123506717	2	1	4	0	0	0	1.8507	0.9034	3.6093	0.0	0.0	0.0	--	--	--	--	--	Molecular Function: nucleic acid binding (GO:0003676);;	--	--	--	--	Zinc finger, C2H2 type	--	--	--	--
gene-LOC123506725	LOC123506725	0	0	0	0	0	0	0.0	0.0	0.0	0.0	0.0	0.0	--	--	--	[O]	Posttranslational modification, protein turnover, chaperones	Molecular Function: metalloendopeptidase activity (GO:0004222);; Biological Process: integrin-mediated signaling pathway (GO:0007229);; Molecular Function: zinc ion binding (GO:0008270);;	K08624|1.2e-265|ame:412091|K08624 a disintegrin and metalloproteinase with thrombospondin motifs 9 [EC:3.4.24.-] | (RefSeq) A disintegrin and metalloproteinase with thrombospondin motifs 9 isoform X2	--	[O]	Posttranslational modification, protein turnover, chaperones	GON domain	A disintegrin and metalloproteinase with thrombospondin motifs gon-1 OS=Caenorhabditis elegans OX=6239 GN=gon-1 PE=1 SV=3	--	--	A disintegrin and metalloproteinase with thrombospondin motifs 9-like isoform X2 [Penaeus vannamei]
gene-LOC123506735	LOC123506735	1	1	0	0	0	0	0.9253	0.9034	0.0	0.0	0.0	0.0	--	--	--	--	--	--	--	--	--	--	Reprolysin family propeptide	--	--	--	PREDICTED: A disintegrin and metalloproteinase with thrombospondin motifs 2-like, partial [Hyalella azteca]
gene-LOC123506740	LOC123506740	0	0	0	12	6	6	0.0	0.0	0.0	14.0258	8.4374	8.1746	0.0705069011594704	-3.2274171641357	normal	--	--	Cellular Component: extracellular region (GO:0005576);; Molecular Function: chitin binding (GO:0008061);;	--	--	--	--	Chitin binding Peritrophin-A domain	--	--	--	uncharacterized protein LOC113807602 isoform X1 [Penaeus vannamei]
gene-LOC123506744	LOC123506744	1	0	2	0	0	1	0.9253	0.0	1.8046	0.0	0.0	1.3624	--	--	--	[O]	Posttranslational modification, protein turnover, chaperones	--	K10609|1.3e-28|amex:111188264|K10609 cullin 4 | (RefSeq) LOW QUALITY PROTEIN: cullin-4A-like	Nucleotide excision repair (ko03420);; Ubiquitin mediated proteolysis (ko04120)	[O]	Posttranslational modification, protein turnover, chaperones	--	--	--	--	heat shock protein isoform 12Ai1 [Cherax destructor]
gene-LOC123506750	LOC123506750	0	0	0	0	0	0	0	0	0	0	0	0	--	--	--	--	--	--	K14313|1.9e-08|ame:412835|K14313 nuclear pore complex protein Nup53 | (RefSeq) uncharacterized protein LOC412835	RNA transport (ko03013)	--	--	Immunoglobulin domain	--	--	--	hypothetical protein C7M84_014765 [Penaeus vannamei]
gene-LOC123506755	LOC123506755	0	0	0	0	0	0	0.0	0.0	0.0	0.0	0.0	0.0	--	--	--	[I]	Lipid transport and metabolism	Molecular Function: molecular_function (GO:0003674);; Molecular Function: catalytic activity (GO:0003824);; Molecular Function: hydrolase activity (GO:0016787);; Molecular Function: hydrolase activity, acting on ester bonds (GO:0016788);; Molecular Function: carboxylic ester hydrolase activity (GO:0052689);;	K03927|9.3e-53|pcw:110210440|K03927 carboxylesterase 2 [EC:3.1.1.1 3.1.1.84 3.1.1.56] | (RefSeq) liver carboxylesterase 2-like isoform X1	Drug metabolism - other enzymes (ko00983)	[R]	General function prediction only	Carboxylesterase family	Venom carboxylesterase-6 OS=Apis mellifera OX=7460 PE=2 SV=1	--	--	liver carboxylesterase 2-like isoform X2 [Penaeus vannamei]
gene-LOC123506760	LOC123506760	20	16	16	1	2	1	18.5067	14.4542	14.437	1.1688	2.8125	1.3624	0.281842968658205	1.79735045822459	normal	--	--	Biological Process: cell fate determination (GO:0001709);; Molecular Function: molecular_function (GO:0003674);; Molecular Function: motor activity (GO:0003774);; Molecular Function: microtubule motor activity (GO:0003777);; Molecular Function: catalytic activity (GO:0003824);; Molecular Function: binding (GO:0005488);; Molecular Function: ATP binding (GO:0005524);; Molecular Function: phospholip…	K16491|1.1e-81|pcan:112570365|K16491 StAR-related lipid transfer protein 9 | (RefSeq) uncharacterized protein LOC112570365 isoform X1	--	[Z]	Cytoskeleton	Kinesin motor domain	Kinesin-like protein Klp98A OS=Drosophila melanogaster OX=7227 GN=Klp98A PE=1 SV=2	--	--	kinesin-like protein KIF1A [Penaeus vannamei]
gene-LOC123506764	LOC123506764	9	13	7	1	1	1	8.328	11.744	6.3162	1.1688	1.4062	1.3624	0.226330416406263	2.18491679960426	normal	[I]	Lipid transport and metabolism	Molecular Function: catalytic activity (GO:0003824);;	K12663|5.6e-88|lak:106177778|K12663 Delta3,5-Delta2,4-dienoyl-CoA isomerase [EC:5.3.3.21] | (RefSeq) delta(3,5)-Delta(2,4)-dienoyl-CoA isomerase, mitochondrial	Peroxisome (ko04146)	[I]	Lipid transport and metabolism	Enoyl-CoA hydratase/isomerase	Delta(3,5)-Delta(2,4)-dienoyl-CoA isomerase, mitochondrial OS=Dictyostelium discoideum OX=44689 GN=ech1 PE=3 SV=1	--	--	delta(3,5)-Delta(2,4)-dienoyl-CoA isomerase, mitochondrial-like [Penaeus vannamei]
gene-LOC123506770	LOC123506770	1	0	0	0	0	0	0.9253	0.0	0.0	0.0	0.0	0.0	--	--	--	--	--	Molecular Function: nucleic acid binding (GO:0003676);;	--	--	--	--	Zinc finger, C2H2 type	--	--	--	--
gene-LOC123506774	LOC123506774	6	3	4	6	1	1	5.552	2.7102	3.6093	7.0129	1.4062	1.3624	0.367002549494317	0.454789361781009	normal	--	--	Biological Process: cell communication (GO:0007154);; Biological Process: cell-cell signaling (GO:0007267);; Biological Process: biological_process (GO:0008150);; Biological Process: cellular process (GO:0009987);; Biological Process: signaling (GO:0023052);; Biological Process: cell differentiation (GO:0030154);; Biological Process: developmental process (GO:0032502);; Biological Process: cell f…	K20403|4.8e-39|aplc:110986538|K20403 TELO2-interacting protein 1 | (RefSeq) TELO2-interacting protein 1 homolog	mTOR signaling pathway (ko04150)	--	--	--	--	--	--	hypothetical protein C7M84_012487 [Penaeus vannamei]
gene-LOC123506782	LOC123506782	0	0	0	0	0	0	0.0	0.0	0.0	0.0	0.0	0.0	--	--	--	[P]	Inorganic ion transport and metabolism	Molecular Function: sodium:phosphate symporter activity (GO:0005436);; Molecular Function: phosphate ion transmembrane transporter activity (GO:0015114);; Cellular Component: integral component of membrane (GO:0016021);; Biological Process: sodium-dependent phosphate transport (GO:0044341);;	K14683|3.5e-125|fcd:110841843|K14683 solute carrier family 34 (sodium-dependent phosphate cotransporter) | (RefSeq) sodium-dependent phosphate transport protein 2B-like isoform X1	--	--	--	Na+/Pi-cotransporter	--	--	--	sodium-dependent phosphate transport protein 2B-like [Penaeus vannamei]
gene-LOC123506792	LOC123506792	12	13	5	8	1	2	11.104	11.744	4.5116	9.3505	1.4062	2.7249	0.226330416406263	2.18491679960426	normal	--	--	Molecular Function: metal ion binding (GO:0046872);;	--	--	--	--	MYND finger	--	--	--	uncharacterized protein LOC113823340 [Penaeus vannamei]
gene-LOC123506802	LOC123506802	0	0	0	0	0	0	0	0	0	0	0	0	--	--	--	--	--	--	--	--	--	--	--	--	--	--	--
gene-LOC123506813	LOC123506813	0	0	0	0	0	0	0	0	0	0	0	0	--	--	--	--	--	--	--	--	--	--	Reverse transcriptase (RNA-dependent DNA polymerase)	--	--	--	uncharacterized protein LOC117123657 [Anneissia japonica]
gene-LOC123506825	LOC123506825	0	0	0	0	0	0	0	0	0	0	0	0	--	--	--	--	--	Molecular Function: nucleic acid binding (GO:0003676);; Molecular Function: zinc ion binding (GO:0008270);; Biological Process: DNA integration (GO:0015074);;	K23014|1.3e-37|pxy:105390966|K23014 inactive dipeptidyl peptidase 10 | (RefSeq) uncharacterized LOC105390966	--	--	--	Integrase zinc binding domain	--	--	--	unnamed protein product [Mytilus coruscus]
gene-LOC123506834	LOC123506834	0	0	0	0	0	0	0	0	0	0	0	0	--	--	--	--	--	Molecular Function: nucleic acid binding (GO:0003676);; Molecular Function: zinc ion binding (GO:0008270);; Biological Process: DNA integration (GO:0015074);;	K10848|7.1e-48|pxy:105391721|K10848 DNA excision repair protein ERCC-4 [EC:3.1.-.-] | (RefSeq) uncharacterized LOC105391721	Nucleotide excision repair (ko03420);; Fanconi anemia pathway (ko03460)	--	--	Pao retrotransposon peptidase	--	--	--	uncharacterized protein LOC105322280 [Crassostrea gigas]
gene-LOC123506841	LOC123506841	0	0	0	0	0	0	0	0	0	0	0	0	--	--	--	--	--	Molecular Function: nucleic acid binding (GO:0003676);; Molecular Function: zinc ion binding (GO:0008270);; Biological Process: DNA integration (GO:0015074);;	--	--	--	--	Protein of unknown function (DUF1759)	--	--	--	uncharacterized protein LOC117683458 [Crassostrea gigas]
gene-LOC123506848	LOC123506848	0	0	0	0	0	0	0	0	0	0	0	0	--	--	--	--	--	--	K22758|2.5e-51|mpah:110312903|K22758 coiled-coil-helix-coiled-coil-helix domain-containing protein 2 | (RefSeq) Chchd2; coiled-coil-helix-coiled-coil-helix domain-containing protein 2	--	--	--	Domain of unknown function (DUF4371)	--	--	--	general transcription factor II-I repeat domain-containing protein 2A-like [Sipha flava]
gene-LOC123506856	LOC123506856	0	0	0	0	0	0	0.0	0.0	0.0	0.0	0.0	0.0	--	--	--	--	--	Molecular Function: sulfotransferase activity (GO:0008146);; Cellular Component: integral component of membrane (GO:0016021);;	--	--	[GO]	Carbohydrate transport and metabolism;; Posttranslational modification, protein turnover, chaperones	Sulfotransferase domain	WSCD family member GA21586 OS=Drosophila pseudoobscura pseudoobscura OX=46245 GN=GA21586 PE=3 SV=2	--	--	WSC domain-containing protein 2-like [Penaeus vannamei]
gene-LOC123506876	LOC123506876	0	0	0	0	0	0	0	0	0	0	0	0	--	--	--	[T]	Signal transduction mechanisms	Biological Process: system process (GO:0003008);; Molecular Function: molecular_function (GO:0003674);; Molecular Function: catalytic activity (GO:0003824);; Molecular Function: protein kinase activity (GO:0004672);; Molecular Function: protein serine/threonine kinase activity (GO:0004674);; Molecular Function: protein tyrosine kinase activity (GO:0004713);; Molecular Function: ATP binding (GO:00…	K08858|5.8e-36|nvi:100120913|K08858 serine/threonine-protein kinase SBK [EC:2.7.11.1] | (RefSeq) serine/threonine-protein kinase meng-po	--	[R]	General function prediction only	Protein kinase domain	Serine/threonine-protein kinase CG17528 OS=Drosophila melanogaster OX=7227 GN=CG17528 PE=1 SV=1	--	--	Protein kinase domain [Trinorchestia longiramus]
gene-LOC123506885	LOC123506885	0	0	0	0	0	0	0.0	0.0	0.0	0.0	0.0	0.0	--	--	--	--	--	Cellular Component: cellular_component (GO:0005575);; Cellular Component: intracellular (GO:0005622);; Cellular Component: cell (GO:0005623);; Cellular Component: microtubule organizing center (GO:0005815);; Cellular Component: cytoskeleton (GO:0005856);; Cellular Component: cilium (GO:0005929);; Biological Process: organelle organization (GO:0006996);; Biological Process: biological_process (GO:…	K22864|1.2e-64|lgi:LOTGIDRAFT_214855|K22864 LisH domain-containing protein ARMC9 | (RefSeq) hypothetical protein	--	--	--	--	--	--	--	putative lisH domain-containing protein ARMC9 [Penaeus vannamei]
gene-LOC123506893	LOC123506893	0	0	0	0	0	0	0	0	0	0	0	0	--	--	--	--	--	--	--	--	--	--	--	--	--	--	--
gene-LOC123506900	LOC123506900	0	0	0	1	0	1	0.0	0.0	0.0	1.1688	0.0	1.3624	--	--	--	--	--	Cellular Component: integral component of membrane (GO:0016021);;	K02881|3.5e-57|zne:110832451|K02881 large subunit ribosomal protein L18 | (RefSeq) uncharacterized protein LOC110832451	Ribosome (ko03010)	[S]	Function unknown	Otopetrin	Proton channel OtopLc OS=Drosophila melanogaster OX=7227 GN=OtopLc PE=3 SV=2	--	--	Otopetrin [Trinorchestia longiramus]
gene-LOC123506905	LOC123506905	0	0	0	0	0	0	0	0	0	0	0	0	--	--	--	--	--	--	--	--	--	--	--	--	--	--	hypothetical protein C7M84_008400 [Penaeus vannamei]
gene-LOC123506911	LOC123506911	1	0	0	0	0	0	0.9253	0.0	0.0	0.0	0.0	0.0	--	--	--	--	--	Molecular Function: molecular_function (GO:0003674);; Molecular Function: GTPase activator activity (GO:0005096);; Molecular Function: binding (GO:0005488);; Molecular Function: protein binding (GO:0005515);; Cellular Component: cellular_component (GO:0005575);; Cellular Component: intracellular (GO:0005622);; Cellular Component: cell (GO:0005623);; Biological Process: transport (GO:0006810);; Bi…	K19953|1.7e-91|soc:105200287|K19953 TBC1 domain family member 6 | (RefSeq) growth hormone-regulated TBC protein 1-A	--	[U]	Intracellular trafficking, secretion, and vesicular transport	Rab-GTPase-TBC domain	Growth hormone-regulated TBC protein 6 OS=Caenorhabditis elegans OX=6239 GN=tbc-6 PE=4 SV=3	--	--	growth hormone-regulated TBC protein 1-A-like isoform X1 [Centruroides sculpturatus]
gene-LOC123506915	LOC123506915	0	0	0	0	0	0	0.0	0.0	0.0	0.0	0.0	0.0	--	--	--	--	--	--	K00914|1.7e-69|tsp:Tsp_00889|K00914 phosphatidylinositol 3-kinase [EC:2.7.1.137] | (RefSeq) phosphatidylinositol 3-kinase catalytic subunit type 3	Inositol phosphate metabolism (ko00562);; Phosphatidylinositol signaling system (ko04070);; Autophagy - other (ko04136);; Autophagy - animal (ko04140);; Phagosome (ko04145)	--	--	Transposase IS4	--	--	--	piggyBac transposable element-derived protein 2-like [Ixodes scapularis]
gene-LOC123506919	LOC123506919	0	0	0	0	0	1	0.0	0.0	0.0	0.0	0.0	1.3624	--	--	--	--	--	Molecular Function: transcription factor activity, sequence-specific DNA binding (GO:0003700);; Cellular Component: nucleus (GO:0005634);; Biological Process: regulation of transcription, DNA-templated (GO:0006355);; Molecular Function: sequence-specific DNA binding (GO:0043565);;	K04376|2.1e-33|tut:107365619|K04376 ETS domain-containing protein Elk-4 | (RefSeq) ETS domain-containing protein Elk-3	--	[K]	Transcription	Ets-domain	Protein C-ets-2 (Fragment) OS=Lytechinus variegatus OX=7654 GN=ETS-2 PE=3 SV=1	--	--	ETS domain-containing protein Elk-4-like [Penaeus vannamei]
gene-LOC123506926	LOC123506926	2	4	2	3	4	4	1.8507	3.6135	1.8046	3.5065	5.6249	5.4497	0.37810948892201	-0.702366876137844	normal	--	--	Cellular Component: integral component of membrane (GO:0016021);;	--	--	--	--	--	--	--	--	uncharacterized protein LOC113809337 [Penaeus vannamei]
gene-LOC123506935	LOC123506935	0	0	0	0	0	0	0	0	0	0	0	0	--	--	--	--	--	--	--	--	--	--	Apolipophorin-III precursor (apoLp-III)	--	--	--	--
gene-LOC123506940	LOC123506940	0	0	0	5	3	2	0.0	0.0	0.0	5.8441	4.2187	2.7249	0.158447855148412	-2.37377305117192	normal	--	--	Molecular Function: calmodulin binding (GO:0005516);;	--	--	--	--	IQ calmodulin-binding motif	--	--	--	--
gene-LOC123506944	LOC123506944	0	0	0	2	2	0	0.0	0.0	0.0	2.3376	2.8125	0.0	0.219398979855512	-1.9216771340051	normal	--	--	Molecular Function: protein binding (GO:0005515);;	--	--	--	--	IQ calmodulin-binding motif	--	--	--	--
gene-LOC123506952	LOC123506952	1	1	0	1	0	0	0.9253	0.9034	0.0	1.1688	0.0	0.0	--	--	--	--	--	Molecular Function: SNARE binding (GO:0000149);; Biological Process: regulation of neurotransmitter levels (GO:0001505);; Biological Process: regulation of peptide secretion (GO:0002791);; Biological Process: system process (GO:0003008);; Molecular Function: molecular_function (GO:0003674);; Molecular Function: GTPase activator activity (GO:0005096);; Molecular Function: binding (GO:0005488);; Mo…	K08518|1.6e-268|zne:110826677|K08518 syntaxin-binding protein 5 | (RefSeq) LOW QUALITY PROTEIN: syntaxin-binding protein 5	--	[U]	Intracellular trafficking, secretion, and vesicular transport	LLGL2	Lethal(2) giant larvae protein OS=Drosophila melanogaster OX=7227 GN=l(2)gl PE=1 SV=2	--	--	syntaxin-binding protein 5 isoform X3 [Cryptotermes secundus]
gene-LOC123506957	LOC123506957	0	0	0	0	0	0	0	0	0	0	0	0	--	--	--	[O]	Posttranslational modification, protein turnover, chaperones	Molecular Function: serine-type endopeptidase activity (GO:0004252);;	K23489|1.7e-37|api:100160261|K23489 HGF/MSP/plasminogen-like protein | (RefSeq) uncharacterized protein LOC100160261	--	[E]	Amino acid transport and metabolism	Trypsin	Serine protease svh-1 OS=Caenorhabditis elegans OX=6239 GN=svh-1 PE=1 SV=2	--	--	proacrosin [Eriocheir sinensis]
gene-LOC123506962	LOC123506962	102	112	102	32	37	35	94.3842	101.1793	92.036	37.4022	52.0305	47.6851	0.654625794426035	0.712573587886508	normal	[P]	Inorganic ion transport and metabolism	Molecular Function: ATP binding (GO:0005524);; Biological Process: cation transport (GO:0006812);; Cellular Component: integral component of membrane (GO:0016021);; Molecular Function: ATPase activity (GO:0016887);; Molecular Function: metal ion binding (GO:0046872);;	K14950|0.0e+00|zne:110833900|K14950 manganese-transporting P-type ATPase [EC:7.2.2.-] | (RefSeq) LOW QUALITY PROTEIN: manganese-transporting ATPase 13A1	--	[P]	Inorganic ion transport and metabolism	E1-E2 ATPase	Probable manganese-transporting ATPase catp-8 OS=Caenorhabditis elegans OX=6239 GN=catp-8 PE=3 SV=3	--	--	manganese-transporting ATPase 13A1-like [Penaeus vannamei]
gene-LOC123506971	LOC123506971	45	60	52	7	5	9	41.6401	54.2032	46.9203	8.1817	7.0312	12.2619	0.244154520988176	2.54838766802066	normal	[R]	General function prediction only	Molecular Function: ARF guanyl-nucleotide exchange factor activity (GO:0005086);; Biological Process: regulation of ARF protein signal transduction (GO:0032012);;	K18443|2.4e-248|lak:106162444|K18443 golgi-specific brefeldin A-resistance guanine nucleotide exchange factor 1 | (RefSeq) Golgi-specific brefeldin A-resistance guanine nucleotide exchange factor 1 isoform X1	Endocytosis (ko04144)	[U]	Intracellular trafficking, secretion, and vesicular transport	Sec7 domain	Golgi-specific brefeldin A-resistance guanine nucleotide exchange factor 1 homolog OS=Caenorhabditis elegans OX=6239 GN=gbf-1 PE=3 SV=1	--	--	Golgi-specific brefeldin A-resistance guanine nucleotide exchange factor 1-like isoform X2 [Penaeus vannamei]
gene-LOC123506979	LOC123506979	0	1	0	0	0	0	0.0	0.9034	0.0	0.0	0.0	0.0	--	--	--	--	--	Molecular Function: methyltransferase activity (GO:0008168);; Biological Process: methylation (GO:0032259);;	--	--	--	--	--	--	--	--	hypothetical protein C7M84_008695 [Penaeus vannamei]
gene-LOC123506986	LOC123506986	58	55	51	10	9	10	53.6695	49.6863	46.018	11.6882	12.6561	13.6243	0.403736426240905	1.66043440482503	normal	--	--	Biological Process: reproduction (GO:0000003);; Biological Process: ameboidal-type cell migration (GO:0001667);; Biological Process: epithelial cell development (GO:0002064);; Biological Process: columnar/cuboidal epithelial cell differentiation (GO:0002065);; Biological Process: columnar/cuboidal epithelial cell development (GO:0002066);; Biological Process: developmental process involved in rep…	K22555|1.2e-126|crg:105342257|K22555 TBC1 domain family member 23 | (RefSeq) TBC1 domain family member 23 isoform X1	--	[R]	General function prediction only	Rab-GTPase-TBC domain	--	--	--	TBC1 domain family member 23-like isoform X3 [Penaeus vannamei]
gene-LOC123506989	LOC123506989	4	5	2	0	0	0	3.7013	4.5169	1.8046	0.0	0.0	0.0	0.227480958611036	2.26383981507594	normal	--	--	Cellular Component: integral component of membrane (GO:0016021);;	K06560|3.4e-09|ccar:109075622|K06560 mannose receptor, C type | (RefSeq) macrophage mannose receptor 1-like	Phagosome (ko04145)	[TV]	Signal transduction mechanisms;; Defense mechanisms	Sushi repeat (SCR repeat)	--	--	--	hypothetical protein LSTR_LSTR012456 [Laodelphax striatellus]
gene-LOC123506994	LOC123506994	0	0	0	0	0	0	0	0	0	0	0	0	--	--	--	--	--	--	--	--	--	--	--	--	--	--	--
gene-LOC123507002	LOC123507002	0	0	0	0	0	0	0	0	0	0	0	0	--	--	--	--	--	--	--	--	--	--	--	--	--	--	hypothetical protein C7M84_025293 [Penaeus vannamei]
gene-LOC123507008	LOC123507008	1	1	1	3	1	4	0.9253	0.9034	0.9023	3.5065	1.4062	5.4497	0.368881839776808	-0.443598867001603	normal	--	--	Molecular Function: metal ion binding (GO:0046872);;	K22157|4.6e-06|loa:LOAG_12633|K22157 E3 ubiquitin-protein ligase RNF183 [EC:2.3.2.31] | (RefSeq) hypothetical protein	--	--	--	Zinc finger, C3HC4 type (RING finger)	--	--	--	uncharacterized protein LOC113818594 [Penaeus vannamei]
gene-LOC123507018	LOC123507018	0	2	1	0	0	0	0.0	1.8068	0.9023	0.0	0.0	0.0	0.331955748901855	1.33403741964117	normal	--	--	--	--	--	--	--	--	--	--	--	--
gene-LOC123507027	LOC123507027	0	0	0	0	0	0	0.0	0.0	0.0	0.0	0.0	0.0	--	--	--	--	--	Molecular Function: transcriptional activator activity, RNA polymerase II transcription regulatory region sequence-specific binding (GO:0001228);; Molecular Function: DNA binding (GO:0003677);;	K21598|8.0e-80|dpa:109533568|K21598 chorion-specific transcription factor GCM | (RefSeq) transcription factor glial cells missing-like	--	--	--	GCM motif protein	Transcription factor glial cells missing OS=Drosophila melanogaster OX=7227 GN=gcm PE=1 SV=2	--	--	Gcm, partial [Pacifastacus leniusculus]
gene-LOC123507035	LOC123507035	1	0	1	1	3	4	0.9253	0.0	0.9023	1.1688	4.2187	5.4497	0.158447855148412	-2.37377305117192	normal	--	--	Molecular Function: nucleic acid binding (GO:0003676);; Molecular Function: zinc ion binding (GO:0008270);; Biological Process: DNA integration (GO:0015074);;	K10848|1.7e-80|pxy:105391721|K10848 DNA excision repair protein ERCC-4 [EC:3.1.-.-] | (RefSeq) uncharacterized LOC105391721	Nucleotide excision repair (ko03420);; Fanconi anemia pathway (ko03460)	--	--	Pao retrotransposon peptidase	--	--	--	uncharacterized protein LOC105322280 [Crassostrea gigas]
gene-LOC123507047	LOC123507047	0	0	0	0	0	0	0.0	0.0	0.0	0.0	0.0	0.0	--	--	--	--	--	Molecular Function: G-protein coupled receptor activity (GO:0004930);; Biological Process: G-protein coupled receptor signaling pathway (GO:0007186);; Cellular Component: integral component of membrane (GO:0016021);;	K04256|6.0e-48|api:100168719|K04256 c-opsin | (RefSeq) rhodopsin-like	--	[R]	General function prediction only	7 transmembrane receptor (rhodopsin family)	Rhodopsin, GQ-coupled OS=Mizuhopecten yessoensis OX=6573 GN=SCOP1 PE=1 SV=1	--	--	opsin, pteropsin type, partial [Indolestes peregrinus]
gene-LOC123507052	LOC123507052	0	0	0	0	0	0	0	0	0	0	0	0	--	--	--	--	--	--	--	--	--	--	--	--	--	--	--
gene-LOC123507061	LOC123507061	0	0	0	0	0	1	0.0	0.0	0.0	0.0	0.0	1.3624	--	--	--	--	--	--	K03903|5.8e-21|eai:106832947|K03903 fibrinogen alpha chain | (RefSeq) FGA; fibrinogen alpha chain	Complement and coagulation cascades (ko04610);; Platelet activation (ko04611)	--	--	Fibrinogen beta and gamma chains, C-terminal globular domain	Techylectin-5A OS=Tachypleus tridentatus OX=6853 PE=1 SV=1	--	--	uncharacterized protein LOC113812955 [Penaeus vannamei]
gene-LOC123507068	LOC123507068	0	0	0	0	0	0	0.0	0.0	0.0	0.0	0.0	0.0	--	--	--	--	--	--	--	--	--	--	--	--	--	--	--
gene-LOC123507074	LOC123507074	0	0	0	0	0	0	0	0	0	0	0	0	--	--	--	--	--	--	--	--	--	--	--	--	--	--	--
gene-LOC123507083	LOC123507083	0	0	0	1	2	0	0.0	0.0	0.0	1.1688	2.8125	0.0	0.219398979855512	-1.9216771340051	normal	--	--	--	K15685|1.1e-15|ovi:T265_10724|K15685 E3 ubiquitin-protein ligase Hakai [EC:2.3.2.27] | (RefSeq) hypothetical protein	--	--	--	Reverse transcriptase (RNA-dependent DNA polymerase)	Probable RNA-directed DNA polymerase from transposon BS OS=Drosophila melanogaster OX=7227 GN=RTase PE=2 SV=1	--	--	uncharacterized protein LOC113813281 [Penaeus vannamei]
gene-LOC123507090	LOC123507090	0	0	0	0	1	0	0.0	0.0	0.0	0.0	1.4062	0.0	0.312828992858654	-1.259613665735	normal	--	--	--	--	--	--	--	--	--	--	--	--
gene-LOC123507098	LOC123507098	0	0	0	0	0	0	0	0	0	0	0	0	--	--	--	--	--	--	--	--	--	--	--	--	--	--	--
gene-LOC123507106	LOC123507106	0	0	0	1	2	4	0.0	0.0	0.0	1.1688	2.8125	5.4497	0.219398979855512	-1.9216771340051	normal	--	--	Molecular Function: metal ion binding (GO:0046872);;	K11997|2.7e-06|aqu:105314775|K11997 tripartite motif-containing protein 2/3 | (RefSeq) RING finger protein nhl-1-like	--	--	--	RING-type zinc-finger	--	--	--	uncharacterized protein LOC113818594 [Penaeus vannamei]
gene-LOC123507113	LOC123507113	0	0	0	0	0	0	0	0	0	0	0	0	--	--	--	--	--	--	--	--	--	--	--	--	--	--	--
gene-LOC123507119	LOC123507119	0	0	0	0	0	0	0.0	0.0	0.0	0.0	0.0	0.0	--	--	--	--	--	Molecular Function: methyltransferase activity (GO:0008168);; Biological Process: methylation (GO:0032259);;	--	--	--	--	Ankyrin repeats (3 copies)	--	--	--	--
gene-LOC123507131	LOC123507131	0	0	0	0	0	0	0.0	0.0	0.0	0.0	0.0	0.0	--	--	--	--	--	--	--	--	--	--	--	--	--	--	--
gene-LOC123507137	LOC123507137	0	0	0	1	0	0	0.0	0.0	0.0	1.1688	0.0	0.0	--	--	--	--	--	--	--	--	--	--	F5/8 type C domain	--	--	--	uncharacterized protein LOC113810320 [Penaeus vannamei]
gene-LOC123507148	LOC123507148	0	0	0	0	4	2	0.0	0.0	0.0	0.0	5.6249	2.7249	0.117873584716823	-2.7174877171892	normal	--	--	--	K00901|2.3e-07|dpl:KGM_207466B|K00901 diacylglycerol kinase (ATP) [EC:2.7.1.107] | (RefSeq) hypothetical protein	Glycerolipid metabolism (ko00561);; Glycerophospholipid metabolism (ko00564);; Phosphatidylinositol signaling system (ko04070)	--	--	Ankyrin repeats (many copies)	--	--	--	serine/threonine-protein phosphatase 6 regulatory ankyrin repeat subunit C-like [Penaeus vannamei]
gene-LOC123507151	LOC123507151	0	0	0	0	0	0	0	0	0	0	0	0	--	--	--	--	--	--	--	--	--	--	--	--	--	--	--
gene-LOC123507158	LOC123507158	1	0	0	0	0	1	0.9253	0.0	0.0	0.0	0.0	1.3624	--	--	--	--	--	Cellular Component: TRAPP complex (GO:0030008);; Biological Process: Golgi vesicle transport (GO:0048193);;	K20280|5.9e-49|tca:661867|K20280 trafficking protein particle complex subunit 5 | (RefSeq) trafficking protein particle complex subunit 5	--	[U]	Intracellular trafficking, secretion, and vesicular transport	Transport protein particle (TRAPP) component	Trafficking protein particle complex subunit 5 OS=Dictyostelium discoideum OX=44689 GN=trappc5 PE=3 SV=1	--	--	trafficking protein particle complex 5, partial [Scylla paramamosain]
gene-LOC123507171	LOC123507171	2	0	0	1	0	2	1.8507	0.0	0.0	1.1688	0.0	2.7249	--	--	--	--	--	Molecular Function: transmembrane receptor protein tyrosine kinase activity (GO:0004714);; Molecular Function: ATP binding (GO:0005524);; Cellular Component: integral component of membrane (GO:0016021);;	--	--	--	--	Immunoglobulin domain	--	--	--	--
gene-LOC123507180	LOC123507180	0	0	0	0	0	0	0.0	0.0	0.0	0.0	0.0	0.0	--	--	--	--	--	--	--	--	--	--	--	--	--	--	nuclear apoptosis-inducing factor 1-like [Asterias rubens]
gene-LOC123507184	LOC123507184	0	0	0	0	0	0	0	0	0	0	0	0	--	--	--	--	--	--	K23222|1.7e-18|pki:111858018|K23222 nuclease HARBI1 [EC:3.1.-.-] | (RefSeq) putative nuclease HARBI1	--	--	--	DDE superfamily endonuclease	--	--	--	putative nuclease HARBI1 [Crassostrea virginica]
gene-LOC123507203	LOC123507203	0	0	0	2	0	1	0.0	0.0	0.0	2.3376	0.0	1.3624	--	--	--	--	--	--	--	--	--	--	Myb/SANT-like DNA-binding domain	--	--	--	uncharacterized protein LOC112055153 [Bicyclus anynana]
gene-LOC123507220	LOC123507220	0	0	1	0	1	0	0.0	0.0	0.9023	0.0	1.4062	0.0	0.312828992858654	-1.259613665735	normal	--	--	Molecular Function: metal ion binding (GO:0046872);;	K00286|3.3e-06|kmr:108243571|K00286 pyrroline-5-carboxylate reductase [EC:1.5.1.2] | (RefSeq) pycr3; pyrroline-5-carboxylate reductase 3 isoform X1	Arginine and proline metabolism (ko00330);; Biosynthesis of amino acids (ko01230)	--	--	Zinc finger, C2H2 type	--	--	--	hypothetical protein C0Q70_21261 [Pomacea canaliculata]
gene-LOC123507244	LOC123507244	2	3	0	15	15	17	1.8507	2.7102	0.0	17.5323	21.0935	23.1613	0.139289350573506	-2.73942678581692	normal	--	--	--	--	--	--	--	--	--	--	--	hypothetical protein FHG87_011909 [Trinorchestia longiramus]
gene-LOC123507267	LOC123507267	1	3	1	0	0	0	0.9253	2.7102	0.9023	0.0	0.0	0.0	0.289486229363324	1.71440302751601	normal	--	--	Molecular Function: transmembrane receptor protein tyrosine kinase activity (GO:0004714);; Molecular Function: ATP binding (GO:0005524);; Cellular Component: integral component of membrane (GO:0016021);;	--	--	--	--	Immunoglobulin domain	--	--	--	--
gene-LOC123507286	LOC123507286	4	2	6	31	32	28	3.7013	1.8068	5.4139	36.2334	44.9994	38.1481	0.0254393280842298	-4.17749757393031	normal	--	--	--	--	--	--	--	Endonuclease-reverse transcriptase	--	--	--	Endonuclease/exonuclease/phosphatase [Trinorchestia longiramus]
gene-LOC123507302	LOC123507302	1	0	0	0	2	2	0.9253	0.0	0.0	0.0	2.8125	2.7249	0.219398979855512	-1.9216771340051	normal	--	--	--	--	--	--	--	--	--	--	--	--
gene-LOC123507316	LOC123507316	0	0	0	0	0	0	0.0	0.0	0.0	0.0	0.0	0.0	--	--	--	--	--	--	--	--	--	--	Alcohol dehydrogenase transcription factor Myb/SANT-like	--	--	--	PREDICTED: uncharacterized protein LOC108574005 [Habropoda laboriosa]
gene-LOC123507378	LOC123507378	27	32	19	6	10	3	24.9841	28.9084	17.144	7.0129	14.0623	4.0873	0.49059481706207	0.761769109015103	normal	--	--	Molecular Function: nucleic acid binding (GO:0003676);;	--	--	--	--	Zinc-finger double domain	--	--	--	--
gene-LOC123507386	LOC123507386	57	47	48	14	14	9	52.7441	42.4592	43.3111	16.3635	19.6872	12.2619	0.526076164438217	0.840494952710768	normal	--	--	Molecular Function: molecular_function (GO:0003674);; Molecular Function: catalytic activity (GO:0003824);; Molecular Function: thiol-dependent ubiquitin-specific protease activity (GO:0004843);; Biological Process: regulation of translation (GO:0006417);; Biological Process: cellular protein modification process (GO:0006464);; Biological Process: proteolysis (GO:0006508);; Biological Process: ni…	K18342|2.8e-55|mcc:697015|K18342 OTU domain-containing protein 6 [EC:3.4.19.12] | (RefSeq) OTUD6B; OTU domain-containing protein 6B	--	[TO]	Signal transduction mechanisms;; Posttranslational modification, protein turnover, chaperones	OTU-like cysteine protease	--	--	--	deubiquitinase OTUD6B-like [Penaeus vannamei]
gene-LOC123507416	LOC123507416	0	0	0	7	7	3	0.0	0.0	0.0	8.1817	9.8436	4.0873	0.0563249014979744	-3.42763474547125	normal	--	--	Molecular Function: metal ion binding (GO:0046872);;	--	--	[O]	Posttranslational modification, protein turnover, chaperones	RING-type zinc-finger	--	--	--	uncharacterized protein LOC113827825 [Penaeus vannamei]
gene-LOC123507430	LOC123507430	0	0	0	1	0	0	0.0	0.0	0.0	1.1688	0.0	0.0	--	--	--	--	--	Biological Process: cell morphogenesis (GO:0000902);; Biological Process: cell morphogenesis involved in differentiation (GO:0000904);; Biological Process: system process (GO:0003008);; Biological Process: muscle system process (GO:0003012);; Molecular Function: molecular_function (GO:0003674);; Molecular Function: binding (GO:0005488);; Cellular Component: cellular_component (GO:0005575);; Cellu…	K06823|1.4e-64|aga:AgaP_AGAP006516|K06823 collagen type XVIII alpha | (RefSeq) AGAP006516-PA	--	[W]	Extracellular structures	Collagenase NC10 and Endostatin	--	--	--	hypothetical protein Cfor_12388, partial [Coptotermes formosanus]
gene-LOC123507438	LOC123507438	584	602	561	2237	1770	1755	540.396	543.8386	506.198	2614.6465	2489.0279	2391.0668	0.749801098617563	-2.42781990739114	normal	[J]	Translation, ribosomal structure and biogenesis	Molecular Function: structural constituent of ribosome (GO:0003735);; Cellular Component: ribosome (GO:0005840);; Biological Process: translation (GO:0006412);;	K02912|8.4e-57|bim:100745718|K02912 large subunit ribosomal protein L32e | (RefSeq) 60S ribosomal protein L32	Ribosome (ko03010)	[J]	Translation, ribosomal structure and biogenesis	Ribosomal protein L32	60S ribosomal protein L32 OS=Spodoptera frugiperda OX=7108 GN=RpL32 PE=2 SV=1	--	--	ribosomal protein L32 [Procambarus clarkii]
gene-LOC123507450	LOC123507450	26	12	29	6	9	4	24.0587	10.8406	26.1671	7.0129	12.6561	5.4497	0.465592986690163	-0.420043831860688	normal	--	--	Cellular Component: nucleus (GO:0005634);;	K09228|2.6e-07|aec:105143379|K09228 KRAB domain-containing zinc finger protein | (RefSeq) zinc finger protein OZF-like	--	--	--	C2H2-type zinc finger	--	--	--	DNA-binding protein Ikaros-like [Penaeus vannamei]
gene-LOC123507476	LOC123507476	0	0	0	0	0	0	0.0	0.0	0.0	0.0	0.0	0.0	--	--	--	[G]	Carbohydrate transport and metabolism	Cellular Component: integral component of membrane (GO:0016021);; Molecular Function: transmembrane transporter activity (GO:0022857);;	K14445|1.1e-141|dpx:DAPPUDRAFT_226776|K14445 solute carrier family 13 (sodium-dependent dicarboxylate transporter), member 2/3/5 | (RefSeq) hypothetical protein	--	[P]	Inorganic ion transport and metabolism	Sodium:sulfate symporter transmembrane region	Protein I'm not dead yet OS=Drosophila melanogaster OX=7227 GN=Indy PE=2 SV=2	--	--	hypothetical protein C7M84_007098 [Penaeus vannamei]
gene-LOC123507497	LOC123507497	12	11	13	29	13	15	11.104	9.9373	11.7301	33.8957	18.281	20.4365	0.436013588443611	-1.03005441291549	normal	[NW]	Cell motility;; Extracellular structures	Biological Process: cell morphogenesis (GO:0000902);; Biological Process: cell morphogenesis involved in differentiation (GO:0000904);; Molecular Function: molecular_function (GO:0003674);; Molecular Function: catalytic activity (GO:0003824);; Molecular Function: protein kinase activity (GO:0004672);; Molecular Function: protein serine/threonine kinase activity (GO:0004674);; Molecular Function: …	K08853|2.3e-196|zne:110831003|K08853 AP2-associated kinase [EC:2.7.11.1] | (RefSeq) uncharacterized protein LOC110831003 isoform X1	--	[T]	Signal transduction mechanisms	Protein kinase domain	Serine/threonine-protein kinase sel-5 OS=Caenorhabditis elegans OX=6239 GN=sel-5 PE=2 SV=1	--	--	uncharacterized protein LOC113819175 [Penaeus vannamei]
gene-LOC123507510	LOC123507510	2	0	0	0	1	1	1.8507	0.0	0.0	0.0	1.4062	1.3624	0.312828992858654	-1.259613665735	normal	--	--	Cellular Component: nucleus (GO:0005634);; Biological Process: regulation of transcription, DNA-templated (GO:0006355);; Molecular Function: zinc ion binding (GO:0008270);;	K11461|5.3e-53|ipu:108269585|K11461 polycomb protein SCMH1 | (RefSeq) polycomb protein SCMH1-like	--	[K]	Transcription	mbt repeat	Polycomb protein Sfmbt OS=Drosophila melanogaster OX=7227 GN=Sfmbt PE=1 SV=2	--	--	lethal(3)malignant brain tumor-like protein 3 [Penaeus vannamei]
gene-LOC123507523	LOC123507523	40	31	37	4	6	9	37.0134	28.005	33.3856	4.6753	8.4374	12.2619	0.391694316974901	1.39179736942621	normal	[L]	Replication, recombination and repair	Molecular Function: ATP binding (GO:0005524);; Biological Process: mismatch repair (GO:0006298);; Molecular Function: ATPase activity (GO:0016887);; Molecular Function: mismatched DNA binding (GO:0030983);; Cellular Component: mismatch repair complex (GO:0032300);;	K10858|6.3e-215|lcf:108880765|K10858 DNA mismatch repair protein PMS2 | (RefSeq) pms2; mismatch repair endonuclease PMS2 isoform X1	Mismatch repair (ko03430);; Fanconi anemia pathway (ko03460)	[L]	Replication, recombination and repair	MutL C terminal dimerisation domain	Mismatch repair endonuclease pms1 OS=Dictyostelium discoideum OX=44689 GN=pms1 PE=3 SV=1	--	--	LOW QUALITY PROTEIN: mismatch repair endonuclease PMS2-like [Penaeus vannamei]
gene-LOC123507528	LOC123507528	15	22	24	11	13	24	13.88	19.8745	21.6555	12.857	18.281	32.6983	0.524316061483244	-0.109204983666615	normal	--	--	Molecular Function: thiol-dependent ubiquitin-specific protease activity (GO:0004843);; Biological Process: protein deubiquitination (GO:0016579);;	K12655|5.1e-112|zne:110831940|K12655 OTU domain-containing protein 5 [EC:3.4.19.12] | (RefSeq) OTU domain-containing protein 5	--	[TO]	Signal transduction mechanisms;; Posttranslational modification, protein turnover, chaperones	OTU-like cysteine protease	--	--	--	OTU domain-containing protein 5-B-like [Penaeus vannamei]
gene-LOC123507537	LOC123507537	27	24	28	0	1	4	24.9841	21.6813	25.2648	0.0	1.4062	5.4497	0.145502719997454	3.0073876568555	normal	[R]	General function prediction only	Molecular Function: 1-alkyl-2-acetylglycerophosphocholine esterase activity (GO:0003847);; Biological Process: lipid catabolic process (GO:0016042);;	K01062|1.9e-72|dpx:DAPPUDRAFT_208600|K01062 platelet-activating factor acetylhydrolase [EC:3.1.1.47] | (RefSeq) hypothetical protein	Ether lipid metabolism (ko00565)	[I]	Lipid transport and metabolism	Platelet-activating factor acetylhydrolase, isoform II	Platelet-activating factor acetylhydrolase homolog 2 OS=Caenorhabditis elegans OX=6239 GN=paf-2 PE=2 SV=2	--	--	platelet-activating factor acetylhydrolase 2, cytoplasmic-like isoform X2 [Penaeus vannamei]
gene-LOC123507585	LOC123507585	15	20	21	2	1	4	13.88	18.0677	18.9486	2.3376	1.4062	5.4497	0.168436860727089	2.75926275203414	normal	[E]	Amino acid transport and metabolism	Biological Process: polyamine biosynthetic process (GO:0006596);; Molecular Function: transferase activity (GO:0016740);;	K00797|3.1e-89|pdam:113678186|K00797 spermidine synthase [EC:2.5.1.16] | (RefSeq) spermidine synthase-like	Cysteine and methionine metabolism (ko00270);; Arginine and proline metabolism (ko00330);; Glutathione metabolism (ko00480)	[E]	Amino acid transport and metabolism	Spermine/spermidine synthase domain	Spermidine synthase OS=Dictyostelium discoideum OX=44689 GN=spsA PE=3 SV=2	--	--	spermidine synthase-like [Penaeus vannamei]
gene-LOC123507601	LOC123507601	22	15	18	4	3	14	20.3574	13.5508	16.2416	4.6753	4.2187	19.074	0.351886480857792	1.2594304361873	normal	--	--	Molecular Function: methyltransferase activity (GO:0008168);; Biological Process: methylation (GO:0032259);;	K11447|0.0e+00|zne:110832815|K11447 lysine-specific demethylase 6A [EC:1.14.11.68] | (RefSeq) histone demethylase UTY	--	[R]	General function prediction only	JmjC domain, hydroxylase	Lysine-specific demethylase jmjd-3.1 OS=Caenorhabditis elegans OX=6239 GN=jmjd-3.1 PE=1 SV=2	--	--	lysine-specific demethylase 6A-like [Penaeus vannamei]
gene-LOC123507621	LOC123507621	0	0	0	0	0	1	0.0	0.0	0.0	0.0	0.0	1.3624	--	--	--	--	--	Cellular Component: integral component of membrane (GO:0016021);;	K07297|5.0e-30|etl:114072219|K07297 adiponectin receptor | (RefSeq) ADIPOR1; adiponectin receptor protein 1	Adipocytokine signaling pathway (ko04920)	[RT]	General function prediction only;; Signal transduction mechanisms	Haemolysin-III related	Adiponectin receptor protein OS=Drosophila melanogaster OX=7227 GN=AdipoR PE=1 SV=2	--	--	progestin and adipoQ receptor family member 3-like [Penaeus vannamei]
gene-LOC123507642	LOC123507642	3	4	4	1	1	6	2.776	3.6135	3.6093	1.1688	1.4062	8.1746	0.352802861546907	0.755507175316353	normal	--	--	--	K23539|8.8e-91|zne:110840219|K23539 protein unc-119 | (RefSeq) protein unc-119 homolog B-like	--	[UT]	Intracellular trafficking, secretion, and vesicular transport;; Signal transduction mechanisms	GMP-PDE, delta subunit	Protein unc-119 homolog OS=Drosophila melanogaster OX=7227 GN=unc-119 PE=2 SV=1	--	--	protein unc-119 homolog B-like isoform X1 [Limulus polyphemus]
gene-LOC123507650	LOC123507650	0	0	0	0	0	0	0.0	0.0	0.0	0.0	0.0	0.0	--	--	--	--	--	Biological Process: autophagy of mitochondrion (GO:0000422);; Cellular Component: cellular_component (GO:0005575);; Cellular Component: intracellular (GO:0005622);; Cellular Component: cell (GO:0005623);; Cellular Component: cytoplasm (GO:0005737);; Cellular Component: mitochondrion (GO:0005739);; Cellular Component: mitochondrial envelope (GO:0005740);; Cellular Component: mitochondrial outer me…	K17986|4.0e-21|dpx:DAPPUDRAFT_93478|K17986 FUN14 domain-containing protein 1 | (RefSeq) hypothetical protein	Mitophagy - animal (ko04137)	[S]	Function unknown	FUN14 family	--	--	--	FUN14 domain-containing protein 1A-like isoform X2 [Penaeus vannamei]
gene-LOC123507655	LOC123507655	1	0	0	2	2	3	0.9253	0.0	0.0	2.3376	2.8125	4.0873	0.219398979855512	-1.9216771340051	normal	--	--	Molecular Function: GTPase activity (GO:0003924);; Molecular Function: structural constituent of cytoskeleton (GO:0005200);; Molecular Function: GTP binding (GO:0005525);; Cellular Component: cytoplasm (GO:0005737);; Cellular Component: microtubule (GO:0005874);; Biological Process: microtubule-based process (GO:0007017);;	K07374|9.8e-251|ags:114120708|K07374 tubulin alpha | (RefSeq) tubulin alpha-1 chain	Phagosome (ko04145)	[Z]	Cytoskeleton	Tubulin/FtsZ family, GTPase domain	Tubulin alpha-3 chain OS=Homarus americanus OX=6706 PE=2 SV=1	--	--	tubulin alpha-1A chain-like [Penaeus vannamei]
[truncated: 27,202 more rows]
