# Supplementary material for: Identification of Genes and Long Non-Coding RNAs Putatively Related to Portunus trituberculatus Sex Determination and Differentiation Using Oxford Nanopore Technology Full-Length Transcriptome Sequencing
Source: Int J Mol Sci. 2024 Nov 4;25(21):11845. doi: 10.3390/ijms252111845 (PMC11546564; doi:10.3390/ijms252111845)
Supplement: Supplementary file 1 [file ijms-25-11845-s001.zip › supplementary material-Table S5.xls]

#ID	O1_Count	O2_Count	O3_Count	T1_Count	T2_Count	T3_Count	O1_CPM	O2_CPM	O3_CPM	T1_CPM	T2_CPM	T3_CPM	T2_vs_O2_EBSeq_FDR	T2_vs_O2_EBSeq_log2FC	T2_vs_O2_(FDR_0.01_FC_2)_regulated	COG_class	COG_class_annotation	GO_annotation	KEGG_annotation	KEGG_pathway_annotation	KOG_class	KOG_class_annotation	Pfam_annotation	Swiss-Prot_annotation	eggNOG_class	eggNOG_class_annotation	NR_annotation
rna-ATP6	2	1	4	10	3	6	1.8507	0.9034	3.6093	11.6882	4.2187	8.1746	0.270240765501577	-1.4216739442023	normal	[C]	Energy production and conversion	Cellular Component: mitochondrial inner membrane (GO:0005743);; Molecular Function: hydrogen ion transmembrane transporter activity (GO:0015078);; Biological Process: ATP synthesis coupled proton transport (GO:0015986);; Cellular Component: integral component of membrane (GO:0016021);; Cellular Component: proton-transporting ATP synthase complex, coupling factor F(o) (GO:0045263);;	K02126|5.2e-64|aga:ATP6|K02126 F-type H+-transporting ATPase subunit a | (RefSeq) ATP synthase F0 subunit 6	Oxidative phosphorylation (ko00190)	[C]	Energy production and conversion	ATP synthase A chain	ATP synthase subunit a OS=Anopheles quadrimaculatus OX=7166 GN=ATP6 PE=3 SV=1	--	--	ATP synthase F0 subunit 6 [Portunus trituberculatus]
rna-ATP8	0	0	0	0	0	0	0	0	0	0	0	0	--	--	--	--	--	Cellular Component: mitochondrion (GO:0005739);; Cellular Component: integral component of membrane (GO:0016021);;	--	--	--	--	--	--	--	--	ATP synthase F0 subunit 8 [Portunus trituberculatus]
rna-COX1	332	447	363	2106	1164	1515	307.2114	403.8137	327.5399	2461.5313	1636.8522	2064.0833	0.878315768724348	-2.15082382517438	normal	[C]	Energy production and conversion	Molecular Function: cytochrome-c oxidase activity (GO:0004129);; Cellular Component: mitochondrial inner membrane (GO:0005743);; Biological Process: oxidative phosphorylation (GO:0006119);; Biological Process: aerobic respiration (GO:0009060);; Cellular Component: integral component of membrane (GO:0016021);; Molecular Function: heme binding (GO:0020037);; Cellular Component: respiratory chain co…	K02256|4.4e-204|dme:Dmel_CG34067|K02256 cytochrome c oxidase subunit 1 [EC:7.1.1.9] | (RefSeq) COX1; cytochrome c oxidase subunit I	Oxidative phosphorylation (ko00190)	[C]	Energy production and conversion	Cytochrome C and Quinol oxidase polypeptide I	Cytochrome c oxidase subunit 1 OS=Drosophila melanogaster OX=7227 GN=mt:CoI PE=2 SV=2	--	--	cytochrome c oxidase subunit I [Portunus trituberculatus]
rna-COX2	84	83	89	464	257	257	77.7282	74.9811	80.3059	542.3317	361.4012	350.1448	0.604208016459935	-2.38394818694287	normal	[C]	Energy production and conversion	Molecular Function: cytochrome-c oxidase activity (GO:0004129);; Molecular Function: copper ion binding (GO:0005507);; Cellular Component: mitochondrial inner membrane (GO:0005743);; Cellular Component: integral component of membrane (GO:0016021);; Cellular Component: respiratory chain (GO:0070469);;	K02261|1.9e-77|dme:Dmel_CG34069|K02261 cytochrome c oxidase subunit 2 | (RefSeq) COX2; cytochrome c oxidase subunit II	Oxidative phosphorylation (ko00190)	[C]	Energy production and conversion	Cytochrome C oxidase subunit II, periplasmic domain	Cytochrome c oxidase subunit 2 OS=Drosophila subobscura OX=7241 GN=mt:CoII PE=3 SV=1	--	--	cytochrome c oxidase subunit II [Portunus trituberculatus]
rna-COX3	73	72	58	292	187	181	67.5495	65.0438	52.3342	341.2949	262.9651	246.6001	0.629688501923659	-2.12831583670338	normal	[C]	Energy production and conversion	Molecular Function: cytochrome-c oxidase activity (GO:0004129);; Cellular Component: mitochondrion (GO:0005739);; Cellular Component: integral component of membrane (GO:0016021);; Biological Process: aerobic electron transport chain (GO:0019646);;	K02262|1.3e-87|aag:33307544|K02262 cytochrome c oxidase subunit 3 | (RefSeq) COX3, CFI06_mgp08; cytochrome c oxidase subunit III	Oxidative phosphorylation (ko00190)	[C]	Energy production and conversion	Cytochrome c oxidase subunit III	Cytochrome c oxidase subunit 3 OS=Aedes aegypti OX=7159 GN=mt:CoIII PE=3 SV=1	--	--	cytochrome c oxidase subunit III [Portunus trituberculatus]
rna-CYTB	83	112	117	404	246	287	76.8029	101.1793	105.5707	472.2026	345.9327	391.0178	0.740851315425978	-1.89520489657863	normal	[C]	Energy production and conversion	Cellular Component: mitochondrial inner membrane (GO:0005743);; Molecular Function: ubiquinol-cytochrome-c reductase activity (GO:0008121);; Cellular Component: integral component of membrane (GO:0016021);; Biological Process: respiratory electron transport chain (GO:0022904);; Cellular Component: respiratory chain complex III (GO:0045275);; Molecular Function: metal ion binding (GO:0046872);;	K00412|7.2e-143|dya:CYTB|K00412 ubiquinol-cytochrome c reductase cytochrome b subunit | (RefSeq) cytochrome b	Oxidative phosphorylation (ko00190)	[C]	Energy production and conversion	Cytochrome b/b6/petB	Cytochrome b OS=Drosophila yakuba OX=7245 GN=mt:Cyt-b PE=3 SV=1	--	--	cytochrome b [Portunus trituberculatus]
rna-ND1	48	64	49	143	95	89	44.4161	57.8167	44.2134	167.141	133.5919	121.2564	0.715523160081144	-1.32395817719962	normal	[C]	Energy production and conversion	Cellular Component: mitochondrial inner membrane (GO:0005743);; Molecular Function: NADH dehydrogenase (ubiquinone) activity (GO:0008137);; Cellular Component: integral component of membrane (GO:0016021);;	K03878|1.3e-97|aga:ND1|K03878 NADH-ubiquinone oxidoreductase chain 1 [EC:7.1.1.2] | (RefSeq) NADH dehydrogenase subunit 1	Oxidative phosphorylation (ko00190)	[C]	Energy production and conversion	NADH dehydrogenase	NADH-ubiquinone oxidoreductase chain 1 OS=Anopheles gambiae OX=7165 GN=mt:ND1 PE=3 SV=1	--	--	NADH dehydrogenase subunit 1 [Portunus trituberculatus]
rna-ND2	39	65	32	147	91	100	36.0881	58.7201	28.874	171.8163	127.967	136.2431	0.724099296230377	-1.24058885633491	normal	--	--	Cellular Component: mitochondrial inner membrane (GO:0005743);; Biological Process: mitochondrial electron transport, NADH to ubiquinone (GO:0006120);; Molecular Function: NADH dehydrogenase (ubiquinone) activity (GO:0008137);; Cellular Component: integral component of membrane (GO:0016021);; Cellular Component: respiratory chain (GO:0070469);;	K03879|2.7e-40|aga:ND2|K03879 NADH-ubiquinone oxidoreductase chain 2 [EC:7.1.1.2] | (RefSeq) NADH dehydrogenase subunit 2	Oxidative phosphorylation (ko00190)	[C]	Energy production and conversion	Proton-conducting membrane transporter	NADH-ubiquinone oxidoreductase chain 2 OS=Anopheles gambiae OX=7165 GN=mt:ND2 PE=3 SV=2	--	--	NADH dehydrogenase subunit 2 [Portunus trituberculatus]
rna-ND3	3	0	1	6	5	3	2.776	0.0	0.9023	7.0129	7.0312	4.0873	0.0980805424614684	-2.77777939495069	normal	[C]	Energy production and conversion	Molecular Function: NADH dehydrogenase (ubiquinone) activity (GO:0008137);; Cellular Component: integral component of membrane (GO:0016021);; Cellular Component: mitochondrial membrane (GO:0031966);; Cellular Component: respiratory chain (GO:0070469);;	K03880|1.9e-25|aag:33307561|K03880 NADH-ubiquinone oxidoreductase chain 3 [EC:7.1.1.2] | (RefSeq) ND3, CFI06_mgp07; NADH dehydrogenase subunit 3	Oxidative phosphorylation (ko00190)	[C]	Energy production and conversion	NADH-ubiquinone/plastoquinone oxidoreductase, chain 3	NADH-ubiquinone oxidoreductase chain 3 OS=Aedes aegypti OX=7159 GN=mt:ND3 PE=3 SV=1	--	--	NADH dehydrogenase subunit 3 [Portunus trituberculatus]
rna-ND4	7	23	8	40	31	39	6.4773	20.7779	7.2185	46.7527	43.5931	53.1348	0.559368246799477	-1.1547960618496	normal	[C]	Energy production and conversion	Molecular Function: NADH dehydrogenase (ubiquinone) activity (GO:0008137);; Cellular Component: integral component of membrane (GO:0016021);; Cellular Component: mitochondrial membrane (GO:0031966);; Biological Process: ATP synthesis coupled electron transport (GO:0042773);; Cellular Component: respiratory chain (GO:0070469);;	K03881|1.2e-88|aga:ND4|K03881 NADH-ubiquinone oxidoreductase chain 4 [EC:7.1.1.2] | (RefSeq) NADH dehydrogenase subunit 4	Oxidative phosphorylation (ko00190)	[C]	Energy production and conversion	Proton-conducting membrane transporter	NADH-ubiquinone oxidoreductase chain 4 OS=Ceratitis capitata OX=7213 GN=ND4 PE=3 SV=2	--	--	NADH dehydrogenase subunit 4 [Portunus trituberculatus]
rna-ND4L	0	0	0	0	0	0	0.0	0.0	0.0	0.0	0.0	0.0	--	--	--	--	--	Molecular Function: NADH dehydrogenase (ubiquinone) activity (GO:0008137);; Cellular Component: integral component of membrane (GO:0016021);; Cellular Component: mitochondrial membrane (GO:0031966);; Biological Process: ATP synthesis coupled electron transport (GO:0042773);; Cellular Component: respiratory chain (GO:0070469);;	K03882|7.1e-13|aga:ND4L|K03882 NADH-ubiquinone oxidoreductase chain 4L [EC:7.1.1.2] | (RefSeq) NADH dehydrogenase subunit 4L	Oxidative phosphorylation (ko00190)	[C]	Energy production and conversion	NADH-ubiquinone/plastoquinone oxidoreductase chain 4L	NADH-ubiquinone oxidoreductase chain 4L OS=Anopheles gambiae OX=7165 GN=mt:ND4L PE=3 SV=2	--	--	NADH dehydrogenase subunit 4L [Portunus trituberculatus]
rna-ND5	23	35	20	71	64	52	21.2827	31.6185	18.0463	82.9861	89.9987	70.8464	0.584258422988914	-1.60462349664901	normal	[CP]	Energy production and conversion;; Inorganic ion transport and metabolism	Cellular Component: mitochondrial inner membrane (GO:0005743);; Molecular Function: NADH dehydrogenase (ubiquinone) activity (GO:0008137);; Cellular Component: integral component of membrane (GO:0016021);; Biological Process: ATP synthesis coupled electron transport (GO:0042773);; Cellular Component: respiratory chain (GO:0070469);;	K03883|9.4e-126|dya:ND5|K03883 NADH-ubiquinone oxidoreductase chain 5 [EC:7.1.1.2] | (RefSeq) NADH dehydrogenase subunit 5	Oxidative phosphorylation (ko00190)	[C]	Energy production and conversion	Proton-conducting membrane transporter	NADH-ubiquinone oxidoreductase chain 5 OS=Drosophila yakuba OX=7245 GN=mt:ND5 PE=3 SV=1	--	--	NADH dehydrogenase subunit 5 [Portunus trituberculatus]
rna-ND6	49	34	43	80	48	53	45.3414	30.7151	38.7995	93.5055	67.4991	72.2089	0.618696292964303	-1.23602410518448	normal	--	--	Molecular Function: NADH dehydrogenase (ubiquinone) activity (GO:0008137);; Cellular Component: integral component of membrane (GO:0016021);; Cellular Component: mitochondrial membrane (GO:0031966);; Cellular Component: respiratory chain (GO:0070469);;	K03884|5.3e-21|mde:20358587|K03884 NADH-ubiquinone oxidoreductase chain 6 [EC:7.1.1.2] | (RefSeq) ND6; NADH dehydrogenase subunit 6	Oxidative phosphorylation (ko00190)	--	--	NADH-ubiquinone/plastoquinone oxidoreductase chain 6	NADH-ubiquinone oxidoreductase chain 6 OS=Drosophila melanogaster OX=7227 GN=mt:ND6 PE=3 SV=1	--	--	NADH dehydrogenase subunit 6 [Portunus trituberculatus]
rna-XM_045252665.1	28	33	20	4	1	2	25.9094	29.8118	18.0463	4.6753	1.4062	2.7249	0.0920206578117917	3.44281351538856	normal	[P]	Inorganic ion transport and metabolism	Cellular Component: integral component of membrane (GO:0016021);; Molecular Function: metal ion transmembrane transporter activity (GO:0046873);;	K14713|2.7e-82|dpx:DAPPUDRAFT_220710|K14713 solute carrier family 39 (zinc transporter), member 7 | (RefSeq) hypothetical protein	--	[P]	Inorganic ion transport and metabolism	ZIP Zinc transporter	Zinc transporter zipt-7.2 OS=Caenorhabditis elegans OX=6239 GN=zipt-7.2 PE=2 SV=2	--	--	protein catecholamines up-like [Penaeus vannamei]
rna-XM_045245132.1	33	39	33	8	7	6	30.5361	35.2321	29.7764	9.3505	9.8436	8.1746	0.394986872599887	1.59133148815086	normal	[T]	Signal transduction mechanisms	Molecular Function: protein kinase activity (GO:0004672);; Molecular Function: ATP binding (GO:0005524);;	K08808|8.9e-88|sko:100374008|K08808 protein serine kinase H [EC:2.7.11.1] | (RefSeq) serine/threonine-protein kinase H1-like	--	[T]	Signal transduction mechanisms	Protein kinase domain	Serine/threonine-protein kinase H1 homolog OS=Pinctada fucata OX=50426 GN=PSKH1 PE=2 SV=1	--	--	LOW QUALITY PROTEIN: serine/threonine-protein kinase H1 homolog [Penaeus vannamei]
rna-XM_045245257.1	2	5	3	4	2	4	1.8507	4.5169	2.7069	4.6753	2.8125	5.4497	0.369305752933366	0.404896056385329	normal	--	--	--	K16463|3.1e-19|pcan:112570276|K16463 centrosomal protein CEP170 | (RefSeq) LOW QUALITY PROTEIN: centrosomal protein of 170 kDa protein B-like	--	--	--	--	--	--	--	uncharacterized protein LOC113806428, partial [Penaeus vannamei]
rna-XM_045245360.1	0	0	0	0	0	0	0.0	0.0	0.0	0.0	0.0	0.0	--	--	--	--	--	--	--	--	--	--	--	--	--	--	hypothetical protein C7M84_005622 [Penaeus vannamei]
rna-XM_045245415.1	0	0	1	1	0	0	0.0	0.0	0.9023	1.1688	0.0	0.0	--	--	--	--	--	--	--	--	--	--	--	--	--	--	hypothetical protein C7M84_005622 [Penaeus vannamei]
rna-XM_045245682.1	0	0	0	1	3	4	0.0	0.0	0.0	1.1688	4.2187	5.4497	0.167955477951319	-2.1746543241175	normal	--	--	Molecular Function: nucleic acid binding (GO:0003676);; Molecular Function: RNA-DNA hybrid ribonuclease activity (GO:0004523);;	--	--	--	--	RNase H	--	--	--	uncharacterized protein LOC113817134 [Penaeus vannamei]
rna-XM_045245558.1	1	0	0	0	0	0	0.9253	0.0	0.0	0.0	0.0	0.0	--	--	--	--	--	--	--	--	--	--	PH domain	--	--	--	putative hyphally regulated cell wall protein 3 [Penaeus vannamei]
ONT.165.1	2	1	0	1	1	1	1.8507	0.9034	0.0	1.1688	1.4062	1.3624	0.359957083031598	-0.365772634513815	normal	[IQR]	Lipid transport and metabolism;; Secondary metabolites biosynthesis, transport and catabolism;; General function prediction only	Cellular Component: integral component of membrane (GO:0016021);;	K11153|8.7e-68|pgc:109854255|K11153 retinol dehydrogenase 12 [EC:1.1.1.300] | (RefSeq) retinol dehydrogenase 12-like	Retinol metabolism (ko00830)	[Q]	Secondary metabolites biosynthesis, transport and catabolism	short chain dehydrogenase;; Enoyl-(Acyl carrier protein) reductase	--	Q	Secondary metabolites biosynthesis, transport and catabolism	retinol dehydrogenase 11-like [Penaeus vannamei]
ONT.165.3	0	0	0	0	0	0	0.0	0.0	0.0	0.0	0.0	0.0	--	--	--	[IQR]	Lipid transport and metabolism;; Secondary metabolites biosynthesis, transport and catabolism;; General function prediction only	Cellular Component: integral component of membrane (GO:0016021);;	K11153|4.7e-53|pgc:109854255|K11153 retinol dehydrogenase 12 [EC:1.1.1.300] | (RefSeq) retinol dehydrogenase 12-like	Retinol metabolism (ko00830)	[Q]	Secondary metabolites biosynthesis, transport and catabolism	short chain dehydrogenase;; Enoyl-(Acyl carrier protein) reductase	--	Q	Secondary metabolites biosynthesis, transport and catabolism	retinol dehydrogenase 11-like [Penaeus vannamei]
ONT.165.4	0	0	0	0	0	0	0	0	0	0	0	0	--	--	--	[IQR]	Lipid transport and metabolism;; Secondary metabolites biosynthesis, transport and catabolism;; General function prediction only	Cellular Component: integral component of membrane (GO:0016021);;	K11153|5.4e-68|pgc:109854255|K11153 retinol dehydrogenase 12 [EC:1.1.1.300] | (RefSeq) retinol dehydrogenase 12-like	Retinol metabolism (ko00830)	[Q]	Secondary metabolites biosynthesis, transport and catabolism	short chain dehydrogenase;; Enoyl-(Acyl carrier protein) reductase	--	Q	Secondary metabolites biosynthesis, transport and catabolism	retinol dehydrogenase 11-like [Penaeus vannamei]
ONT.165.5	0	0	0	0	1	0	0.0	0.0	0.0	0.0	1.4062	0.0	0.315880271410033	-1.11875301442902	normal	[IQR]	Lipid transport and metabolism;; Secondary metabolites biosynthesis, transport and catabolism;; General function prediction only	Cellular Component: integral component of membrane (GO:0016021);;	K11153|5.4e-60|phu:Phum_PHUM112910|K11153 retinol dehydrogenase 12 [EC:1.1.1.300] | (RefSeq) restnol dehydrogenase, putative	Retinol metabolism (ko00830)	[Q]	Secondary metabolites biosynthesis, transport and catabolism	short chain dehydrogenase;; Enoyl-(Acyl carrier protein) reductase	--	Q	Secondary metabolites biosynthesis, transport and catabolism	Retinol dehydrogenase 11 [Penaeus vannamei]
rna-XM_045245683.1	19	21	29	24	17	16	17.5814	18.9711	26.1671	28.0516	23.9059	21.7989	0.565988325572483	-0.442622764006991	normal	[IQR]	Lipid transport and metabolism;; Secondary metabolites biosynthesis, transport and catabolism;; General function prediction only	Cellular Component: integral component of membrane (GO:0016021);;	K11153|1.0e-77|pgc:109854255|K11153 retinol dehydrogenase 12 [EC:1.1.1.300] | (RefSeq) retinol dehydrogenase 12-like	Retinol metabolism (ko00830)	[Q]	Secondary metabolites biosynthesis, transport and catabolism	short chain dehydrogenase	Dehydrogenase/reductase SDR family protein 7-like OS=Anopheles gambiae OX=7165 GN=AGAP005532 PE=3 SV=3	--	--	retinol dehydrogenase 11-like [Penaeus vannamei]
rna-XM_045245802.1	0	0	0	0	0	0	0.0	0.0	0.0	0.0	0.0	0.0	--	--	--	[G]	Carbohydrate transport and metabolism	Cellular Component: integral component of membrane (GO:0016021);; Molecular Function: transmembrane transporter activity (GO:0022857);;	K12301|4.5e-133|myi:110465799|K12301 MFS transporter, ACS family, solute carrier family 17 (sodium-dependent inorganic phosphate cotransporter), member 5 | (RefSeq) sialin-like isoform X1	Lysosome (ko04142)	[G]	Carbohydrate transport and metabolism	Major Facilitator Superfamily	Putative inorganic phosphate cotransporter OS=Drosophila melanogaster OX=7227 GN=Picot PE=2 SV=1	--	--	putative inorganic phosphate cotransporter [Penaeus vannamei]
rna-XM_045245886.1	0	0	0	0	0	0	0.0	0.0	0.0	0.0	0.0	0.0	--	--	--	[G]	Carbohydrate transport and metabolism	Cellular Component: integral component of membrane (GO:0016021);; Molecular Function: transmembrane transporter activity (GO:0022857);;	K12301|1.0e-132|myi:110465799|K12301 MFS transporter, ACS family, solute carrier family 17 (sodium-dependent inorganic phosphate cotransporter), member 5 | (RefSeq) sialin-like isoform X1	Lysosome (ko04142)	[G]	Carbohydrate transport and metabolism	Major Facilitator Superfamily	Putative inorganic phosphate cotransporter OS=Drosophila melanogaster OX=7227 GN=Picot PE=2 SV=1	--	--	putative inorganic phosphate cotransporter [Penaeus vannamei]
ONT.90.1	0	0	0	0	2	1	0.0	0.0	0.0	0.0	2.8125	1.3624	0.227744758874642	-1.74122268161153	normal	--	--	--	--	--	--	--	--	--	--	--	--
rna-XM_045246005.1	0	0	0	0	0	0	0	0	0	0	0	0	--	--	--	--	--	Cellular Component: Golgi membrane (GO:0000139);; Molecular Function: molecular_function (GO:0003674);; Molecular Function: catalytic activity (GO:0003824);; Molecular Function: binding (GO:0005488);; Cellular Component: cellular_component (GO:0005575);; Cellular Component: intracellular (GO:0005622);; Cellular Component: cell (GO:0005623);; Cellular Component: cytoplasm (GO:0005737);; Cellular C…	K09666|2.5e-78|aplc:110980145|K09666 beta-1,2-N-acetylglucosaminyltransferase [EC:2.4.1.-] | (RefSeq) protein O-linked-mannose beta-1,2-N-acetylglucosaminyltransferase 1-like	Mannose type O-glycan biosynthesis (ko00515)	--	--	GNT-I family	--	--	--	protein O-linked-mannose beta-1,2-N-acetylglucosaminyltransferase 1-like [Penaeus vannamei]
rna-XM_045246089.1	0	0	0	0	0	0	0	0	0	0	0	0	--	--	--	--	--	Biological Process: protein glycosylation (GO:0006486);; Molecular Function: acetylglucosaminyltransferase activity (GO:0008375);;	K09666|7.7e-80|tmu:101350275|K09666 beta-1,2-N-acetylglucosaminyltransferase [EC:2.4.1.-] | (RefSeq) protein O-linked-mannose beta-1,2-N-acetylglucosaminyltransferase 1	Mannose type O-glycan biosynthesis (ko00515)	--	--	GNT-I family	--	--	--	protein O-linked-mannose beta-1,2-N-acetylglucosaminyltransferase 1-like [Penaeus vannamei]
rna-XM_045246170.1	2	1	0	1	0	0	1.8507	0.9034	0.0	1.1688	0.0	0.0	--	--	--	--	--	Cellular Component: Golgi membrane (GO:0000139);; Molecular Function: molecular_function (GO:0003674);; Molecular Function: catalytic activity (GO:0003824);; Molecular Function: binding (GO:0005488);; Cellular Component: cellular_component (GO:0005575);; Cellular Component: intracellular (GO:0005622);; Cellular Component: cell (GO:0005623);; Cellular Component: cytoplasm (GO:0005737);; Cellular C…	K09666|2.4e-78|aplc:110980145|K09666 beta-1,2-N-acetylglucosaminyltransferase [EC:2.4.1.-] | (RefSeq) protein O-linked-mannose beta-1,2-N-acetylglucosaminyltransferase 1-like	Mannose type O-glycan biosynthesis (ko00515)	--	--	GNT-I family	--	--	--	protein O-linked-mannose beta-1,2-N-acetylglucosaminyltransferase 1-like [Penaeus vannamei]
rna-XM_045246244.1	0	0	0	1	1	1	0.0	0.0	0.0	1.1688	1.4062	1.3624	0.315880271410033	-1.11875301442902	normal	--	--	Cellular Component: Golgi membrane (GO:0000139);; Molecular Function: molecular_function (GO:0003674);; Molecular Function: catalytic activity (GO:0003824);; Molecular Function: binding (GO:0005488);; Cellular Component: cellular_component (GO:0005575);; Cellular Component: intracellular (GO:0005622);; Cellular Component: cell (GO:0005623);; Cellular Component: cytoplasm (GO:0005737);; Cellular C…	K09666|2.4e-78|aplc:110980145|K09666 beta-1,2-N-acetylglucosaminyltransferase [EC:2.4.1.-] | (RefSeq) protein O-linked-mannose beta-1,2-N-acetylglucosaminyltransferase 1-like	Mannose type O-glycan biosynthesis (ko00515)	--	--	GNT-I family	--	--	--	protein O-linked-mannose beta-1,2-N-acetylglucosaminyltransferase 1-like [Penaeus vannamei]
rna-XM_045246370.1	18	15	21	1	9	3	16.656	13.5508	18.9486	1.1688	12.6561	4.0873	0.500242804605631	-0.0335371159905746	normal	--	--	Molecular Function: transferase activity (GO:0016740);;	K06824|4.0e-42|sgh:107594450|K06824 nephronectin | (RefSeq) uncharacterized protein LOC107594450	ECM-receptor interaction (ko04512)	--	--	Methyltransferase TRM13	Glutathione S-transferase C-terminal domain-containing protein homolog OS=Drosophila melanogaster OX=7227 GN=CG10428 PE=2 SV=2	--	--	glutathione S-transferase C-terminal domain-containing protein homolog [Penaeus vannamei]
rna-XM_045246486.1	1	1	0	0	0	0	0.9253	0.9034	0.0	0.0	0.0	0.0	--	--	--	[C]	Energy production and conversion	Molecular Function: pyruvate dehydrogenase (acetyl-transferring) activity (GO:0004739);; Biological Process: acetyl-CoA biosynthetic process from pyruvate (GO:0006086);; Cellular Component: intracellular membrane-bounded organelle (GO:0043231);;	K00161|5.4e-150|dpx:DAPPUDRAFT_304437|K00161 pyruvate dehydrogenase E1 component alpha subunit [EC:1.2.4.1] | (RefSeq) hypothetical protein	Glycolysis / Gluconeogenesis (ko00010);; Citrate cycle (TCA cycle) (ko00020);; Pyruvate metabolism (ko00620);; Carbon metabolism (ko01200)	[C]	Energy production and conversion	Dehydrogenase E1 component	Probable pyruvate dehydrogenase E1 component subunit alpha, mitochondrial OS=Caenorhabditis elegans OX=6239 GN=T05H10.6 PE=3 SV=1	--	--	probable pyruvate dehydrogenase E1 component subunit alpha, mitochondrial isoform X1 [Penaeus vannamei]
rna-XM_045246574.1	2	6	6	1	1	2	1.8507	5.4203	5.4139	1.1688	1.4062	2.7249	0.303053700906717	1.2350288281331	normal	[C]	Energy production and conversion	Molecular Function: pyruvate dehydrogenase (acetyl-transferring) activity (GO:0004739);; Biological Process: acetyl-CoA biosynthetic process from pyruvate (GO:0006086);; Cellular Component: intracellular membrane-bounded organelle (GO:0043231);;	K00161|1.6e-149|dpx:DAPPUDRAFT_304437|K00161 pyruvate dehydrogenase E1 component alpha subunit [EC:1.2.4.1] | (RefSeq) hypothetical protein	Glycolysis / Gluconeogenesis (ko00010);; Citrate cycle (TCA cycle) (ko00020);; Pyruvate metabolism (ko00620);; Carbon metabolism (ko01200)	[C]	Energy production and conversion	Dehydrogenase E1 component	Probable pyruvate dehydrogenase E1 component subunit alpha, mitochondrial OS=Caenorhabditis elegans OX=6239 GN=T05H10.6 PE=3 SV=1	--	--	probable pyruvate dehydrogenase E1 component subunit alpha, mitochondrial isoform X2 [Penaeus vannamei]
rna-XM_045246854.1	0	1	0	0	0	0	0.0	0.9034	0.0	0.0	0.0	0.0	--	--	--	--	--	Cellular Component: cellular_component (GO:0005575);; Cellular Component: cell (GO:0005623);; Cellular Component: plasma membrane (GO:0005886);; Cellular Component: integral component of plasma membrane (GO:0005887);; Cellular Component: cell-cell junction (GO:0005911);; Cellular Component: septate junction (GO:0005918);; Biological Process: cell-cell junction assembly (GO:0007043);; Biological P…	K06774|3.2e-53|mdl:103577560|K06774 neurotrimin | (RefSeq) opioid-binding protein/cell adhesion molecule homolog	--	[T]	Signal transduction mechanisms	Immunoglobulin domain	--	--	--	lachesin-like [Centruroides sculpturatus]
rna-XM_045246657.1	0	0	1	0	0	0	0.0	0.0	0.9023	0.0	0.0	0.0	--	--	--	--	--	Cellular Component: integral component of membrane (GO:0016021);;	K22988|2.1e-85|zne:110832367|K22988 transmembrane protein adipocyte-associated 1 | (RefSeq) transmembrane protein adipocyte-associated 1 homolog isoform X1	--	[S]	Function unknown	Predicted membrane protein	--	--	--	Mannose-P-dolichol utilization defect 1 protein-like [Armadillidium vulgare]
rna-XM_045246723.1	0	1	2	0	2	0	0.0	0.9034	1.8046	0.0	2.8125	0.0	0.31583146428299	-0.988242301696321	normal	--	--	Cellular Component: integral component of membrane (GO:0016021);;	K22988|2.1e-85|zne:110832367|K22988 transmembrane protein adipocyte-associated 1 | (RefSeq) transmembrane protein adipocyte-associated 1 homolog isoform X1	--	[S]	Function unknown	Predicted membrane protein	--	--	--	Mannose-P-dolichol utilization defect 1 protein-like [Armadillidium vulgare]
rna-XM_045246811.1	1	2	2	0	4	1	0.9253	1.8068	1.8046	0.0	5.6249	1.3624	0.300214686908235	-1.2622907389246	normal	--	--	Cellular Component: integral component of membrane (GO:0016021);;	K22988|2.7e-85|zne:110832367|K22988 transmembrane protein adipocyte-associated 1 | (RefSeq) transmembrane protein adipocyte-associated 1 homolog isoform X1	--	[S]	Function unknown	Predicted membrane protein	--	--	--	Mannose-P-dolichol utilization defect 1 protein-like [Armadillidium vulgare]
rna-XM_045246928.1	28	28	22	3	11	7	25.9094	25.2948	19.8509	3.5065	15.4685	9.537	0.535552580113452	0.539679972673158	normal	[KJ]	Transcription;; Translation, ribosomal structure and biogenesis	Cellular Component: cellular_component (GO:0005575);; Cellular Component: intracellular (GO:0005622);; Cellular Component: cell (GO:0005623);; Cellular Component: cytoplasm (GO:0005737);; Cellular Component: mitochondrion (GO:0005739);; Cellular Component: organelle (GO:0043226);; Cellular Component: membrane-bounded organelle (GO:0043227);; Cellular Component: intracellular organelle (GO:0043229…	K18189|4.2e-43|tca:658804|K18189 translational activator of cytochrome c oxidase 1 | (RefSeq) translational activator of cytochrome c oxidase 1	--	[S]	Function unknown	Transcriptional regulator	--	--	--	uncharacterized protein LOC113806265 [Penaeus vannamei]
rna-XM_045247051.1	20	26	23	9	11	7	18.5067	23.488	20.7532	10.5194	15.4685	9.537	0.537107698570032	0.438251589854889	normal	--	--	Cellular Component: ESCRT II complex (GO:0000814);; Biological Process: multivesicular body sorting pathway (GO:0071985);;	K12189|4.3e-53|sko:100368519|K12189 ESCRT-II complex subunit VPS25 | (RefSeq) vacuolar protein-sorting-associated protein 25-like	Endocytosis (ko04144)	[S]	Function unknown	ESCRT-II complex subunit	Vacuolar protein-sorting-associated protein 25 OS=Drosophila melanogaster OX=7227 GN=Vps25 PE=1 SV=1	--	--	vacuolar protein-sorting-associated protein 25-like [Penaeus vannamei]
ONT.91.1	31	42	31	4	1	10	28.6854	37.9422	27.9717	4.6753	1.4062	13.6243	0.0707404612372438	3.77758525461277	normal	--	--	Molecular Function: transferase activity (GO:0016740);;	--	--	--	--	Jumping translocation breakpoint protein (JTB)	--	--	--	protein JTB [Ciona intestinalis]
rna-XM_045247169.1	0	0	0	0	0	0	0	0	0	0	0	0	--	--	--	--	--	Biological Process: mitotic cytokinesis (GO:0000281);; Cellular Component: cytoplasm (GO:0005737);; Cellular Component: integral component of membrane (GO:0016021);; Cellular Component: midbody (GO:0030496);;	--	--	--	--	Jumping translocation breakpoint protein (JTB)	--	--	--	protein JTB [Ciona intestinalis]
rna-XM_045247258.1	0	0	0	0	0	0	0	0	0	0	0	0	--	--	--	--	--	Biological Process: mitotic cytokinesis (GO:0000281);; Cellular Component: cytoplasm (GO:0005737);; Cellular Component: integral component of membrane (GO:0016021);; Cellular Component: midbody (GO:0030496);;	--	--	--	--	Jumping translocation breakpoint protein (JTB)	--	--	--	protein JTB [Ciona intestinalis]
rna-XM_045247344.1	0	0	0	0	0	0	0	0	0	0	0	0	--	--	--	--	--	Biological Process: mitotic cytokinesis (GO:0000281);; Cellular Component: cytoplasm (GO:0005737);; Cellular Component: integral component of membrane (GO:0016021);; Cellular Component: midbody (GO:0030496);;	--	--	--	--	Jumping translocation breakpoint protein (JTB)	--	--	--	protein JTB [Ciona intestinalis]
rna-XM_045247452.1	0	0	0	0	0	0	0	0	0	0	0	0	--	--	--	--	--	Molecular Function: molecular_function (GO:0003674);; Molecular Function: catalytic activity (GO:0003824);; Molecular Function: thiol-dependent ubiquitin-specific protease activity (GO:0004843);; Molecular Function: protein binding (GO:0005515);; Biological Process: cellular protein modification process (GO:0006464);; Biological Process: proteolysis (GO:0006508);; Biological Process: nitrogen com…	K11866|1.9e-107|zne:110827148|K11866 STAM-binding protein [EC:3.4.19.12] | (RefSeq) STAM-binding protein	Endocytosis (ko04144)	[T]	Signal transduction mechanisms	USP8 dimerisation domain	Probable ubiquitin thioesterase DG1039 OS=Dictyostelium discoideum OX=44689 GN=DG1039 PE=3 SV=1	--	--	STAM-binding protein-like [Penaeus vannamei]
rna-XM_045247540.1	2	2	1	0	1	0	1.8507	1.8068	0.9023	0.0	1.4062	0.0	0.363066750793945	0.126463623090421	normal	--	--	Molecular Function: molecular_function (GO:0003674);; Molecular Function: catalytic activity (GO:0003824);; Molecular Function: thiol-dependent ubiquitin-specific protease activity (GO:0004843);; Molecular Function: protein binding (GO:0005515);; Biological Process: cellular protein modification process (GO:0006464);; Biological Process: proteolysis (GO:0006508);; Biological Process: nitrogen com…	K11866|2.8e-106|zne:110827148|K11866 STAM-binding protein [EC:3.4.19.12] | (RefSeq) STAM-binding protein	Endocytosis (ko04144)	[T]	Signal transduction mechanisms	USP8 dimerisation domain	Probable ubiquitin thioesterase DG1039 OS=Dictyostelium discoideum OX=44689 GN=DG1039 PE=3 SV=1	--	--	STAM-binding protein-like [Penaeus vannamei]
rna-XM_045247619.1	3	2	1	0	0	0	2.776	1.8068	0.9023	0.0	0.0	0.0	0.321940800659857	1.24521663751944	normal	--	--	Molecular Function: molecular_function (GO:0003674);; Molecular Function: catalytic activity (GO:0003824);; Molecular Function: thiol-dependent ubiquitin-specific protease activity (GO:0004843);; Molecular Function: protein binding (GO:0005515);; Biological Process: cellular protein modification process (GO:0006464);; Biological Process: proteolysis (GO:0006508);; Biological Process: nitrogen com…	K11866|2.1e-67|zne:110827148|K11866 STAM-binding protein [EC:3.4.19.12] | (RefSeq) STAM-binding protein	Endocytosis (ko04144)	[T]	Signal transduction mechanisms	USP8 dimerisation domain	Probable ubiquitin thioesterase DG1039 OS=Dictyostelium discoideum OX=44689 GN=DG1039 PE=3 SV=1	--	--	STAM-binding protein-like [Penaeus vannamei]
rna-XM_045248109.1	1	3	1	3	0	0	0.9253	2.7102	0.9023	3.5065	0.0	0.0	0.279109682770213	1.61155589208861	normal	--	--	--	--	--	--	--	--	--	--	--	--
rna-XM_045247755.1	0	0	0	0	0	0	0	0	0	0	0	0	--	--	--	--	--	Molecular Function: GTPase activity (GO:0003924);; Molecular Function: GTP binding (GO:0005525);;	K01528|0.0e+00|pbar:105426994|K01528 dynamin 1/3 [EC:3.6.5.5] | (RefSeq) dynamin isoform X1	Endocytosis (ko04144)	[UR]	Intracellular trafficking, secretion, and vesicular transport;; General function prediction only	Dynamin central region	Dynamin OS=Drosophila melanogaster OX=7227 GN=shi PE=1 SV=2	--	--	dynamin superfamily protein [Cherax quadricarinatus]
rna-XM_045247897.1	0	0	0	0	0	0	0	0	0	0	0	0	--	--	--	--	--	Molecular Function: GTPase activity (GO:0003924);; Molecular Function: GTP binding (GO:0005525);;	K01528|0.0e+00|pbar:105426994|K01528 dynamin 1/3 [EC:3.6.5.5] | (RefSeq) dynamin isoform X1	Endocytosis (ko04144)	[UR]	Intracellular trafficking, secretion, and vesicular transport;; General function prediction only	Dynamin central region	Dynamin OS=Drosophila melanogaster OX=7227 GN=shi PE=1 SV=2	--	--	dynamin superfamily protein [Cherax quadricarinatus]
rna-XM_045247983.1	0	0	0	0	0	0	0	0	0	0	0	0	--	--	--	--	--	Molecular Function: GTPase activity (GO:0003924);; Molecular Function: GTP binding (GO:0005525);;	K01528|0.0e+00|pbar:105426994|K01528 dynamin 1/3 [EC:3.6.5.5] | (RefSeq) dynamin isoform X1	Endocytosis (ko04144)	[UR]	Intracellular trafficking, secretion, and vesicular transport;; General function prediction only	Dynamin central region	Dynamin OS=Drosophila melanogaster OX=7227 GN=shi PE=1 SV=2	--	--	dynamin superfamily protein [Cherax quadricarinatus]
rna-XM_045248068.1	0	0	0	0	0	0	0	0	0	0	0	0	--	--	--	--	--	Molecular Function: GTPase activity (GO:0003924);; Molecular Function: GTP binding (GO:0005525);;	K01528|0.0e+00|pbar:105426994|K01528 dynamin 1/3 [EC:3.6.5.5] | (RefSeq) dynamin isoform X1	Endocytosis (ko04144)	[UR]	Intracellular trafficking, secretion, and vesicular transport;; General function prediction only	Dynamin central region	Dynamin OS=Drosophila melanogaster OX=7227 GN=shi PE=1 SV=2	--	--	dynamin superfamily protein [Cherax quadricarinatus]
rna-XM_045248152.1	0	0	0	0	0	0	0	0	0	0	0	0	--	--	--	--	--	Molecular Function: GTPase activity (GO:0003924);; Molecular Function: GTP binding (GO:0005525);;	K01528|0.0e+00|pbar:105426994|K01528 dynamin 1/3 [EC:3.6.5.5] | (RefSeq) dynamin isoform X1	Endocytosis (ko04144)	[UR]	Intracellular trafficking, secretion, and vesicular transport;; General function prediction only	Dynamin central region	Dynamin OS=Drosophila melanogaster OX=7227 GN=shi PE=1 SV=2	--	--	dynamin superfamily protein [Cherax quadricarinatus]
rna-XM_045248228.1	0	0	0	0	0	0	0	0	0	0	0	0	--	--	--	--	--	Molecular Function: GTPase activity (GO:0003924);; Molecular Function: GTP binding (GO:0005525);;	K01528|0.0e+00|pbar:105426994|K01528 dynamin 1/3 [EC:3.6.5.5] | (RefSeq) dynamin isoform X1	Endocytosis (ko04144)	[UR]	Intracellular trafficking, secretion, and vesicular transport;; General function prediction only	Dynamin central region	Dynamin OS=Drosophila melanogaster OX=7227 GN=shi PE=1 SV=2	--	--	dynamin superfamily protein [Cherax quadricarinatus]
rna-XM_045248306.1	0	0	0	0	0	0	0	0	0	0	0	0	--	--	--	--	--	Molecular Function: GTPase activity (GO:0003924);; Molecular Function: GTP binding (GO:0005525);;	K01528|0.0e+00|pbar:105426994|K01528 dynamin 1/3 [EC:3.6.5.5] | (RefSeq) dynamin isoform X1	Endocytosis (ko04144)	[UR]	Intracellular trafficking, secretion, and vesicular transport;; General function prediction only	Dynamin central region	Dynamin OS=Drosophila melanogaster OX=7227 GN=shi PE=1 SV=2	--	--	dynamin superfamily protein [Cherax quadricarinatus]
rna-XM_045248387.1	0	0	0	0	0	0	0	0	0	0	0	0	--	--	--	--	--	Molecular Function: GTPase activity (GO:0003924);; Molecular Function: GTP binding (GO:0005525);;	K01528|0.0e+00|pbar:105426994|K01528 dynamin 1/3 [EC:3.6.5.5] | (RefSeq) dynamin isoform X1	Endocytosis (ko04144)	[UR]	Intracellular trafficking, secretion, and vesicular transport;; General function prediction only	Dynamin central region	Dynamin OS=Drosophila melanogaster OX=7227 GN=shi PE=1 SV=2	--	--	dynamin superfamily protein [Cherax quadricarinatus]
rna-XM_045248448.1	0	0	0	0	0	0	0	0	0	0	0	0	--	--	--	--	--	Molecular Function: GTPase activity (GO:0003924);; Molecular Function: GTP binding (GO:0005525);;	K01528|0.0e+00|pbar:105426994|K01528 dynamin 1/3 [EC:3.6.5.5] | (RefSeq) dynamin isoform X1	Endocytosis (ko04144)	[UR]	Intracellular trafficking, secretion, and vesicular transport;; General function prediction only	Dynamin central region	Dynamin OS=Drosophila melanogaster OX=7227 GN=shi PE=1 SV=2	--	--	dynamin superfamily protein [Cherax quadricarinatus]
rna-XM_045248500.1	0	0	0	0	0	0	0	0	0	0	0	0	--	--	--	--	--	Molecular Function: GTPase activity (GO:0003924);; Molecular Function: GTP binding (GO:0005525);;	K01528|0.0e+00|pbar:105426994|K01528 dynamin 1/3 [EC:3.6.5.5] | (RefSeq) dynamin isoform X1	Endocytosis (ko04144)	[UR]	Intracellular trafficking, secretion, and vesicular transport;; General function prediction only	Dynamin central region	Dynamin OS=Drosophila melanogaster OX=7227 GN=shi PE=1 SV=2	--	--	dynamin superfamily protein [Cherax quadricarinatus]
rna-XM_045248587.1	0	0	0	0	0	0	0	0	0	0	0	0	--	--	--	--	--	Molecular Function: GTPase activity (GO:0003924);; Molecular Function: GTP binding (GO:0005525);;	K01528|0.0e+00|pbar:105426994|K01528 dynamin 1/3 [EC:3.6.5.5] | (RefSeq) dynamin isoform X1	Endocytosis (ko04144)	[UR]	Intracellular trafficking, secretion, and vesicular transport;; General function prediction only	Dynamin central region	Dynamin OS=Drosophila melanogaster OX=7227 GN=shi PE=1 SV=2	--	--	dynamin superfamily protein [Cherax quadricarinatus]
rna-XM_045248667.1	0	0	0	0	0	0	0	0	0	0	0	0	--	--	--	--	--	Molecular Function: GTPase activity (GO:0003924);; Molecular Function: GTP binding (GO:0005525);;	K01528|0.0e+00|pbar:105426994|K01528 dynamin 1/3 [EC:3.6.5.5] | (RefSeq) dynamin isoform X1	Endocytosis (ko04144)	[UR]	Intracellular trafficking, secretion, and vesicular transport;; General function prediction only	Dynamin central region	Dynamin OS=Drosophila melanogaster OX=7227 GN=shi PE=1 SV=2	--	--	dynamin superfamily protein [Cherax quadricarinatus]
rna-XM_045248746.1	0	0	0	0	0	0	0.0	0.0	0.0	0.0	0.0	0.0	--	--	--	--	--	Molecular Function: GTPase activity (GO:0003924);; Molecular Function: GTP binding (GO:0005525);;	K01528|0.0e+00|pbar:105426994|K01528 dynamin 1/3 [EC:3.6.5.5] | (RefSeq) dynamin isoform X1	Endocytosis (ko04144)	[UR]	Intracellular trafficking, secretion, and vesicular transport;; General function prediction only	Dynamin central region	Dynamin OS=Drosophila melanogaster OX=7227 GN=shi PE=1 SV=2	--	--	dynamin superfamily protein [Cherax quadricarinatus]
rna-XM_045248817.1	0	0	0	0	0	0	0	0	0	0	0	0	--	--	--	--	--	Molecular Function: GTPase activity (GO:0003924);; Molecular Function: GTP binding (GO:0005525);;	K01528|0.0e+00|pbar:105426994|K01528 dynamin 1/3 [EC:3.6.5.5] | (RefSeq) dynamin isoform X1	Endocytosis (ko04144)	[UR]	Intracellular trafficking, secretion, and vesicular transport;; General function prediction only	Dynamin central region	Dynamin OS=Drosophila melanogaster OX=7227 GN=shi PE=1 SV=2	--	--	dynamin superfamily protein [Cherax quadricarinatus]
rna-XM_045248904.1	1	1	0	1	0	0	0.9253	0.9034	0.0	1.1688	0.0	0.0	--	--	--	--	--	Molecular Function: GTPase activity (GO:0003924);; Molecular Function: GTP binding (GO:0005525);;	K01528|0.0e+00|pbar:105426994|K01528 dynamin 1/3 [EC:3.6.5.5] | (RefSeq) dynamin isoform X1	Endocytosis (ko04144)	[UR]	Intracellular trafficking, secretion, and vesicular transport;; General function prediction only	Dynamin central region	Dynamin OS=Drosophila melanogaster OX=7227 GN=shi PE=1 SV=2	--	--	dynamin superfamily protein [Cherax quadricarinatus]
rna-XM_045248974.1	6	1	3	0	3	2	5.552	0.9034	2.7069	0.0	4.2187	2.7249	0.270240765501577	-1.4216739442023	normal	--	--	Molecular Function: GTPase activity (GO:0003924);; Molecular Function: GTP binding (GO:0005525);;	K01528|0.0e+00|pbar:105426994|K01528 dynamin 1/3 [EC:3.6.5.5] | (RefSeq) dynamin isoform X1	Endocytosis (ko04144)	[UR]	Intracellular trafficking, secretion, and vesicular transport;; General function prediction only	Dynamin central region	Dynamin OS=Drosophila melanogaster OX=7227 GN=shi PE=1 SV=2	--	--	dynamin superfamily protein [Cherax quadricarinatus]
rna-XM_045248999.1	2	9	8	0	3	1	1.8507	8.1305	7.2185	0.0	4.2187	1.3624	0.382922971645005	0.666802925729327	normal	--	--	Molecular Function: GTPase activity (GO:0003924);; Molecular Function: GTP binding (GO:0005525);;	K01528|0.0e+00|cfo:105250093|K01528 dynamin 1/3 [EC:3.6.5.5] | (RefSeq) dynamin isoform X6	Endocytosis (ko04144)	[UR]	Intracellular trafficking, secretion, and vesicular transport;; General function prediction only	Dynamin central region	Dynamin OS=Drosophila melanogaster OX=7227 GN=shi PE=1 SV=2	--	--	dynamin superfamily protein [Cherax quadricarinatus]
rna-XM_045249057.1	0	0	0	0	0	0	0	0	0	0	0	0	--	--	--	--	--	Molecular Function: GTPase activity (GO:0003924);; Molecular Function: GTP binding (GO:0005525);;	K01528|0.0e+00|pbar:105426994|K01528 dynamin 1/3 [EC:3.6.5.5] | (RefSeq) dynamin isoform X1	Endocytosis (ko04144)	[UR]	Intracellular trafficking, secretion, and vesicular transport;; General function prediction only	Dynamin central region	Dynamin OS=Drosophila melanogaster OX=7227 GN=shi PE=1 SV=2	--	--	dynamin superfamily protein [Cherax quadricarinatus]
rna-XM_045249121.1	0	0	0	0	0	0	0	0	0	0	0	0	--	--	--	--	--	Molecular Function: GTPase activity (GO:0003924);; Molecular Function: GTP binding (GO:0005525);;	K01528|0.0e+00|pbar:105426994|K01528 dynamin 1/3 [EC:3.6.5.5] | (RefSeq) dynamin isoform X1	Endocytosis (ko04144)	[UR]	Intracellular trafficking, secretion, and vesicular transport;; General function prediction only	Dynamin central region	Dynamin OS=Drosophila melanogaster OX=7227 GN=shi PE=1 SV=2	--	--	dynamin superfamily protein [Cherax quadricarinatus]
rna-XM_045249168.1	4	3	1	3	0	2	3.7013	2.7102	0.9023	3.5065	0.0	2.7249	0.279109682770213	1.61155589208861	normal	--	--	Molecular Function: GTPase activity (GO:0003924);; Molecular Function: GTP binding (GO:0005525);;	K01528|0.0e+00|mpha:105829607|K01528 dynamin 1/3 [EC:3.6.5.5] | (RefSeq) dynamin	Endocytosis (ko04144)	[UR]	Intracellular trafficking, secretion, and vesicular transport;; General function prediction only	Dynamin central region	Dynamin OS=Drosophila melanogaster OX=7227 GN=shi PE=1 SV=2	--	--	dynamin superfamily protein [Cherax quadricarinatus]
rna-XM_045249143.1	32	47	41	20	10	12	29.6107	42.4592	36.9949	23.3764	14.0623	16.3492	0.467166121572073	1.3848831368665	normal	--	--	--	--	--	--	--	--	--	--	--	--
rna-XM_045249232.1	2	4	2	2	2	4	1.8507	3.6135	1.8046	2.3376	2.8125	5.4497	0.372497176973263	0.162233276707548	normal	[C]	Energy production and conversion	Molecular Function: 1-pyrroline-5-carboxylate dehydrogenase activity (GO:0003842);; Biological Process: proline catabolic process to glutamate (GO:0010133);; Molecular Function: oxidoreductase activity, acting on the aldehyde or oxo group of donors, NAD or NADP as acceptor (GO:0016620);;	K00294|2.8e-218|aga:AgaP_AGAP004366|K00294 1-pyrroline-5-carboxylate dehydrogenase [EC:1.2.1.88] | (RefSeq) AGAP004366-PA	Alanine, aspartate and glutamate metabolism (ko00250);; Arginine and proline metabolism (ko00330)	[E]	Amino acid transport and metabolism	Aldehyde dehydrogenase family	Delta-1-pyrroline-5-carboxylate dehydrogenase, mitochondrial OS=Dictyostelium discoideum OX=44689 GN=DDB_G0283293 PE=3 SV=1	--	--	delta-1-pyrroline-5-carboxylate dehydrogenase, mitochondrial-like [Penaeus vannamei]
rna-XM_045249302.1	9	4	4	1	0	1	8.328	3.6135	3.6093	1.1688	0.0	1.3624	0.244573780776119	1.90345595831907	normal	[CO]	Energy production and conversion;; Posttranslational modification, protein turnover, chaperones	Molecular Function: copper ion binding (GO:0005507);;	K02258|2.9e-85|tca:663542|K02258 cytochrome c oxidase assembly protein subunit 11 | (RefSeq) cytochrome c oxidase assembly protein COX11, mitochondrial	Oxidative phosphorylation (ko00190)	[O]	Posttranslational modification, protein turnover, chaperones	Cytochrome c oxidase assembly protein CtaG/Cox11	Cytochrome c oxidase assembly protein ctaG OS=Reclinomonas americana OX=48483 GN=CTAG PE=3 SV=1	--	--	cytochrome c oxidase assembly protein COX11, mitochondrial-like [Penaeus vannamei]
rna-XM_045249372.1	0	0	0	0	0	0	0.0	0.0	0.0	0.0	0.0	0.0	--	--	--	--	--	--	--	--	--	--	--	--	--	--	hypothetical protein C7M84_025244 [Penaeus vannamei]
rna-XM_045249541.1	0	0	0	0	0	0	0.0	0.0	0.0	0.0	0.0	0.0	--	--	--	[R]	General function prediction only	Molecular Function: endopeptidase inhibitor activity (GO:0004866);; Cellular Component: extracellular space (GO:0005615);; Cellular Component: integral component of membrane (GO:0016021);;	K06530|2.0e-68|tut:107359844|K06530 CD109 antigen | (RefSeq) LOW QUALITY PROTEIN: CD109 antigen-like	--	[O]	Posttranslational modification, protein turnover, chaperones	MG2 domain	--	--	--	LOW QUALITY PROTEIN: CD109 antigen-like [Penaeus vannamei]
rna-XM_045249571.1	0	0	0	0	0	0	0	0	0	0	0	0	--	--	--	[R]	General function prediction only	Molecular Function: endopeptidase inhibitor activity (GO:0004866);; Cellular Component: extracellular space (GO:0005615);; Cellular Component: integral component of membrane (GO:0016021);;	K06530|2.0e-68|tut:107359844|K06530 CD109 antigen | (RefSeq) LOW QUALITY PROTEIN: CD109 antigen-like	--	[O]	Posttranslational modification, protein turnover, chaperones	MG2 domain	--	--	--	LOW QUALITY PROTEIN: CD109 antigen-like [Penaeus vannamei]
ONT.41.1	4	2	5	10	6	5	3.7013	1.8068	4.5116	11.6882	8.4374	6.8122	0.243043676405899	-1.76010276190348	normal	--	--	--	--	--	--	--	--	--	--	--	--
ONT.42.1	31	35	27	7	4	6	28.6854	31.6185	24.3625	8.1817	5.6249	8.1746	0.270570544645903	2.13545267304288	normal	--	--	Biological Process: reproduction (GO:0000003);; Biological Process: urogenital system development (GO:0001655);; Biological Process: ameboidal-type cell migration (GO:0001667);; Biological Process: embryonic development via the syncytial blastoderm (GO:0001700);; Biological Process: morphogenesis of a branching structure (GO:0001763);; Biological Process: morphogenesis of an epithelium (GO:000200…	K22648|2.4e-23|clec:106667340|K22648 B-cell CLL/lymphoma 6 member B protein | (RefSeq) B-cell CLL/lymphoma 6 member B protein-like isoform X1	--	--	--	BTB/POZ domain;; Zinc finger, C2H2 type	Protein bric-a-brac 1 OS=Drosophila melanogaster OX=7227 GN=bab1 PE=2 SV=2	S	Function unknown	longitudinals lacking protein, isoforms H/M/V-like isoform X1 [Penaeus vannamei]
ONT.42.2	9	9	3	4	3	1	8.328	8.1305	2.7069	4.6753	4.2187	1.3624	0.382922971645005	0.666802925729327	normal	--	--	Biological Process: reproduction (GO:0000003);; Biological Process: urogenital system development (GO:0001655);; Biological Process: ameboidal-type cell migration (GO:0001667);; Biological Process: embryonic development via the syncytial blastoderm (GO:0001700);; Biological Process: morphogenesis of a branching structure (GO:0001763);; Biological Process: morphogenesis of an epithelium (GO:000200…	K22648|2.1e-23|clec:106667340|K22648 B-cell CLL/lymphoma 6 member B protein | (RefSeq) B-cell CLL/lymphoma 6 member B protein-like isoform X1	--	--	--	BTB/POZ domain;; Zinc finger, C2H2 type	Protein bric-a-brac 1 OS=Drosophila melanogaster OX=7227 GN=bab1 PE=2 SV=2	S	Function unknown	longitudinals lacking protein, isoforms H/M/V-like isoform X1 [Penaeus vannamei]
ONT.42.3	1	1	0	0	0	1	0.9253	0.9034	0.0	0.0	0.0	1.3624	--	--	--	--	--	Biological Process: embryonic axis specification (GO:0000578);; Biological Process: cell morphogenesis (GO:0000902);; Biological Process: cell morphogenesis involved in differentiation (GO:0000904);; Molecular Function: regulatory region nucleic acid binding (GO:0001067);; Biological Process: eye development (GO:0001654);; Biological Process: embryonic development via the syncytial blastoderm (GO…	--	--	--	--	Zinc finger, C2H2 type;; C2H2-type zinc-finger domain;; C2H2-type zinc finger	--	K	Transcription	BTB/POZ domain [Trinorchestia longiramus]
ONT.42.4	3	2	1	0	1	1	2.776	1.8068	0.9023	0.0	1.4062	1.3624	0.363066750793945	0.126463623090421	normal	--	--	Biological Process: embryonic axis specification (GO:0000578);; Biological Process: cell morphogenesis (GO:0000902);; Biological Process: cell morphogenesis involved in differentiation (GO:0000904);; Molecular Function: regulatory region nucleic acid binding (GO:0001067);; Biological Process: eye development (GO:0001654);; Biological Process: embryonic development via the syncytial blastoderm (GO…	--	--	--	--	Zinc finger, C2H2 type;; C2H2-type zinc-finger domain;; C2H2-type zinc finger	--	K	Transcription	BTB/POZ domain [Trinorchestia longiramus]
rna-XM_045249617.1	100	98	101	170	162	159	92.5336	88.5319	91.1337	198.6991	227.8093	216.6266	0.765611091665279	-1.48512136784359	normal	--	--	Biological Process: negative regulation of transcription from RNA polymerase II promoter (GO:0000122);; Molecular Function: transcription regulatory region sequence-specific DNA binding (GO:0000976);; Molecular Function: RNA polymerase II regulatory region sequence-specific DNA binding (GO:0000977);; Molecular Function: RNA polymerase II core promoter proximal region sequence-specific DNA binding…	K22648|3.5e-23|clec:106667340|K22648 B-cell CLL/lymphoma 6 member B protein | (RefSeq) B-cell CLL/lymphoma 6 member B protein-like isoform X1	--	--	--	Zinc-finger double domain	Protein bric-a-brac 1 OS=Drosophila melanogaster OX=7227 GN=bab1 PE=2 SV=2	--	--	Longitudinals lacking protein, isoforms H/M/V, partial [Armadillidium vulgare]
rna-XM_045249584.1	0	0	0	0	0	0	0	0	0	0	0	0	--	--	--	--	--	Cellular Component: integral component of membrane (GO:0016021);;	--	--	--	--	Lectin C-type domain	--	--	--	--
rna-XM_045249591.1	0	0	0	0	0	0	0	0	0	0	0	0	--	--	--	--	--	Cellular Component: integral component of membrane (GO:0016021);;	--	--	--	--	Lectin C-type domain	--	--	--	--
rna-XM_045249633.1	0	0	0	0	0	0	0.0	0.0	0.0	0.0	0.0	0.0	--	--	--	--	--	--	--	--	--	--	--	--	--	--	--
rna-XM_045249716.1	0	0	0	0	0	0	0	0	0	0	0	0	--	--	--	--	--	--	--	--	--	--	--	--	--	--	--
rna-XM_045249848.1	0	0	0	0	0	0	0	0	0	0	0	0	--	--	--	--	--	Molecular Function: nucleic acid binding (GO:0003676);; Molecular Function: zinc ion binding (GO:0008270);; Biological Process: DNA integration (GO:0015074);;	K13356|1.0e-88|nvi:100117878|K13356 alcohol-forming fatty acyl-CoA reductase [EC:1.2.1.84] | (RefSeq) putative fatty acyl-CoA reductase CG5065 isoform X1	Peroxisome (ko04146)	--	--	Pao retrotransposon peptidase	--	--	--	uncharacterized protein LOC117680371 [Crassostrea gigas]
rna-XM_045249973.1	0	0	0	0	0	0	0	0	0	0	0	0	--	--	--	--	--	--	--	--	--	--	--	--	--	--	--
rna-XM_045250093.1	0	0	0	0	0	0	0.0	0.0	0.0	0.0	0.0	0.0	--	--	--	--	--	--	--	--	--	--	--	--	--	--	extensin-like isoform X1 [Penaeus vannamei]
rna-XM_045250212.1	0	0	0	0	0	0	0	0	0	0	0	0	--	--	--	--	--	--	--	--	--	--	--	--	--	--	mucin-5AC-like, partial [Penaeus vannamei]
rna-XM_045250313.1	0	0	0	0	0	0	0	0	0	0	0	0	--	--	--	--	--	Cellular Component: integral component of membrane (GO:0016021);;	K22656|3.1e-135|zne:110836165|K22656 immunoglobulin superfamily member 9B | (RefSeq) nephrin-like isoform X1	--	[R]	General function prediction only	Immunoglobulin domain	--	--	--	nephrin-like [Penaeus vannamei]
rna-XM_045250429.1	8	10	9	14	7	7	7.4027	9.0339	8.1208	16.3635	9.8436	9.537	0.457469998327173	-0.228623005782131	normal	--	--	Molecular Function: nucleic acid binding (GO:0003676);; Biological Process: gene silencing by RNA (GO:0031047);;	K02156|2.0e-129|zne:110829791|K02156 aubergine | (RefSeq) piwi-like protein Siwi	Dorso-ventral axis formation (ko04320)	[D]	Cell cycle control, cell division, chromosome partitioning	Piwi domain	Piwi-like protein Siwi OS=Bombyx mori OX=7091 GN=Siwi PE=1 SV=1	--	--	PIWI-2 [Portunus trituberculatus]
rna-XM_045250554.1	0	0	0	0	0	0	0.0	0.0	0.0	0.0	0.0	0.0	--	--	--	--	--	Molecular Function: RNA binding (GO:0003723);;	--	--	[R]	General function prediction only	RNA recognition motif. (a.k.a. RRM, RBD, or RNP domain)	Protein couch potato OS=Drosophila melanogaster OX=7227 GN=cpo PE=2 SV=4	--	--	protein couch potato-like isoform X3 [Penaeus vannamei]
rna-XM_045250672.1	2	4	5	3	6	5	1.8507	3.6135	4.5116	3.5065	8.4374	6.8122	0.347758012532997	-1.10186344110385	normal	--	--	Biological Process: glycosaminoglycan biosynthetic process (GO:0006024);; Biological Process: protein glycosylation (GO:0006486);; Biological Process: heparan sulfate proteoglycan biosynthetic process (GO:0015012);; Molecular Function: glucuronosyltransferase activity (GO:0015020);; Cellular Component: integral component of membrane (GO:0016021);;	K02367|8.0e-223|zne:110831848|K02367 glucuronyl/N-acetylglucosaminyl transferase EXT2 [EC:2.4.1.224 2.4.1.225] | (RefSeq) exostosin-2 isoform X1	Glycosaminoglycan biosynthesis - heparan sulfate / heparin (ko00534)	[GMW]	Carbohydrate transport and metabolism;; Cell wall/membrane/envelope biogenesis;; Extracellular structures	Glycosyl transferase family 64 domain	Exostosin-2 OS=Drosophila melanogaster OX=7227 GN=sotv PE=1 SV=1	--	--	exostosin-2-like [Penaeus vannamei]
rna-XM_045250777.1	3	3	1	1	1	1	2.776	2.7102	0.9023	1.1688	1.4062	1.3624	0.352652108875862	0.492802877659591	normal	--	--	Biological Process: vacuolar transport (GO:0007034);;	K15053|1.1e-22|obo:105281578|K15053 charged multivesicular body protein 7 | (RefSeq) charged multivesicular body protein 7	Endocytosis (ko04144)	--	--	Snf7	--	--	--	charged multivesicular body protein 7-like [Penaeus vannamei]
ONT.77.1	12	14	13	8	6	8	11.104	12.6474	11.7301	9.3505	8.4374	10.8994	0.455377199541453	0.399827559752129	normal	--	--	Biological Process: negative regulation of transcription from RNA polymerase II promoter (GO:0000122);; Molecular Function: transcription regulatory region sequence-specific DNA binding (GO:0000976);; Molecular Function: RNA polymerase II regulatory region sequence-specific DNA binding (GO:0000977);; Molecular Function: RNA polymerase II core promoter proximal region sequence-specific DNA binding…	K22401|2.2e-19|obi:106868103|K22401 transcription factor E4F1 / E3 ubiquitin-protein ligase [EC:2.3.2.27] | (RefSeq) transcription factor E4F1-like	--	--	--	Zinc finger, C2H2 type;; C2H2-type zinc finger;; Zinc-finger of C2H2 type;; Zinc finger, C2H2 type;; C2H2-type zinc finger;; Zinc-finger double domain;; Zinc-finger double-stranded RNA-binding;; C2H2-type zinc finger;; Zinc-finger of C2H2 type	--	K	Transcription	transcription factor E4F1-like isoform X1 [Penaeus vannamei]
rna-XM_045250872.1	4	7	9	2	7	4	3.7013	6.3237	8.1208	2.3376	9.8436	5.4497	0.418998588534082	-0.66653274865751	normal	--	--	Biological Process: negative regulation of transcription from RNA polymerase II promoter (GO:0000122);; Molecular Function: transcription regulatory region sequence-specific DNA binding (GO:0000976);; Molecular Function: RNA polymerase II regulatory region sequence-specific DNA binding (GO:0000977);; Molecular Function: RNA polymerase II core promoter proximal region sequence-specific DNA binding…	K22401|2.7e-21|obi:106868103|K22401 transcription factor E4F1 / E3 ubiquitin-protein ligase [EC:2.3.2.27] | (RefSeq) transcription factor E4F1-like	--	--	--	Zinc finger, C2H2 type	--	--	--	transcription factor E4F1-like isoform X1 [Penaeus vannamei]
rna-XM_045250986.1	0	0	0	0	0	0	0	0	0	0	0	0	--	--	--	--	--	Molecular Function: molecular_function (GO:0003674);; Molecular Function: structural molecule activity (GO:0005198);; Molecular Function: structural constituent of chitin-based cuticle (GO:0005214);; Cellular Component: cellular_component (GO:0005575);; Cellular Component: extracellular region (GO:0005576);; Biological Process: multicellular organism development (GO:0007275);; Molecular Function:…	--	--	--	--	Insect cuticle protein	Pro-resilin OS=Drosophila melanogaster OX=7227 GN=resilin PE=1 SV=1	--	--	cuticle protein 19-like [Penaeus vannamei]
rna-XM_045251104.1	29	52	45	32	35	39	26.8347	46.9761	40.6041	37.4022	49.2181	53.1348	0.701943364765828	-0.197399362493462	normal	--	--	Biological Process: cellular response to DNA damage stimulus (GO:0006974);; Biological Process: regulation of cell cycle (GO:0051726);;	--	--	--	--	PCNA-associated factor histone like domain	--	--	--	PCNA-associated factor-like [Penaeus vannamei]
ONT.86.1	0	0	1	33	21	17	0.0	0.0	0.9023	38.571	29.5308	23.1613	0.00863994883870967	-4.67826519699699	down	--	--	--	--	--	--	--	--	--	--	--	--
rna-XM_045251321.1	0	0	0	9	17	6	0.0	0.0	0.0	10.5194	23.9059	8.1746	0.0132433382993093	-4.3866083529406	normal	--	--	--	--	--	--	--	--	--	--	--	--
rna-XM_045251433.1	0	0	0	0	0	0	0	0	0	0	0	0	--	--	--	[F]	Nucleotide transport and metabolism	Molecular Function: thymidine kinase activity (GO:0004797);; Molecular Function: ATP binding (GO:0005524);; Biological Process: DNA biosynthetic process (GO:0071897);;	K00857|6.8e-44|lak:106151318|K00857 thymidine kinase [EC:2.7.1.21] | (RefSeq) thymidine kinase, cytosolic	Pyrimidine metabolism (ko00240);; Drug metabolism - other enzymes (ko00983)	[F]	Nucleotide transport and metabolism	Thymidine kinase	Thymidine kinase 1 OS=Dictyostelium discoideum OX=44689 GN=thyB PE=1 SV=1	--	--	PREDICTED: thymidine kinase, cytosolic-like isoform X1 [Hyalella azteca]
rna-XM_045251514.1	1	1	2	2	2	2	0.9253	0.9034	1.8046	2.3376	2.8125	2.7249	0.31583146428299	-0.988242301696321	normal	--	--	Cellular Component: integral component of membrane (GO:0016021);;	K20401|3.7e-70|zne:110835981|K20401 folliculin-interacting protein 2 | (RefSeq) uncharacterized protein LOC110835981	mTOR signaling pathway (ko04150)	[S]	Function unknown	Folliculin-interacting protein middle domain	--	--	--	uncharacterized protein LOC113800833 isoform X2 [Penaeus vannamei]
rna-XM_045251545.1	0	1	1	0	1	0	0.0	0.9034	0.9023	0.0	1.4062	0.0	0.359957083031598	-0.365772634513815	normal	--	--	Cellular Component: cellular_component (GO:0005575);; Cellular Component: intracellular (GO:0005622);; Cellular Component: cell (GO:0005623);; Cellular Component: cytoplasm (GO:0005737);; Biological Process: biological_process (GO:0008150);; Cellular Component: intracellular part (GO:0044424);; Cellular Component: cell part (GO:0044464);; Biological Process: localization (GO:0051179);;	--	--	[S]	Function unknown	DENN domain-containing protein 11	--	--	--	protein LCHN-like [Penaeus vannamei]
rna-XM_045251603.1	1	0	0	0	5	2	0.9253	0.0	0.0	0.0	7.0312	2.7249	0.0980805424614684	-2.77777939495069	normal	--	--	--	--	--	--	--	Mucin-like	--	--	--	proline-rich extensin-like protein EPR1 [Penaeus vannamei]
rna-XM_045251676.1	0	0	0	0	0	0	0	0	0	0	0	0	--	--	--	--	--	--	--	--	--	--	--	--	--	--	--
ONT.174.1	0	0	0	0	0	0	0.0	0.0	0.0	0.0	0.0	0.0	--	--	--	[R]	General function prediction only	Biological Process: embryonic development via the syncytial blastoderm (GO:0001700);; Biological Process: morphogenesis of an epithelium (GO:0002009);; Molecular Function: molecular_function (GO:0003674);; Molecular Function: endopeptidase inhibitor activity (GO:0004866);; Molecular Function: structural molecule activity (GO:0005198);; Cellular Component: cellular_component (GO:0005575);; Cellula…	K06530|9.0e-192|dpl:KGM_202912|K06530 CD109 antigen | (RefSeq) hypothetical protein	--	[O]	Posttranslational modification, protein turnover, chaperones	A-macroglobulin TED domain;; Alpha-2-macroglobulin bait region domain	--	O	Posttranslational modification, protein turnover, chaperones	LOW QUALITY PROTEIN: CD109 antigen-like [Penaeus vannamei]
rna-XM_045251791.1	4	10	4	3	3	4	3.7013	9.0339	3.6093	3.5065	4.2187	5.4497	0.376602477912604	0.798535817366357	normal	--	--	Molecular Function: endopeptidase inhibitor activity (GO:0004866);; Cellular Component: extracellular region (GO:0005576);; Cellular Component: extracellular space (GO:0005615);; Cellular Component: integral component of membrane (GO:0016021);;	K06530|1.3e-206|dpl:KGM_202912|K06530 CD109 antigen | (RefSeq) hypothetical protein	--	[O]	Posttranslational modification, protein turnover, chaperones	A-macroglobulin TED domain	--	--	--	LOW QUALITY PROTEIN: CD109 antigen-like [Penaeus vannamei]
rna-XM_045251907.1	0	0	0	0	0	0	0	0	0	0	0	0	--	--	--	--	--	--	--	--	--	--	Lectin C-type domain	--	--	--	--
rna-XM_045252026.1	0	0	0	0	0	0	0	0	0	0	0	0	--	--	--	--	--	Cellular Component: integral component of membrane (GO:0016021);;	--	--	[R]	General function prediction only	--	Nose resistant to fluoxetine protein 6 OS=Caenorhabditis elegans OX=6239 GN=nrf-6 PE=1 SV=3	--	--	nose resistant to fluoxetine protein 6-like isoform X2 [Penaeus vannamei]
rna-XM_045252093.1	0	0	0	0	0	0	0.0	0.0	0.0	0.0	0.0	0.0	--	--	--	--	--	Cellular Component: integral component of membrane (GO:0016021);;	--	--	[R]	General function prediction only	--	Nose resistant to fluoxetine protein 6 OS=Caenorhabditis elegans OX=6239 GN=nrf-6 PE=1 SV=3	--	--	nose resistant to fluoxetine protein 6-like isoform X2 [Penaeus vannamei]
rna-XM_045252161.1	0	0	0	0	0	0	0.0	0.0	0.0	0.0	0.0	0.0	--	--	--	--	--	Cellular Component: integral component of membrane (GO:0016021);;	--	--	[R]	General function prediction only	--	Nose resistant to fluoxetine protein 6 OS=Caenorhabditis elegans OX=6239 GN=nrf-6 PE=1 SV=3	--	--	nose resistant to fluoxetine protein 6-like isoform X2 [Penaeus vannamei]
rna-XM_045252225.1	1	2	1	0	0	0	0.9253	1.8068	0.9023	0.0	0.0	0.0	0.321940800659857	1.24521663751944	normal	--	--	Cellular Component: integral component of membrane (GO:0016021);;	--	--	[R]	General function prediction only	--	Nose resistant to fluoxetine protein 6 OS=Caenorhabditis elegans OX=6239 GN=nrf-6 PE=1 SV=3	--	--	putative nose resistant to fluoxetine protein 6-like [Penaeus vannamei]
rna-XM_045252303.1	0	0	0	0	0	0	0	0	0	0	0	0	--	--	--	--	--	Cellular Component: integral component of membrane (GO:0016021);;	--	--	[R]	General function prediction only	--	Nose resistant to fluoxetine protein 6 OS=Caenorhabditis elegans OX=6239 GN=nrf-6 PE=1 SV=3	--	--	putative nose resistant to fluoxetine protein 6-like [Penaeus vannamei]
rna-XM_045252387.1	0	2	1	0	0	0	0.0	1.8068	0.9023	0.0	0.0	0.0	0.321940800659857	1.24521663751944	normal	--	--	Cellular Component: integral component of membrane (GO:0016021);;	--	--	[R]	General function prediction only	--	Nose resistant to fluoxetine protein 6 OS=Caenorhabditis elegans OX=6239 GN=nrf-6 PE=1 SV=3	--	--	putative nose resistant to fluoxetine protein 6-like [Penaeus vannamei]
rna-XM_045252507.1	1	0	1	1	1	1	0.9253	0.0	0.9023	1.1688	1.4062	1.3624	0.315880271410033	-1.11875301442902	normal	--	--	Cellular Component: extracellular region (GO:0005576);; Molecular Function: chitin binding (GO:0008061);;	--	--	--	--	Chitin binding Peritrophin-A domain	--	--	--	peritrophin-1-like isoform X2 [Limulus polyphemus]
rna-XM_045252634.1	0	0	0	0	0	0	0	0	0	0	0	0	--	--	--	--	--	--	K05323|3.7e-69|prap:110992557|K05323 potassium channel subfamily K, invertebrate | (RefSeq) TWiK family of potassium channels protein 9	--	[P]	Inorganic ion transport and metabolism	Ion channel	TWiK family of potassium channels protein 7 OS=Caenorhabditis elegans OX=6239 GN=twk-7 PE=3 SV=3	--	--	TWiK family of potassium channels protein 7 [Amphibalanus amphitrite]
rna-XM_045252707.1	0	0	0	0	0	0	0	0	0	0	0	0	--	--	--	--	--	--	K05323|3.7e-69|prap:110992557|K05323 potassium channel subfamily K, invertebrate | (RefSeq) TWiK family of potassium channels protein 9	--	[P]	Inorganic ion transport and metabolism	Ion channel	TWiK family of potassium channels protein 7 OS=Caenorhabditis elegans OX=6239 GN=twk-7 PE=3 SV=3	--	--	TWiK family of potassium channels protein 7 [Amphibalanus amphitrite]
rna-XM_045253060.1	0	0	0	0	0	0	0	0	0	0	0	0	--	--	--	--	--	Biological Process: cell morphogenesis (GO:0000902);; Biological Process: cell morphogenesis involved in differentiation (GO:0000904);; Biological Process: system process (GO:0003008);; Biological Process: muscle system process (GO:0003012);; Molecular Function: molecular_function (GO:0003674);; Molecular Function: binding (GO:0005488);; Cellular Component: cellular_component (GO:0005575);; Cellu…	K06823|6.5e-37|dgr:Dgri_GH15385|K06823 collagen type XVIII alpha | (RefSeq) GH15385 gene product from transcript GH15385-RA	--	[W]	Extracellular structures	Collagenase NC10 and Endostatin	--	--	--	Collagenase NC10/endostatin [Trinorchestia longiramus]
ONT.119.2	0	0	0	0	0	0	0	0	0	0	0	0	--	--	--	--	--	Biological Process: carbohydrate metabolic process (GO:0005975);; Biological Process: protein glycosylation (GO:0006486);; Molecular Function: galactoside 2-alpha-L-fucosyltransferase activity (GO:0008107);; Cellular Component: Golgi cisterna membrane (GO:0032580);;	K00718|3.1e-22|zne:110834024|K00718 galactoside 2-L-fucosyltransferase 1/2 [EC:2.4.1.69] | (RefSeq) galactoside 2-alpha-L-fucosyltransferase 2-like	Glycosphingolipid biosynthesis - lacto and neolacto series (ko00601);; Glycosphingolipid biosynthesis - globo and isoglobo series (ko00603)	--	--	Glycosyl transferase family 11	--	G	Carbohydrate transport and metabolism	galactoside 2-alpha-L-fucosyltransferase 1-like [Penaeus vannamei]
ONT.119.3	0	0	0	0	0	0	0	0	0	0	0	0	--	--	--	--	--	Biological Process: carbohydrate metabolic process (GO:0005975);; Biological Process: protein glycosylation (GO:0006486);; Molecular Function: galactoside 2-alpha-L-fucosyltransferase activity (GO:0008107);; Cellular Component: Golgi cisterna membrane (GO:0032580);;	K00718|2.7e-22|zne:110834024|K00718 galactoside 2-L-fucosyltransferase 1/2 [EC:2.4.1.69] | (RefSeq) galactoside 2-alpha-L-fucosyltransferase 2-like	Glycosphingolipid biosynthesis - lacto and neolacto series (ko00601);; Glycosphingolipid biosynthesis - globo and isoglobo series (ko00603)	--	--	Glycosyl transferase family 11	--	G	Carbohydrate transport and metabolism	galactoside 2-alpha-L-fucosyltransferase 1-like [Penaeus vannamei]
ONT.119.5	0	0	0	0	0	0	0.0	0.0	0.0	0.0	0.0	0.0	--	--	--	--	--	Biological Process: carbohydrate metabolic process (GO:0005975);; Biological Process: protein glycosylation (GO:0006486);; Molecular Function: galactoside 2-alpha-L-fucosyltransferase activity (GO:0008107);; Cellular Component: Golgi cisterna membrane (GO:0032580);;	--	--	--	--	--	--	--	--	--
rna-XM_045252825.1	0	1	0	0	0	0	0.0	0.9034	0.0	0.0	0.0	0.0	--	--	--	--	--	Biological Process: carbohydrate metabolic process (GO:0005975);; Biological Process: protein glycosylation (GO:0006486);; Molecular Function: galactoside 2-alpha-L-fucosyltransferase activity (GO:0008107);; Cellular Component: Golgi cisterna membrane (GO:0032580);;	K00718|1.0e-20|zne:110834024|K00718 galactoside 2-L-fucosyltransferase 1/2 [EC:2.4.1.69] | (RefSeq) galactoside 2-alpha-L-fucosyltransferase 2-like	Glycosphingolipid biosynthesis - lacto and neolacto series (ko00601);; Glycosphingolipid biosynthesis - globo and isoglobo series (ko00603)	--	--	Glycosyl transferase family 11	--	--	--	galactoside 2-alpha-L-fucosyltransferase 1-like [Penaeus vannamei]
rna-XM_045252917.1	0	0	0	0	0	0	0.0	0.0	0.0	0.0	0.0	0.0	--	--	--	--	--	Biological Process: carbohydrate metabolic process (GO:0005975);; Biological Process: protein glycosylation (GO:0006486);; Molecular Function: galactoside 2-alpha-L-fucosyltransferase activity (GO:0008107);; Cellular Component: Golgi cisterna membrane (GO:0032580);;	K00718|1.0e-20|zne:110834024|K00718 galactoside 2-L-fucosyltransferase 1/2 [EC:2.4.1.69] | (RefSeq) galactoside 2-alpha-L-fucosyltransferase 2-like	Glycosphingolipid biosynthesis - lacto and neolacto series (ko00601);; Glycosphingolipid biosynthesis - globo and isoglobo series (ko00603)	--	--	Glycosyl transferase family 11	--	--	--	galactoside 2-alpha-L-fucosyltransferase 1-like [Penaeus vannamei]
rna-XM_045252998.1	0	0	0	0	0	0	0.0	0.0	0.0	0.0	0.0	0.0	--	--	--	--	--	Biological Process: carbohydrate metabolic process (GO:0005975);; Biological Process: protein glycosylation (GO:0006486);; Molecular Function: galactoside 2-alpha-L-fucosyltransferase activity (GO:0008107);; Cellular Component: Golgi cisterna membrane (GO:0032580);;	K00718|2.4e-22|zne:110834024|K00718 galactoside 2-L-fucosyltransferase 1/2 [EC:2.4.1.69] | (RefSeq) galactoside 2-alpha-L-fucosyltransferase 2-like	Glycosphingolipid biosynthesis - lacto and neolacto series (ko00601);; Glycosphingolipid biosynthesis - globo and isoglobo series (ko00603)	--	--	Glycosyl transferase family 11	--	--	--	galactoside 2-alpha-L-fucosyltransferase 1-like [Penaeus vannamei]
rna-XM_045253061.1	0	0	0	0	0	0	0	0	0	0	0	0	--	--	--	--	--	Biological Process: carbohydrate metabolic process (GO:0005975);; Biological Process: protein glycosylation (GO:0006486);; Molecular Function: galactoside 2-alpha-L-fucosyltransferase activity (GO:0008107);; Cellular Component: Golgi cisterna membrane (GO:0032580);;	K00718|3.6e-21|zne:110834024|K00718 galactoside 2-L-fucosyltransferase 1/2 [EC:2.4.1.69] | (RefSeq) galactoside 2-alpha-L-fucosyltransferase 2-like	Glycosphingolipid biosynthesis - lacto and neolacto series (ko00601);; Glycosphingolipid biosynthesis - globo and isoglobo series (ko00603)	--	--	Glycosyl transferase family 11	--	--	--	galactoside 2-alpha-L-fucosyltransferase 1-like [Penaeus vannamei]
rna-XM_045253146.1	0	0	0	0	0	0	0.0	0.0	0.0	0.0	0.0	0.0	--	--	--	--	--	Biological Process: carbohydrate metabolic process (GO:0005975);; Biological Process: protein glycosylation (GO:0006486);; Molecular Function: galactoside 2-alpha-L-fucosyltransferase activity (GO:0008107);; Cellular Component: Golgi cisterna membrane (GO:0032580);;	K00718|1.1e-22|zne:110834024|K00718 galactoside 2-L-fucosyltransferase 1/2 [EC:2.4.1.69] | (RefSeq) galactoside 2-alpha-L-fucosyltransferase 2-like	Glycosphingolipid biosynthesis - lacto and neolacto series (ko00601);; Glycosphingolipid biosynthesis - globo and isoglobo series (ko00603)	--	--	Glycosyl transferase family 11	--	--	--	galactoside 2-alpha-L-fucosyltransferase 1-like [Penaeus vannamei]
rna-XM_045253259.1	0	0	0	0	0	0	0	0	0	0	0	0	--	--	--	--	--	Biological Process: carbohydrate metabolic process (GO:0005975);; Biological Process: protein glycosylation (GO:0006486);; Molecular Function: galactoside 2-alpha-L-fucosyltransferase activity (GO:0008107);; Cellular Component: Golgi cisterna membrane (GO:0032580);;	K00718|7.3e-19|zne:110834024|K00718 galactoside 2-L-fucosyltransferase 1/2 [EC:2.4.1.69] | (RefSeq) galactoside 2-alpha-L-fucosyltransferase 2-like	Glycosphingolipid biosynthesis - lacto and neolacto series (ko00601);; Glycosphingolipid biosynthesis - globo and isoglobo series (ko00603)	--	--	Glycosyl transferase family 11	--	--	--	galactoside 2-alpha-L-fucosyltransferase 1-like [Penaeus vannamei]
rna-XM_045253373.1	0	2	0	0	0	0	0.0	1.8068	0.0	0.0	0.0	0.0	0.321940800659857	1.24521663751944	normal	--	--	Biological Process: carbohydrate metabolic process (GO:0005975);; Biological Process: protein glycosylation (GO:0006486);; Molecular Function: galactoside 2-alpha-L-fucosyltransferase activity (GO:0008107);; Cellular Component: integral component of membrane (GO:0016021);; Cellular Component: Golgi cisterna membrane (GO:0032580);;	K00718|4.1e-22|zne:110834024|K00718 galactoside 2-L-fucosyltransferase 1/2 [EC:2.4.1.69] | (RefSeq) galactoside 2-alpha-L-fucosyltransferase 2-like	Glycosphingolipid biosynthesis - lacto and neolacto series (ko00601);; Glycosphingolipid biosynthesis - globo and isoglobo series (ko00603)	--	--	Glycosyl transferase family 11	--	--	--	galactoside 2-alpha-L-fucosyltransferase 1-like [Penaeus vannamei]
rna-XM_045253496.1	0	0	1	0	0	0	0.0	0.0	0.9023	0.0	0.0	0.0	--	--	--	--	--	Biological Process: carbohydrate metabolic process (GO:0005975);; Biological Process: protein glycosylation (GO:0006486);; Molecular Function: galactoside 2-alpha-L-fucosyltransferase activity (GO:0008107);; Cellular Component: Golgi cisterna membrane (GO:0032580);;	K00718|1.3e-20|dpx:DAPPUDRAFT_307215|K00718 galactoside 2-L-fucosyltransferase 1/2 [EC:2.4.1.69] | (RefSeq) hypothetical protein	Glycosphingolipid biosynthesis - lacto and neolacto series (ko00601);; Glycosphingolipid biosynthesis - globo and isoglobo series (ko00603)	--	--	Glycosyl transferase family 11	--	--	--	galactoside 2-alpha-L-fucosyltransferase 1-like [Penaeus vannamei]
rna-XM_045253614.1	9	5	7	0	0	0	8.328	4.5169	6.3162	0.0	0.0	0.0	0.216354202812548	2.14611873799686	normal	--	--	Biological Process: carbohydrate metabolic process (GO:0005975);; Biological Process: protein glycosylation (GO:0006486);; Molecular Function: galactoside 2-alpha-L-fucosyltransferase activity (GO:0008107);; Cellular Component: Golgi cisterna membrane (GO:0032580);;	K00718|3.9e-25|zne:110834024|K00718 galactoside 2-L-fucosyltransferase 1/2 [EC:2.4.1.69] | (RefSeq) galactoside 2-alpha-L-fucosyltransferase 2-like	Glycosphingolipid biosynthesis - lacto and neolacto series (ko00601);; Glycosphingolipid biosynthesis - globo and isoglobo series (ko00603)	--	--	Glycosyl transferase family 11	--	--	--	galactoside 2-alpha-L-fucosyltransferase 1-like [Penaeus vannamei]
rna-XM_045253723.1	0	0	0	0	0	0	0	0	0	0	0	0	--	--	--	--	--	Biological Process: carbohydrate metabolic process (GO:0005975);; Biological Process: protein glycosylation (GO:0006486);; Molecular Function: galactoside 2-alpha-L-fucosyltransferase activity (GO:0008107);; Cellular Component: Golgi cisterna membrane (GO:0032580);;	K00718|1.5e-21|dpx:DAPPUDRAFT_307215|K00718 galactoside 2-L-fucosyltransferase 1/2 [EC:2.4.1.69] | (RefSeq) hypothetical protein	Glycosphingolipid biosynthesis - lacto and neolacto series (ko00601);; Glycosphingolipid biosynthesis - globo and isoglobo series (ko00603)	--	--	Glycosyl transferase family 11	--	--	--	galactoside 2-alpha-L-fucosyltransferase 1-like [Penaeus vannamei]
rna-XM_045253788.1	0	0	0	0	0	0	0	0	0	0	0	0	--	--	--	--	--	Biological Process: carbohydrate metabolic process (GO:0005975);; Biological Process: protein glycosylation (GO:0006486);; Molecular Function: galactoside 2-alpha-L-fucosyltransferase activity (GO:0008107);; Cellular Component: Golgi cisterna membrane (GO:0032580);;	K00718|1.5e-21|dpx:DAPPUDRAFT_307215|K00718 galactoside 2-L-fucosyltransferase 1/2 [EC:2.4.1.69] | (RefSeq) hypothetical protein	Glycosphingolipid biosynthesis - lacto and neolacto series (ko00601);; Glycosphingolipid biosynthesis - globo and isoglobo series (ko00603)	--	--	Glycosyl transferase family 11	--	--	--	galactoside 2-alpha-L-fucosyltransferase 1-like [Penaeus vannamei]
rna-XM_045253880.1	0	0	0	0	0	0	0	0	0	0	0	0	--	--	--	--	--	Biological Process: carbohydrate metabolic process (GO:0005975);; Biological Process: protein glycosylation (GO:0006486);; Molecular Function: galactoside 2-alpha-L-fucosyltransferase activity (GO:0008107);; Cellular Component: Golgi cisterna membrane (GO:0032580);;	K00718|1.5e-21|dpx:DAPPUDRAFT_307215|K00718 galactoside 2-L-fucosyltransferase 1/2 [EC:2.4.1.69] | (RefSeq) hypothetical protein	Glycosphingolipid biosynthesis - lacto and neolacto series (ko00601);; Glycosphingolipid biosynthesis - globo and isoglobo series (ko00603)	--	--	Glycosyl transferase family 11	--	--	--	galactoside 2-alpha-L-fucosyltransferase 1-like [Penaeus vannamei]
rna-XM_045254216.1	0	0	0	1	0	0	0.0	0.0	0.0	1.1688	0.0	0.0	--	--	--	--	--	Molecular Function: nucleic acid binding (GO:0003676);; Molecular Function: RNA-DNA hybrid ribonuclease activity (GO:0004523);;	K14530|1.6e-18|npr:108804236|K14530 ribonucleases P/MRP protein subunit RPP40 [EC:3.1.26.5] | (RefSeq) RNA-directed DNA polymerase from mobile element jockey-like	Ribosome biogenesis in eukaryotes (ko03008);; RNA transport (ko03013)	[R]	General function prediction only	Reverse transcriptase (RNA-dependent DNA polymerase)	--	--	--	uncharacterized protein LOC113817134 [Penaeus vannamei]
rna-XM_045254010.1	0	0	1	0	0	0	0.0	0.0	0.9023	0.0	0.0	0.0	--	--	--	--	--	Biological Process: carbohydrate metabolic process (GO:0005975);; Biological Process: protein glycosylation (GO:0006486);; Molecular Function: galactoside 2-alpha-L-fucosyltransferase activity (GO:0008107);; Cellular Component: Golgi cisterna membrane (GO:0032580);;	K00718|1.1e-21|dpx:DAPPUDRAFT_307215|K00718 galactoside 2-L-fucosyltransferase 1/2 [EC:2.4.1.69] | (RefSeq) hypothetical protein	Glycosphingolipid biosynthesis - lacto and neolacto series (ko00601);; Glycosphingolipid biosynthesis - globo and isoglobo series (ko00603)	--	--	Glycosyl transferase family 11	--	--	--	galactoside 2-alpha-L-fucosyltransferase 1-like [Penaeus vannamei]
rna-XM_045254095.1	0	0	1	1	8	3	0.0	0.0	0.9023	1.1688	11.2498	4.0873	0.0507920535873273	-3.37472447649703	normal	--	--	Molecular Function: kinase activity (GO:0016301);;	K23881|1.7e-85|zne:110833889|K23881 tectonin beta-propeller repeat-containing protein 2 | (RefSeq) uncharacterized protein LOC110833889 isoform X1	--	--	--	Tectonin domain	--	--	--	tectonin beta-propeller repeat-containing protein 2-like [Penaeus vannamei]
rna-XM_045254181.1	0	1	1	3	3	2	0.0	0.9034	0.9023	3.5065	4.2187	2.7249	0.270240765501577	-1.4216739442023	normal	--	--	--	K23881|2.2e-54|nvl:108563742|K23881 tectonin beta-propeller repeat-containing protein 2 | (RefSeq) WD repeat-containing protein CG11141 isoform X1	--	--	--	Propeller	--	--	--	tectonin beta-propeller repeat-containing protein 2-like [Penaeus vannamei]
rna-XM_045254605.1	0	0	0	1	0	0	0.0	0.0	0.0	1.1688	0.0	0.0	--	--	--	--	--	--	--	--	--	--	--	--	--	--	hypothetical protein C7M84_019388 [Penaeus vannamei]
rna-XM_045254723.1	0	0	0	0	0	0	0	0	0	0	0	0	--	--	--	--	--	--	--	--	--	--	--	--	--	--	hypothetical protein C7M84_019388 [Penaeus vannamei]
rna-XM_045254822.1	14	11	14	1	2	2	12.9547	9.9373	12.6324	1.1688	2.8125	2.7249	0.311761343093599	1.35267178689742	normal	--	--	Molecular Function: nicotinamide-nucleotide adenylyltransferase activity (GO:0000309);; Molecular Function: nicotinate-nucleotide adenylyltransferase activity (GO:0004515);; Molecular Function: ATP binding (GO:0005524);; Biological Process: NAD biosynthetic process (GO:0009435);;	K06210|3.9e-79|zne:110834724|K06210 nicotinamide mononucleotide adenylyltransferase [EC:2.7.7.1 2.7.7.18] | (RefSeq) nicotinamide/nicotinic acid mononucleotide adenylyltransferase 1 isoform X1	Nicotinate and nicotinamide metabolism (ko00760)	[H]	Coenzyme transport and metabolism	Cytidylyltransferase-like	Nicotinamide/nicotinic acid mononucleotide adenylyltransferase 2 OS=Caenorhabditis elegans OX=6239 GN=nmat-2 PE=3 SV=1	--	--	nicotinamide/nicotinic acid mononucleotide adenylyltransferase 1-like isoform X1 [Penaeus vannamei]
rna-XM_045254904.1	15	19	17	3	1	2	13.88	17.1643	15.3393	3.5065	1.4062	2.7249	0.155232362516018	2.69067625355612	normal	[H]	Coenzyme transport and metabolism	Molecular Function: nicotinamide-nucleotide adenylyltransferase activity (GO:0000309);; Molecular Function: nicotinate-nucleotide adenylyltransferase activity (GO:0004515);; Molecular Function: ATP binding (GO:0005524);; Biological Process: NAD biosynthetic process (GO:0009435);;	K06210|1.6e-82|zne:110834724|K06210 nicotinamide mononucleotide adenylyltransferase [EC:2.7.7.1 2.7.7.18] | (RefSeq) nicotinamide/nicotinic acid mononucleotide adenylyltransferase 1 isoform X1	Nicotinate and nicotinamide metabolism (ko00760)	[H]	Coenzyme transport and metabolism	Cytidylyltransferase-like	Nicotinamide/nicotinic acid mononucleotide adenylyltransferase 2 OS=Caenorhabditis elegans OX=6239 GN=nmat-2 PE=3 SV=1	--	--	nicotinamide/nicotinic acid mononucleotide adenylyltransferase 1-like isoform X2 [Penaeus vannamei]
rna-XM_045254972.1	0	0	0	0	0	0	0.0	0.0	0.0	0.0	0.0	0.0	--	--	--	--	--	Molecular Function: nicotinamide-nucleotide adenylyltransferase activity (GO:0000309);; Molecular Function: nicotinate-nucleotide adenylyltransferase activity (GO:0004515);; Molecular Function: ATP binding (GO:0005524);; Biological Process: NAD biosynthetic process (GO:0009435);;	K06210|2.8e-79|zne:110834724|K06210 nicotinamide mononucleotide adenylyltransferase [EC:2.7.7.1 2.7.7.18] | (RefSeq) nicotinamide/nicotinic acid mononucleotide adenylyltransferase 1 isoform X1	Nicotinate and nicotinamide metabolism (ko00760)	[H]	Coenzyme transport and metabolism	Cytidylyltransferase-like	Nicotinamide/nicotinic acid mononucleotide adenylyltransferase 2 OS=Caenorhabditis elegans OX=6239 GN=nmat-2 PE=3 SV=1	--	--	nicotinamide/nicotinic acid mononucleotide adenylyltransferase 1-like isoform X1 [Penaeus vannamei]
rna-XM_045255054.1	0	1	0	1	0	0	0.0	0.9034	0.0	1.1688	0.0	0.0	--	--	--	--	--	Molecular Function: nicotinamide-nucleotide adenylyltransferase activity (GO:0000309);; Molecular Function: nicotinate-nucleotide adenylyltransferase activity (GO:0004515);; Molecular Function: ATP binding (GO:0005524);; Biological Process: NAD biosynthetic process (GO:0009435);;	K06210|1.7e-78|zne:110834724|K06210 nicotinamide mononucleotide adenylyltransferase [EC:2.7.7.1 2.7.7.18] | (RefSeq) nicotinamide/nicotinic acid mononucleotide adenylyltransferase 1 isoform X1	Nicotinate and nicotinamide metabolism (ko00760)	[H]	Coenzyme transport and metabolism	Cytidylyltransferase-like	Nicotinamide/nicotinic acid mononucleotide adenylyltransferase 2 OS=Caenorhabditis elegans OX=6239 GN=nmat-2 PE=3 SV=1	--	--	nicotinamide/nicotinic acid mononucleotide adenylyltransferase 1-like isoform X1 [Penaeus vannamei]
rna-XM_045255131.1	1	2	0	0	0	0	0.9253	1.8068	0.0	0.0	0.0	0.0	0.321940800659857	1.24521663751944	normal	--	--	Molecular Function: nicotinamide-nucleotide adenylyltransferase activity (GO:0000309);; Molecular Function: nicotinate-nucleotide adenylyltransferase activity (GO:0004515);; Molecular Function: ATP binding (GO:0005524);; Biological Process: NAD biosynthetic process (GO:0009435);;	K06210|3.7e-80|zne:110834724|K06210 nicotinamide mononucleotide adenylyltransferase [EC:2.7.7.1 2.7.7.18] | (RefSeq) nicotinamide/nicotinic acid mononucleotide adenylyltransferase 1 isoform X1	Nicotinate and nicotinamide metabolism (ko00760)	[H]	Coenzyme transport and metabolism	Cytidylyltransferase-like	Nicotinamide/nicotinic acid mononucleotide adenylyltransferase 2 OS=Caenorhabditis elegans OX=6239 GN=nmat-2 PE=3 SV=1	--	--	nicotinamide/nicotinic acid mononucleotide adenylyltransferase 1-like isoform X1 [Penaeus vannamei]
rna-XM_045255201.1	2	2	0	0	2	1	1.8507	1.8068	0.0	0.0	2.8125	1.3624	0.35415343930848	-0.496006044092086	normal	[H]	Coenzyme transport and metabolism	Molecular Function: nicotinamide-nucleotide adenylyltransferase activity (GO:0000309);; Molecular Function: nicotinate-nucleotide adenylyltransferase activity (GO:0004515);; Molecular Function: ATP binding (GO:0005524);; Biological Process: NAD biosynthetic process (GO:0009435);;	K06210|1.5e-83|zne:110834724|K06210 nicotinamide mononucleotide adenylyltransferase [EC:2.7.7.1 2.7.7.18] | (RefSeq) nicotinamide/nicotinic acid mononucleotide adenylyltransferase 1 isoform X1	Nicotinate and nicotinamide metabolism (ko00760)	[H]	Coenzyme transport and metabolism	Cytidylyltransferase-like	Nicotinamide/nicotinic acid mononucleotide adenylyltransferase 2 OS=Caenorhabditis elegans OX=6239 GN=nmat-2 PE=3 SV=1	--	--	nicotinamide/nicotinic acid mononucleotide adenylyltransferase 1-like isoform X2 [Penaeus vannamei]
rna-XM_045255376.1	0	0	0	0	0	0	0	0	0	0	0	0	--	--	--	[X]	Mobilome: prophages, transposons	Molecular Function: nucleic acid binding (GO:0003676);; Molecular Function: zinc ion binding (GO:0008270);; Biological Process: DNA integration (GO:0015074);;	K16506|1.4e-69|adf:107335753|K16506 protocadherin Fat 1/2/3 | (RefSeq) protocadherin-like protein	--	[R]	General function prediction only	Integrase zinc binding domain	--	--	--	uncharacterized protein K02A2.6-like [Asterias rubens]
rna-XM_045255329.1	0	0	0	0	0	0	0.0	0.0	0.0	0.0	0.0	0.0	--	--	--	--	--	--	--	--	--	--	--	--	--	--	--
rna-XM_045255418.1	0	0	0	0	0	0	0	0	0	0	0	0	--	--	--	--	--	--	--	--	--	--	--	--	--	--	--
rna-XM_045255512.1	0	0	0	0	1	0	0.0	0.0	0.0	0.0	1.4062	0.0	0.315880271410033	-1.11875301442902	normal	--	--	--	--	--	--	--	--	--	--	--	--
rna-XM_045255637.1	0	0	0	0	0	0	0	0	0	0	0	0	--	--	--	--	--	Molecular Function: protein binding (GO:0005515);;	K10486|1.3e-42|haw:110372595|K10486 BTB/POZ domain-containing protein 14 | (RefSeq) uncharacterized protein LOC110372595 isoform X1	--	--	--	BTB/POZ domain	Longitudinals lacking protein-like OS=Drosophila melanogaster OX=7227 GN=lolal PE=1 SV=1	--	--	Longitudinals lacking protein-like [Armadillidium vulgare]
rna-XM_045255822.1	0	0	0	0	0	0	0	0	0	0	0	0	--	--	--	--	--	Biological Process: system process (GO:0003008);; Cellular Component: cellular_component (GO:0005575);; Cellular Component: cell (GO:0005623);; Cellular Component: plasma membrane (GO:0005886);; Cellular Component: integral component of plasma membrane (GO:0005887);; Biological Process: sensory perception (GO:0007600);; Biological Process: sensory perception of chemical stimulus (GO:0007606);; Bi…	K06774|5.2e-35|pgc:109852658|K06774 neurotrimin | (RefSeq) zwei Ig domain protein zig-8-like isoform X1	--	[T]	Signal transduction mechanisms	Immunoglobulin I-set domain	--	--	--	cell adhesion molecule 4-like [Penaeus vannamei]
rna-XM_045255946.1	0	0	0	0	0	0	0	0	0	0	0	0	--	--	--	--	--	Molecular Function: guanyl-nucleotide exchange factor activity (GO:0005085);; Biological Process: intracellular signal transduction (GO:0035556);;	K20689|2.8e-43|pdam:113668239|K20689 Rho guanine nucleotide exchange factor 17 | (RefSeq) uncharacterized protein LOC113668239 isoform X1	--	[T]	Signal transduction mechanisms	RhoGEF domain	Myosin-M heavy chain OS=Dictyostelium discoideum OX=44689 GN=myoM PE=1 SV=1	--	--	uncharacterized protein LOC113804773 [Penaeus vannamei]
rna-XM_045256025.1	2	1	1	7	5	4	1.8507	0.9034	0.9023	8.1817	7.0312	5.4497	0.194795986838153	-2.02479901503549	normal	--	--	Molecular Function: guanyl-nucleotide exchange factor activity (GO:0005085);; Biological Process: intracellular signal transduction (GO:0035556);;	K20689|2.8e-43|pdam:113668239|K20689 Rho guanine nucleotide exchange factor 17 | (RefSeq) uncharacterized protein LOC113668239 isoform X1	--	[T]	Signal transduction mechanisms	RhoGEF domain	Myosin-M heavy chain OS=Dictyostelium discoideum OX=44689 GN=myoM PE=1 SV=1	--	--	uncharacterized protein LOC113804773 [Penaeus vannamei]
rna-XM_045256098.1	3	2	3	10	7	8	2.776	1.8068	2.7069	11.6882	9.8436	10.8994	0.217735010771716	-1.95659650974655	normal	--	--	Molecular Function: guanyl-nucleotide exchange factor activity (GO:0005085);; Molecular Function: Rho guanyl-nucleotide exchange factor activity (GO:0005089);; Biological Process: regulation of Rho protein signal transduction (GO:0035023);; Biological Process: intracellular signal transduction (GO:0035556);;	K20689|3.4e-43|pdam:113668239|K20689 Rho guanine nucleotide exchange factor 17 | (RefSeq) uncharacterized protein LOC113668239 isoform X1	--	[T]	Signal transduction mechanisms	RhoGEF domain	Myosin-M heavy chain OS=Dictyostelium discoideum OX=44689 GN=myoM PE=1 SV=1	--	--	Myosin-M heavy chain [Armadillidium vulgare]
rna-XM_045256495.1	0	0	0	0	0	0	0	0	0	0	0	0	--	--	--	--	--	Molecular Function: protein dimerization activity (GO:0046983);;	K05398|5.4e-27|lcm:102349383|K05398 toll-like receptor 1 | (RefSeq) toll-like receptor 6	Toll-like receptor signaling pathway (ko04620)	--	--	Domain of unknown function (DUF4371)	--	--	--	hypothetical protein ALC57_00163, partial [Trachymyrmex cornetzi]
rna-XM_045256217.1	0	0	0	0	0	0	0	0	0	0	0	0	--	--	--	--	--	Molecular Function: nucleic acid binding (GO:0003676);;	--	--	--	--	Zinc finger, C2H2 type	--	--	--	--
rna-XM_045256297.1	23	23	33	5	0	0	21.2827	20.7779	29.7764	5.8441	0.0	0.0	0.0562772926108689	4.06705586118511	normal	--	--	--	--	--	--	--	--	--	--	--	--
rna-XM_045256484.1	0	0	0	0	0	0	0	0	0	0	0	0	--	--	--	--	--	--	--	--	--	--	--	--	--	--	--
rna-XM_045256578.1	0	0	0	0	0	1	0.0	0.0	0.0	0.0	0.0	1.3624	--	--	--	--	--	Cellular Component: integral component of membrane (GO:0016021);; Molecular Function: transferase activity, transferring acyl groups other than amino-acyl groups (GO:0016747);;	--	--	[R]	General function prediction only	Acyltransferase family	Regulator of hypoxia-inducible factor 1 OS=Caenorhabditis elegans OX=6239 GN=rhy-1 PE=1 SV=1	--	--	O-acyltransferase like protein-like [Penaeus vannamei]
rna-XM_045256650.1	0	0	1	0	0	0	0.0	0.0	0.9023	0.0	0.0	0.0	--	--	--	--	--	Cellular Component: integral component of membrane (GO:0016021);; Molecular Function: transferase activity, transferring acyl groups other than amino-acyl groups (GO:0016747);;	--	--	[R]	General function prediction only	Acyltransferase family	Regulator of hypoxia-inducible factor 1 OS=Caenorhabditis elegans OX=6239 GN=rhy-1 PE=1 SV=1	--	--	O-acyltransferase like protein-like [Penaeus vannamei]
ONT.28.1	0	0	0	15	16	21	0.0	0.0	0.0	17.5323	22.4997	28.6111	0.0149177181741639	-4.30344984441722	normal	--	--	--	--	--	--	--	--	--	--	--	--
rna-XM_045256781.1	0	0	0	0	0	0	0.0	0.0	0.0	0.0	0.0	0.0	--	--	--	--	--	Cellular Component: integral component of membrane (GO:0016021);; Molecular Function: transferase activity, transferring acyl groups other than amino-acyl groups (GO:0016747);;	--	--	[R]	General function prediction only	Acyltransferase family	Regulator of hypoxia-inducible factor 1 OS=Caenorhabditis elegans OX=6239 GN=rhy-1 PE=1 SV=1	--	--	O-acyltransferase like protein-like [Penaeus vannamei]
rna-XM_045256854.1	0	0	0	0	0	0	0	0	0	0	0	0	--	--	--	--	--	Cellular Component: integral component of membrane (GO:0016021);; Molecular Function: transferase activity, transferring acyl groups other than amino-acyl groups (GO:0016747);;	--	--	[R]	General function prediction only	Acyltransferase family	Regulator of hypoxia-inducible factor 1 OS=Caenorhabditis elegans OX=6239 GN=rhy-1 PE=1 SV=1	--	--	O-acyltransferase like protein-like [Penaeus vannamei]
rna-XM_045256940.1	0	1	0	0	0	0	0.0	0.9034	0.0	0.0	0.0	0.0	--	--	--	--	--	Cellular Component: integral component of membrane (GO:0016021);; Molecular Function: transferase activity, transferring acyl groups other than amino-acyl groups (GO:0016747);;	--	--	[R]	General function prediction only	Acyltransferase family	Regulator of hypoxia-inducible factor 1 OS=Caenorhabditis elegans OX=6239 GN=rhy-1 PE=1 SV=1	--	--	O-acyltransferase like protein-like [Penaeus vannamei]
rna-XM_045257200.1	0	0	0	0	0	0	0	0	0	0	0	0	--	--	--	[J]	Translation, ribosomal structure and biogenesis	Biological Process: RNA splicing, via transesterification reactions (GO:0000375);; Biological Process: RNA splicing, via transesterification reactions with bulged adenosine as nucleophile (GO:0000377);; Biological Process: regulation of alternative mRNA splicing, via spliceosome (GO:0000381);; Biological Process: mRNA splicing, via spliceosome (GO:0000398);; Molecular Function: molecular_function…	K13201|1.3e-138|zne:110839204|K13201 nucleolysin TIA-1/TIAR | (RefSeq) nucleolysin TIAR	--	[AJ]	RNA processing and modification;; Translation, ribosomal structure and biogenesis	RNA recognition motif. (a.k.a. RRM, RBD, or RNP domain)	Probable splicing factor, arginine/serine-rich 4 OS=Caenorhabditis elegans OX=6239 GN=rsp-4 PE=3 SV=1	--	--	PREDICTED: nucleolysin TIA-1-like isoform X3 [Hyalella azteca]
rna-XM_045257290.1	0	0	0	0	0	0	0.0	0.0	0.0	0.0	0.0	0.0	--	--	--	[J]	Translation, ribosomal structure and biogenesis	Biological Process: RNA splicing, via transesterification reactions (GO:0000375);; Biological Process: RNA splicing, via transesterification reactions with bulged adenosine as nucleophile (GO:0000377);; Biological Process: regulation of alternative mRNA splicing, via spliceosome (GO:0000381);; Biological Process: mRNA splicing, via spliceosome (GO:0000398);; Molecular Function: molecular_function…	K13201|1.8e-140|zne:110839204|K13201 nucleolysin TIA-1/TIAR | (RefSeq) nucleolysin TIAR	--	[AJ]	RNA processing and modification;; Translation, ribosomal structure and biogenesis	RNA recognition motif. (a.k.a. RRM, RBD, or RNP domain)	Probable splicing factor, arginine/serine-rich 4 OS=Caenorhabditis elegans OX=6239 GN=rsp-4 PE=3 SV=1	--	--	PREDICTED: nucleolysin TIA-1-like isoform X3 [Hyalella azteca]
rna-XM_045257366.1	0	0	0	0	0	0	0.0	0.0	0.0	0.0	0.0	0.0	--	--	--	[J]	Translation, ribosomal structure and biogenesis	Molecular Function: RNA binding (GO:0003723);;	K13201|6.7e-140|zne:110839204|K13201 nucleolysin TIA-1/TIAR | (RefSeq) nucleolysin TIAR	--	[AJ]	RNA processing and modification;; Translation, ribosomal structure and biogenesis	RNA recognition motif. (a.k.a. RRM, RBD, or RNP domain)	Probable splicing factor, arginine/serine-rich 4 OS=Caenorhabditis elegans OX=6239 GN=rsp-4 PE=3 SV=1	--	--	PREDICTED: nucleolysin TIA-1-like isoform X3 [Hyalella azteca]
rna-XM_045257433.1	0	0	0	0	1	0	0.0	0.0	0.0	0.0	1.4062	0.0	0.315880271410033	-1.11875301442902	normal	[J]	Translation, ribosomal structure and biogenesis	Biological Process: RNA splicing, via transesterification reactions (GO:0000375);; Biological Process: RNA splicing, via transesterification reactions with bulged adenosine as nucleophile (GO:0000377);; Biological Process: regulation of alternative mRNA splicing, via spliceosome (GO:0000381);; Biological Process: mRNA splicing, via spliceosome (GO:0000398);; Molecular Function: molecular_function…	K13201|7.4e-139|zne:110839204|K13201 nucleolysin TIA-1/TIAR | (RefSeq) nucleolysin TIAR	--	[AJ]	RNA processing and modification;; Translation, ribosomal structure and biogenesis	RNA recognition motif. (a.k.a. RRM, RBD, or RNP domain)	Probable splicing factor, arginine/serine-rich 4 OS=Caenorhabditis elegans OX=6239 GN=rsp-4 PE=3 SV=1	--	--	PREDICTED: nucleolysin TIAR-like isoform X2 [Hyalella azteca]
rna-XM_045257735.1	0	0	0	0	0	0	0	0	0	0	0	0	--	--	--	--	--	--	K22758|4.9e-66|mpah:110312903|K22758 coiled-coil-helix-coiled-coil-helix domain-containing protein 2 | (RefSeq) Chchd2; coiled-coil-helix-coiled-coil-helix domain-containing protein 2	--	--	--	Domain of unknown function (DUF4371)	--	--	--	protein of unknown function DUF4371 [Trinorchestia longiramus]
ONT.29.1	3	0	1	0	0	0	2.776	0.0	0.9023	0.0	0.0	0.0	--	--	--	--	--	Cellular Component: integral component of membrane (GO:0016021);; Molecular Function: transferase activity, transferring acyl groups other than amino-acyl groups (GO:0016747);;	--	--	[R]	General function prediction only	Acyltransferase family	--	S	Function unknown	putative nose resistant to fluoxetine protein 6-like [Penaeus vannamei]
rna-XM_045257555.1	0	0	0	0	0	0	0.0	0.0	0.0	0.0	0.0	0.0	--	--	--	--	--	Cellular Component: integral component of membrane (GO:0016021);; Molecular Function: transferase activity, transferring acyl groups other than amino-acyl groups (GO:0016747);;	--	--	[R]	General function prediction only	Acyltransferase family	--	--	--	putative nose resistant to fluoxetine protein 6-like [Penaeus vannamei]
rna-XM_045257686.1	0	0	0	0	1	1	0.0	0.0	0.0	0.0	1.4062	1.3624	0.315880271410033	-1.11875301442902	normal	--	--	--	--	--	--	--	--	--	--	--	hypothetical protein C7M84_006230 [Penaeus vannamei]
rna-XM_045257767.1	0	0	0	1	0	3	0.0	0.0	0.0	1.1688	0.0	4.0873	--	--	--	--	--	--	--	--	--	--	--	--	--	--	hypothetical protein C7M84_006230 [Penaeus vannamei]
ONT.25.2	0	0	0	0	0	0	0.0	0.0	0.0	0.0	0.0	0.0	--	--	--	--	--	Cellular Component: integral component of membrane (GO:0016021);;	K12384|2.6e-16|fca:101098789|K12384 lysosome membrane protein 2 | (RefSeq) SCARB2; lysosome membrane protein 2	Lysosome (ko04142)	[T]	Signal transduction mechanisms	CD36 family	Sensory neuron membrane protein 1 OS=Apis mellifera OX=7460 PE=3 SV=1	T	Signal transduction mechanisms	scavenger receptor class B1 [Eriocheir sinensis]
ONT.25.3	0	0	0	0	0	0	0.0	0.0	0.0	0.0	0.0	0.0	--	--	--	--	--	Cellular Component: integral component of membrane (GO:0016021);;	K12384|5.9e-15|oro:101378367|K12384 lysosome membrane protein 2 | (RefSeq) SCARB2; lysosome membrane protein 2 isoform X1	Lysosome (ko04142)	[T]	Signal transduction mechanisms	CD36 family	Sensory neuron membrane protein 1 OS=Apis mellifera OX=7460 PE=3 SV=1	T	Signal transduction mechanisms	scavenger receptor class B1 [Eriocheir sinensis]
ONT.25.4	0	0	0	0	1	0	0.0	0.0	0.0	0.0	1.4062	0.0	0.315880271410033	-1.11875301442902	normal	--	--	Cellular Component: integral component of membrane (GO:0016021);;	K12384|2.6e-15|fca:101098789|K12384 lysosome membrane protein 2 | (RefSeq) SCARB2; lysosome membrane protein 2	Lysosome (ko04142)	[T]	Signal transduction mechanisms	CD36 family	Sensory neuron membrane protein 1 OS=Apis mellifera OX=7460 PE=3 SV=1	T	Signal transduction mechanisms	scavenger receptor class B1 [Eriocheir sinensis]
ONT.25.5	0	0	0	0	0	1	0.0	0.0	0.0	0.0	0.0	1.3624	--	--	--	--	--	Cellular Component: integral component of membrane (GO:0016021);;	K12384|4.0e-16|fca:101098789|K12384 lysosome membrane protein 2 | (RefSeq) SCARB2; lysosome membrane protein 2	Lysosome (ko04142)	[T]	Signal transduction mechanisms	CD36 family	Sensory neuron membrane protein 1 OS=Apis mellifera OX=7460 PE=3 SV=1	T	Signal transduction mechanisms	scavenger receptor class B1 [Eriocheir sinensis]
rna-XM_045257841.1	1	2	0	2	0	1	0.9253	1.8068	0.0	2.3376	0.0	1.3624	0.321940800659857	1.24521663751944	normal	--	--	Cellular Component: integral component of membrane (GO:0016021);;	K12384|4.0e-80|amex:103034805|K12384 lysosome membrane protein 2 | (RefSeq) lysosome membrane protein 2-like isoform X1	Lysosome (ko04142)	[T]	Signal transduction mechanisms	CD36 family	Sensory neuron membrane protein 1 OS=Drosophila persimilis OX=7234 GN=Snmp1 PE=3 SV=1	--	--	scavenger receptor class B1 [Eriocheir sinensis]
rna-XM_045257957.1	1	0	0	0	1	0	0.9253	0.0	0.0	0.0	1.4062	0.0	0.315880271410033	-1.11875301442902	normal	--	--	Cellular Component: membrane (GO:0016020);; Biological Process: vesicle-mediated transport (GO:0016192);;	K08493|3.5e-40|zne:110830350|K08493 vesicle transport through interaction with t-SNAREs 1 | (RefSeq) vesicle transport through interaction with t-SNAREs homolog 1A isoform X1	SNARE interactions in vesicular transport (ko04130)	[U]	Intracellular trafficking, secretion, and vesicular transport	Snare region anchored in the vesicle membrane C-terminus	--	--	--	vesicle transport through interaction with t-SNAREs homolog 1A-like [Penaeus vannamei]
rna-XM_045258036.1	1	0	0	0	0	0	0.9253	0.0	0.0	0.0	0.0	0.0	--	--	--	--	--	Cellular Component: membrane (GO:0016020);; Biological Process: vesicle-mediated transport (GO:0016192);;	K08493|2.2e-41|zne:110830350|K08493 vesicle transport through interaction with t-SNAREs 1 | (RefSeq) vesicle transport through interaction with t-SNAREs homolog 1A isoform X1	SNARE interactions in vesicular transport (ko04130)	[U]	Intracellular trafficking, secretion, and vesicular transport	Snare region anchored in the vesicle membrane C-terminus	--	--	--	vesicle transport through interaction with t-SNAREs homolog 1A-like [Penaeus vannamei]
rna-XM_045258102.1	0	0	0	0	0	0	0	0	0	0	0	0	--	--	--	--	--	Cellular Component: membrane (GO:0016020);; Biological Process: vesicle-mediated transport (GO:0016192);;	K08493|7.8e-27|zne:110830350|K08493 vesicle transport through interaction with t-SNAREs 1 | (RefSeq) vesicle transport through interaction with t-SNAREs homolog 1A isoform X1	SNARE interactions in vesicular transport (ko04130)	[U]	Intracellular trafficking, secretion, and vesicular transport	Snare region anchored in the vesicle membrane C-terminus	--	--	--	vesicle transport through interaction with t-SNAREs homolog 1A-like [Penaeus vannamei]
rna-XM_045258174.1	0	0	0	0	0	0	0	0	0	0	0	0	--	--	--	--	--	Cellular Component: membrane (GO:0016020);; Biological Process: vesicle-mediated transport (GO:0016192);;	K08493|7.8e-27|zne:110830350|K08493 vesicle transport through interaction with t-SNAREs 1 | (RefSeq) vesicle transport through interaction with t-SNAREs homolog 1A isoform X1	SNARE interactions in vesicular transport (ko04130)	[U]	Intracellular trafficking, secretion, and vesicular transport	Snare region anchored in the vesicle membrane C-terminus	--	--	--	vesicle transport through interaction with t-SNAREs homolog 1A-like [Penaeus vannamei]
rna-XM_045258253.1	0	0	0	0	0	0	0	0	0	0	0	0	--	--	--	--	--	Cellular Component: membrane (GO:0016020);; Biological Process: vesicle-mediated transport (GO:0016192);;	K08493|7.8e-27|zne:110830350|K08493 vesicle transport through interaction with t-SNAREs 1 | (RefSeq) vesicle transport through interaction with t-SNAREs homolog 1A isoform X1	SNARE interactions in vesicular transport (ko04130)	[U]	Intracellular trafficking, secretion, and vesicular transport	Snare region anchored in the vesicle membrane C-terminus	--	--	--	vesicle transport through interaction with t-SNAREs homolog 1A-like [Penaeus vannamei]
rna-XM_045258379.1	1	0	0	0	0	0	0.9253	0.0	0.0	0.0	0.0	0.0	--	--	--	--	--	Cellular Component: integral component of membrane (GO:0016021);; Molecular Function: transferase activity, transferring acyl groups other than amino-acyl groups (GO:0016747);;	--	--	[R]	General function prediction only	--	--	--	--	nose resistant to fluoxetine protein 6-like [Penaeus vannamei]
rna-XM_045258856.1	0	0	0	0	0	0	0	0	0	0	0	0	--	--	--	--	--	--	K09228|3.8e-23|gja:107122456|K09228 KRAB domain-containing zinc finger protein | (RefSeq) zinc finger protein 208-like	Herpes simplex virus 1 infection (ko05168)	--	--	--	--	--	--	hypothetical protein M513_12405 [Trichuris suis]
ONT.108.1	0	0	0	0	0	0	0	0	0	0	0	0	--	--	--	--	--	Biological Process: regulation of protein phosphorylation (GO:0001932);; Biological Process: positive regulation of protein phosphorylation (GO:0001934);; Biological Process: regulation of peptide secretion (GO:0002791);; Molecular Function: molecular_function (GO:0003674);; Molecular Function: transcription cofactor activity (GO:0003712);; Molecular Function: transcription coactivator activity (…	K16742|6.7e-18|myi:110443752|K16742 ADP-ribosylation factor-like protein 2-binding protein | (RefSeq) ADP-ribosylation factor-like protein 2-binding protein isoform X1	--	--	--	The ARF-like 2 binding protein BART	--	S	Function unknown	ADP-ribosylation factor-like protein 2-binding protein [Penaeus vannamei]
ONT.108.2	0	0	0	0	0	0	0	0	0	0	0	0	--	--	--	--	--	Biological Process: regulation of protein phosphorylation (GO:0001932);; Biological Process: positive regulation of protein phosphorylation (GO:0001934);; Biological Process: regulation of peptide secretion (GO:0002791);; Molecular Function: molecular_function (GO:0003674);; Molecular Function: transcription cofactor activity (GO:0003712);; Molecular Function: transcription coactivator activity (…	K16742|4.3e-18|myi:110443752|K16742 ADP-ribosylation factor-like protein 2-binding protein | (RefSeq) ADP-ribosylation factor-like protein 2-binding protein isoform X1	--	--	--	The ARF-like 2 binding protein BART	--	S	Function unknown	ADP-ribosylation factor-like protein 2-binding protein [Penaeus vannamei]
rna-XM_045258495.1	0	0	0	0	0	0	0.0	0.0	0.0	0.0	0.0	0.0	--	--	--	--	--	Biological Process: regulation of protein phosphorylation (GO:0001932);; Biological Process: positive regulation of protein phosphorylation (GO:0001934);; Biological Process: regulation of peptide secretion (GO:0002791);; Molecular Function: molecular_function (GO:0003674);; Molecular Function: transcription cofactor activity (GO:0003712);; Molecular Function: transcription coactivator activity (…	K16742|1.8e-21|myi:110443752|K16742 ADP-ribosylation factor-like protein 2-binding protein | (RefSeq) ADP-ribosylation factor-like protein 2-binding protein isoform X1	--	--	--	The ARF-like 2 binding protein BART	--	--	--	ADP-ribosylation factor-like protein 2-binding protein [Penaeus vannamei]
rna-XM_045258570.1	1	6	9	1	0	1	0.9253	5.4203	8.1208	1.1688	0.0	1.3624	0.193007063631099	2.35378184256212	normal	--	--	Biological Process: regulation of protein phosphorylation (GO:0001932);; Biological Process: positive regulation of protein phosphorylation (GO:0001934);; Biological Process: regulation of peptide secretion (GO:0002791);; Molecular Function: molecular_function (GO:0003674);; Molecular Function: transcription cofactor activity (GO:0003712);; Molecular Function: transcription coactivator activity (…	K16742|1.8e-21|myi:110443752|K16742 ADP-ribosylation factor-like protein 2-binding protein | (RefSeq) ADP-ribosylation factor-like protein 2-binding protein isoform X1	--	--	--	The ARF-like 2 binding protein BART	--	--	--	ADP-ribosylation factor-like protein 2-binding protein [Penaeus vannamei]
rna-XM_045258644.1	1	1	1	7	7	4	0.9253	0.9034	0.9023	8.1817	9.8436	5.4497	0.141912590036326	-2.44883276735079	normal	--	--	Biological Process: regulation of protein phosphorylation (GO:0001932);; Biological Process: positive regulation of protein phosphorylation (GO:0001934);; Biological Process: regulation of peptide secretion (GO:0002791);; Molecular Function: molecular_function (GO:0003674);; Molecular Function: transcription cofactor activity (GO:0003712);; Molecular Function: transcription coactivator activity (…	K16742|1.8e-21|myi:110443752|K16742 ADP-ribosylation factor-like protein 2-binding protein | (RefSeq) ADP-ribosylation factor-like protein 2-binding protein isoform X1	--	--	--	The ARF-like 2 binding protein BART	--	--	--	ADP-ribosylation factor-like protein 2-binding protein [Penaeus vannamei]
rna-XM_045258732.1	4	2	3	0	2	1	3.7013	1.8068	2.7069	0.0	2.8125	1.3624	0.35415343930848	-0.496006044092086	normal	--	--	Biological Process: regulation of protein phosphorylation (GO:0001932);; Biological Process: positive regulation of protein phosphorylation (GO:0001934);; Biological Process: regulation of peptide secretion (GO:0002791);; Molecular Function: molecular_function (GO:0003674);; Molecular Function: transcription cofactor activity (GO:0003712);; Molecular Function: transcription coactivator activity (…	K16742|1.8e-21|myi:110443752|K16742 ADP-ribosylation factor-like protein 2-binding protein | (RefSeq) ADP-ribosylation factor-like protein 2-binding protein isoform X1	--	--	--	The ARF-like 2 binding protein BART	--	--	--	ADP-ribosylation factor-like protein 2-binding protein [Penaeus vannamei]
rna-XM_045258816.1	6	4	6	1	0	0	5.552	3.6135	5.4139	1.1688	0.0	0.0	0.244573780776119	1.90345595831907	normal	--	--	Biological Process: regulation of protein phosphorylation (GO:0001932);; Biological Process: positive regulation of protein phosphorylation (GO:0001934);; Biological Process: regulation of peptide secretion (GO:0002791);; Molecular Function: molecular_function (GO:0003674);; Molecular Function: transcription cofactor activity (GO:0003712);; Molecular Function: transcription coactivator activity (…	K16742|1.8e-21|myi:110443752|K16742 ADP-ribosylation factor-like protein 2-binding protein | (RefSeq) ADP-ribosylation factor-like protein 2-binding protein isoform X1	--	--	--	The ARF-like 2 binding protein BART	--	--	--	ADP-ribosylation factor-like protein 2-binding protein [Penaeus vannamei]
rna-XM_045258923.1	43	43	43	4	6	2	39.7894	38.8456	38.7995	4.6753	8.4374	2.7249	0.335967060954733	1.9238391831134	normal	--	--	Biological Process: eye development (GO:0001654);; Biological Process: neuron migration (GO:0001764);; Molecular Function: molecular_function (GO:0003674);; Molecular Function: catalytic activity (GO:0003824);; Cellular Component: cellular_component (GO:0005575);; Cellular Component: intracellular (GO:0005622);; Cellular Component: cell (GO:0005623);; Cellular Component: cytoplasm (GO:0005737);; …	K18207|1.3e-35|lgi:LOTGIDRAFT_194055|K18207 protein O-mannose beta-1,4-N-acetylglucosaminyltransferase [EC:2.4.1.312] | (RefSeq) hypothetical protein	Mannose type O-glycan biosynthesis (ko00515)	[S]	Function unknown	Protein of unknown function (DUF563)	--	--	--	protein O-linked-mannose beta-1,4-N-acetylglucosaminyltransferase 2-like [Penaeus vannamei]
rna-XM_045259039.1	0	0	0	2	0	0	0.0	0.0	0.0	2.3376	0.0	0.0	--	--	--	--	--	--	--	--	--	--	--	--	--	--	--
rna-XM_045259160.1	0	0	0	0	0	0	0	0	0	0	0	0	--	--	--	--	--	Cellular Component: integral component of membrane (GO:0016021);;	--	--	--	--	--	--	--	--	--
ONT.111.1	0	0	0	0	0	0	0	0	0	0	0	0	--	--	--	[G]	Carbohydrate transport and metabolism	Biological Process: carbohydrate metabolic process (GO:0005975);; Molecular Function: kinase activity (GO:0016301);; Molecular Function: phosphotransferase activity, alcohol group as acceptor (GO:0016773);;	K10696|1.8e-81|dpl:KGM_212094|K10696 E3 ubiquitin-protein ligase BRE1 [EC:2.3.2.27] | (RefSeq) hypothetical protein	--	[G]	Carbohydrate transport and metabolism	FGGY family of carbohydrate kinases, C-terminal domain;; FGGY family of carbohydrate kinases, N-terminal domain;; FGGY family of carbohydrate kinases, C-terminal domain	--	G	Carbohydrate transport and metabolism	FGGY carbohydrate kinase domain-containing protein-like [Penaeus vannamei]
rna-XM_045259265.1	0	0	0	0	0	0	0.0	0.0	0.0	0.0	0.0	0.0	--	--	--	[G]	Carbohydrate transport and metabolism	Biological Process: carbohydrate metabolic process (GO:0005975);; Molecular Function: kinase activity (GO:0016301);; Molecular Function: phosphotransferase activity, alcohol group as acceptor (GO:0016773);;	K10696|3.3e-128|dpl:KGM_212094|K10696 E3 ubiquitin-protein ligase BRE1 [EC:2.3.2.27] | (RefSeq) hypothetical protein	--	[G]	Carbohydrate transport and metabolism	FGGY family of carbohydrate kinases, C-terminal domain	--	--	--	FGGY carbohydrate kinase domain-containing protein-like [Penaeus vannamei]
rna-XM_045259352.1	0	0	0	0	0	0	0.0	0.0	0.0	0.0	0.0	0.0	--	--	--	[G]	Carbohydrate transport and metabolism	Biological Process: carbohydrate metabolic process (GO:0005975);; Molecular Function: kinase activity (GO:0016301);; Molecular Function: phosphotransferase activity, alcohol group as acceptor (GO:0016773);;	K10696|3.3e-128|dpl:KGM_212094|K10696 E3 ubiquitin-protein ligase BRE1 [EC:2.3.2.27] | (RefSeq) hypothetical protein	--	[G]	Carbohydrate transport and metabolism	FGGY family of carbohydrate kinases, C-terminal domain	--	--	--	FGGY carbohydrate kinase domain-containing protein-like [Penaeus vannamei]
rna-XM_045259433.1	2	1	2	0	0	0	1.8507	0.9034	1.8046	0.0	0.0	0.0	--	--	--	[G]	Carbohydrate transport and metabolism	Biological Process: carbohydrate metabolic process (GO:0005975);; Molecular Function: kinase activity (GO:0016301);; Molecular Function: phosphotransferase activity, alcohol group as acceptor (GO:0016773);;	K10696|3.3e-128|dpl:KGM_212094|K10696 E3 ubiquitin-protein ligase BRE1 [EC:2.3.2.27] | (RefSeq) hypothetical protein	--	[G]	Carbohydrate transport and metabolism	FGGY family of carbohydrate kinases, C-terminal domain	--	--	--	FGGY carbohydrate kinase domain-containing protein-like [Penaeus vannamei]
rna-XM_045259510.1	2	0	0	1	0	0	1.8507	0.0	0.0	1.1688	0.0	0.0	--	--	--	[G]	Carbohydrate transport and metabolism	Biological Process: carbohydrate metabolic process (GO:0005975);; Molecular Function: kinase activity (GO:0016301);; Molecular Function: phosphotransferase activity, alcohol group as acceptor (GO:0016773);;	K10696|3.3e-128|dpl:KGM_212094|K10696 E3 ubiquitin-protein ligase BRE1 [EC:2.3.2.27] | (RefSeq) hypothetical protein	--	[G]	Carbohydrate transport and metabolism	FGGY family of carbohydrate kinases, C-terminal domain	--	--	--	FGGY carbohydrate kinase domain-containing protein-like [Penaeus vannamei]
rna-XM_045259595.1	0	0	0	0	0	0	0.0	0.0	0.0	0.0	0.0	0.0	--	--	--	[G]	Carbohydrate transport and metabolism	Biological Process: carbohydrate metabolic process (GO:0005975);; Molecular Function: kinase activity (GO:0016301);; Molecular Function: phosphotransferase activity, alcohol group as acceptor (GO:0016773);;	K10696|3.3e-128|dpl:KGM_212094|K10696 E3 ubiquitin-protein ligase BRE1 [EC:2.3.2.27] | (RefSeq) hypothetical protein	--	[G]	Carbohydrate transport and metabolism	FGGY family of carbohydrate kinases, C-terminal domain	--	--	--	FGGY carbohydrate kinase domain-containing protein-like [Penaeus vannamei]
rna-XM_045259672.1	0	1	1	0	0	0	0.0	0.9034	0.9023	0.0	0.0	0.0	--	--	--	[G]	Carbohydrate transport and metabolism	Biological Process: carbohydrate metabolic process (GO:0005975);; Molecular Function: kinase activity (GO:0016301);; Molecular Function: phosphotransferase activity, alcohol group as acceptor (GO:0016773);;	K10696|7.4e-128|dpl:KGM_212094|K10696 E3 ubiquitin-protein ligase BRE1 [EC:2.3.2.27] | (RefSeq) hypothetical protein	--	[G]	Carbohydrate transport and metabolism	FGGY family of carbohydrate kinases, C-terminal domain	--	--	--	FGGY carbohydrate kinase domain-containing protein-like [Penaeus vannamei]
rna-XM_045260053.1	0	0	0	45	25	38	0.0	0.0	0.0	52.5968	35.1558	51.7724	0.0059969901033794	-4.92076003998023	down	--	--	--	K00306|5.0e-30|aqu:100633263|K00306 sarcosine oxidase / L-pipecolate oxidase [EC:1.5.3.1 1.5.3.7] | (RefSeq) uncharacterized protein LOC100633263	Glycine, serine and threonine metabolism (ko00260);; Lysine degradation (ko00310);; Peroxisome (ko04146)	[R]	General function prediction only	Reverse transcriptase (RNA-dependent DNA polymerase)	Probable RNA-directed DNA polymerase from transposon BS OS=Drosophila melanogaster OX=7227 GN=RTase PE=2 SV=1	--	--	uncharacterized protein LOC113813281 [Penaeus vannamei]
rna-XM_045259803.1	0	0	0	0	0	0	0	0	0	0	0	0	--	--	--	--	--	Cellular Component: integral component of membrane (GO:0016021);;	--	--	--	--	--	--	--	--	--
rna-XM_045259927.1	0	1	1	1	0	0	0.0	0.9034	0.9023	1.1688	0.0	0.0	--	--	--	--	--	--	--	--	--	--	--	--	--	--	PREDICTED: uncharacterized protein LOC108679651 [Hyalella azteca]
rna-XM_045260054.1	0	0	0	1	0	2	0.0	0.0	0.0	1.1688	0.0	2.7249	--	--	--	--	--	--	--	--	--	--	--	--	--	--	--
rna-XM_045260159.1	0	0	0	1	1	1	0.0	0.0	0.0	1.1688	1.4062	1.3624	0.315880271410033	-1.11875301442902	normal	--	--	Cellular Component: nucleus (GO:0005634);; Biological Process: DNA replication (GO:0006260);; Biological Process: response to ionizing radiation (GO:0010212);; Biological Process: mitotic DNA replication checkpoint (GO:0033314);;	--	--	--	--	--	--	--	--	treslin-like [Penaeus vannamei]
rna-XM_045260231.1	0	0	0	1	3	2	0.0	0.0	0.0	1.1688	4.2187	2.7249	0.167955477951319	-2.1746543241175	normal	--	--	Cellular Component: nucleus (GO:0005634);; Biological Process: DNA replication (GO:0006260);; Biological Process: response to ionizing radiation (GO:0010212);; Biological Process: mitotic DNA replication checkpoint (GO:0033314);;	--	--	--	--	--	--	--	--	treslin-like [Penaeus vannamei]
rna-XM_045260362.1	0	0	0	0	0	0	0	0	0	0	0	0	--	--	--	--	--	--	K23222|1.9e-10|amex:111189750|K23222 nuclease HARBI1 [EC:3.1.-.-] | (RefSeq) putative nuclease HARBI1	--	--	--	--	--	--	--	putative nuclease HARBI1 [Crassostrea gigas]
rna-XM_045264317.1	0	0	1	2	3	3	0.0	0.0	0.9023	2.3376	4.2187	4.0873	0.167955477951319	-2.1746543241175	normal	--	--	Molecular Function: protein dimerization activity (GO:0046983);; Cellular Component: MLL1 complex (GO:0071339);; Cellular Component: RNA polymerase II transcription factor complex (GO:0090575);;	K04453|4.8e-46|cfo:105255666|K04453 Max protein | (RefSeq) protein max	--	[K]	Transcription	Helix-loop-helix DNA-binding domain	Protein max OS=Drosophila melanogaster OX=7227 GN=Max PE=1 SV=1	--	--	protein max-like isoform X3 [Penaeus vannamei]
rna-XM_045271982.1	1	1	3	7	4	8	0.9253	0.9034	2.7069	8.1817	5.6249	10.8994	0.229480429034786	-1.75452699652884	normal	--	--	Molecular Function: protein dimerization activity (GO:0046983);; Cellular Component: MLL1 complex (GO:0071339);; Cellular Component: RNA polymerase II transcription factor complex (GO:0090575);;	K04453|1.1e-45|cfo:105255666|K04453 Max protein | (RefSeq) protein max	--	[K]	Transcription	Helix-loop-helix DNA-binding domain	Protein max OS=Drosophila melanogaster OX=7227 GN=Max PE=1 SV=1	--	--	protein max-like isoform X4 [Penaeus vannamei]
rna-XM_045260472.1	31	26	29	8	8	6	28.6854	23.488	26.1671	9.3505	11.2498	8.1746	0.476989148143794	0.859243263666383	normal	[C]	Energy production and conversion	Molecular Function: electron-transferring-flavoprotein dehydrogenase activity (GO:0004174);; Molecular Function: metal ion binding (GO:0046872);; Molecular Function: 4 iron, 4 sulfur cluster binding (GO:0051539);;	K00311|4.1e-268|spis:111328627|K00311 electron-transferring-flavoprotein dehydrogenase [EC:1.5.5.1] | (RefSeq) electron transfer flavoprotein-ubiquinone oxidoreductase, mitochondrial-like	--	[C]	Energy production and conversion	Electron transfer flavoprotein-ubiquinone oxidoreductase, 4Fe-4S	Electron transfer flavoprotein-ubiquinone oxidoreductase, mitochondrial OS=Caenorhabditis elegans OX=6239 GN=let-721 PE=3 SV=2	--	--	electron transfer flavoprotein-ubiquinone oxidoreductase, mitochondrial-like [Penaeus vannamei]
rna-XM_045260599.1	0	0	0	0	0	1	0.0	0.0	0.0	0.0	0.0	1.3624	--	--	--	--	--	--	--	--	--	--	Zinc finger, C3HC4 type (RING finger)	--	--	--	--
rna-XM_045260682.1	0	0	0	0	1	0	0.0	0.0	0.0	0.0	1.4062	0.0	0.315880271410033	-1.11875301442902	normal	--	--	--	--	--	--	--	Zinc finger, C3HC4 type (RING finger)	--	--	--	--
ONT.100.1	0	0	0	0	0	0	0	0	0	0	0	0	--	--	--	--	--	--	--	--	--	--	--	--	--	--	--
rna-XM_045260808.1	3	0	0	0	0	0	2.776	0.0	0.0	0.0	0.0	0.0	--	--	--	--	--	Cellular Component: integral component of membrane (GO:0016021);;	--	--	[S]	Function unknown	Lipid-droplet associated hydrolase	Lipid droplet-associated hydrolase OS=Drosophila melanogaster OX=7227 GN=CG9186 PE=2 SV=1	--	--	lipid droplet-associated hydrolase-like isoform X1 [Penaeus vannamei]
rna-XM_045260886.1	0	0	1	0	0	1	0.0	0.0	0.9023	0.0	0.0	1.3624	--	--	--	--	--	Cellular Component: integral component of membrane (GO:0016021);;	--	--	[S]	Function unknown	Lipid-droplet associated hydrolase	Lipid droplet-associated hydrolase OS=Drosophila melanogaster OX=7227 GN=CG9186 PE=2 SV=1	--	--	lipid droplet-associated hydrolase-like isoform X1 [Penaeus vannamei]
rna-XM_045260957.1	1	2	2	0	1	0	0.9253	1.8068	1.8046	0.0	1.4062	0.0	0.363066750793945	0.126463623090421	normal	--	--	Cellular Component: integral component of membrane (GO:0016021);;	--	--	[S]	Function unknown	Lipid-droplet associated hydrolase	Lipid droplet-associated hydrolase OS=Drosophila melanogaster OX=7227 GN=CG9186 PE=2 SV=1	--	--	lipid droplet-associated hydrolase-like isoform X1 [Penaeus vannamei]
rna-XM_045261026.1	0	0	1	0	0	0	0.0	0.0	0.9023	0.0	0.0	0.0	--	--	--	--	--	Cellular Component: integral component of membrane (GO:0016021);;	--	--	[S]	Function unknown	Lipid-droplet associated hydrolase	Lipid droplet-associated hydrolase OS=Drosophila melanogaster OX=7227 GN=CG9186 PE=2 SV=1	--	--	lipid droplet-associated hydrolase-like isoform X1 [Penaeus vannamei]
rna-XM_045261149.1	0	0	1	0	0	0	0.0	0.0	0.9023	0.0	0.0	0.0	--	--	--	[J]	Translation, ribosomal structure and biogenesis	Molecular Function: hydrolase activity (GO:0016787);;	K15528|1.3e-76|ssc:396949|K15528 fatty acid amide hydrolase [EC:3.5.1.99] | (RefSeq) FAAH; fatty-acid amide hydrolase 1	Retrograde endocannabinoid signaling (ko04723)	[JIT]	Translation, ribosomal structure and biogenesis;; Lipid transport and metabolism;; Signal transduction mechanisms	Amidase	--	--	--	LOW QUALITY PROTEIN: fatty acid amide hydrolase 1-like [Penaeus vannamei]
rna-XM_045261281.1	0	0	0	0	2	3	0.0	0.0	0.0	0.0	2.8125	4.0873	0.227744758874642	-1.74122268161153	normal	--	--	--	--	--	--	--	--	--	--	--	--
rna-XM_045261457.1	0	0	0	0	0	0	0	0	0	0	0	0	--	--	--	--	--	Molecular Function: G-protein coupled receptor activity (GO:0004930);; Cellular Component: integral component of membrane (GO:0016021);;	--	--	[PT]	Inorganic ion transport and metabolism;; Signal transduction mechanisms	7 transmembrane sweet-taste receptor of 3 GCPR	--	--	--	metabotropic glutamate receptor 1-like isoform X2 [Penaeus vannamei]
rna-XM_045261543.1	0	0	0	0	1	0	0.0	0.0	0.0	0.0	1.4062	0.0	0.315880271410033	-1.11875301442902	normal	--	--	Molecular Function: G-protein coupled receptor activity (GO:0004930);; Cellular Component: integral component of membrane (GO:0016021);;	--	--	[PT]	Inorganic ion transport and metabolism;; Signal transduction mechanisms	7 transmembrane sweet-taste receptor of 3 GCPR	--	--	--	metabotropic glutamate receptor 1-like isoform X2 [Penaeus vannamei]
rna-XM_045261634.1	0	0	0	0	0	0	0.0	0.0	0.0	0.0	0.0	0.0	--	--	--	--	--	Molecular Function: G-protein coupled receptor activity (GO:0004930);; Cellular Component: integral component of membrane (GO:0016021);;	--	--	[PT]	Inorganic ion transport and metabolism;; Signal transduction mechanisms	7 transmembrane sweet-taste receptor of 3 GCPR	--	--	--	metabotropic glutamate receptor 1-like isoform X2 [Penaeus vannamei]
rna-XM_045261703.1	0	0	0	0	0	0	0	0	0	0	0	0	--	--	--	--	--	Molecular Function: G-protein coupled receptor activity (GO:0004930);; Cellular Component: integral component of membrane (GO:0016021);;	--	--	[PT]	Inorganic ion transport and metabolism;; Signal transduction mechanisms	7 transmembrane sweet-taste receptor of 3 GCPR	--	--	--	metabotropic glutamate receptor 1-like isoform X2 [Penaeus vannamei]
rna-XM_045261768.1	0	0	0	0	0	1	0.0	0.0	0.0	0.0	0.0	1.3624	--	--	--	--	--	Molecular Function: G-protein coupled receptor activity (GO:0004930);; Cellular Component: integral component of membrane (GO:0016021);;	--	--	[PT]	Inorganic ion transport and metabolism;; Signal transduction mechanisms	7 transmembrane sweet-taste receptor of 3 GCPR	--	--	--	metabotropic glutamate receptor 1-like isoform X2 [Penaeus vannamei]
ONT.19.1	0	0	0	26	34	29	0.0	0.0	0.0	30.3893	47.8118	39.5105	0.00307662120431562	-5.35170340655027	down	--	--	--	--	--	--	--	--	--	--	--	hypothetical protein C7M84_002081 [Penaeus vannamei]
rna-XM_045261879.1	0	0	0	7	1	13	0.0	0.0	0.0	8.1817	1.4062	17.7116	0.315880271410033	-1.11875301442902	normal	--	--	Molecular Function: G-protein coupled receptor activity (GO:0004930);; Cellular Component: integral component of membrane (GO:0016021);;	K08469|8.7e-191|nvi:100120976|K08469 G protein-coupled receptor 158 | (RefSeq) probable G-protein coupled receptor CG31760 isoform X1	--	[S]	Function unknown	7 transmembrane sweet-taste receptor of 3 GCPR	Probable G-protein coupled receptor CG31760 OS=Drosophila melanogaster OX=7227 GN=CG31760 PE=1 SV=3	--	--	uncharacterized protein LOC111868953 [Cryptotermes secundus]
rna-XM_045261993.1	0	0	0	0	0	0	0	0	0	0	0	0	--	--	--	--	--	--	--	--	--	--	Crustacean CHH/MIH/GIH neurohormone family	--	--	--	ITP-like family peptide 2 [Metopograpsus thukuhar]
rna-XM_045262375.1	0	0	0	0	0	0	0	0	0	0	0	0	--	--	--	--	--	Molecular Function: nucleic acid binding (GO:0003676);; Biological Process: DNA integration (GO:0015074);;	K09905|7.2e-19|spu:105439145|K09905 beta-1,4-galactosyltransferase 5 [EC:2.4.1.-] | (RefSeq) beta-1,4-galactosyltransferase 5-like	Mucin type O-glycan biosynthesis (ko00512)	--	--	Integrase core domain	--	--	--	uncharacterized protein LOC113821509 [Penaeus vannamei]
rna-XM_045262128.1	3	2	0	1	0	1	2.776	1.8068	0.0	1.1688	0.0	1.3624	0.321940800659857	1.24521663751944	normal	--	--	Cellular Component: integral component of membrane (GO:0016021);; Molecular Function: protein-cysteine S-palmitoyltransferase activity (GO:0019706);;	K20028|2.7e-104|aec:105146739|K20028 palmitoyltransferase ZDHHC2/15/20 [EC:2.3.1.225] | (RefSeq) palmitoyltransferase ZDHHC15 isoform X1	--	[R]	General function prediction only	DHHC palmitoyltransferase	Zinc finger DHHC domain-containing protein 4 OS=Caenorhabditis elegans OX=6239 GN=dhhc-4 PE=4 SV=1	--	--	Palmitoyltransferase ZDHHC2 [Penaeus vannamei]
rna-XM_045262201.1	7	2	4	1	1	3	6.4773	1.8068	3.6093	1.1688	1.4062	4.0873	0.363066750793945	0.126463623090421	normal	--	--	Cellular Component: integral component of membrane (GO:0016021);; Molecular Function: protein-cysteine S-palmitoyltransferase activity (GO:0019706);;	K20028|2.5e-107|pbar:105422605|K20028 palmitoyltransferase ZDHHC2/15/20 [EC:2.3.1.225] | (RefSeq) palmitoyltransferase ZDHHC15 isoform X1	--	[R]	General function prediction only	DHHC palmitoyltransferase	Zinc finger DHHC domain-containing protein 4 OS=Caenorhabditis elegans OX=6239 GN=dhhc-4 PE=4 SV=1	--	--	Palmitoyltransferase ZDHHC2 [Penaeus vannamei]
rna-XM_045262257.1	22	32	30	16	14	7	20.3574	28.9084	27.0694	18.7011	19.6872	9.537	0.574597561074903	0.397875379112527	normal	--	--	Cellular Component: integral component of membrane (GO:0016021);; Molecular Function: protein-cysteine S-palmitoyltransferase activity (GO:0019706);;	K20028|1.2e-105|dpx:DAPPUDRAFT_311398|K20028 palmitoyltransferase ZDHHC2/15/20 [EC:2.3.1.225] | (RefSeq) hypothetical protein	--	[R]	General function prediction only	DHHC palmitoyltransferase	Zinc finger DHHC domain-containing protein 4 OS=Caenorhabditis elegans OX=6239 GN=dhhc-4 PE=4 SV=1	--	--	Palmitoyltransferase ZDHHC2 [Penaeus vannamei]
ONT.120.2	0	0	0	0	0	0	0	0	0	0	0	0	--	--	--	--	--	Molecular Function: kinase activity (GO:0016301);; Biological Process: regulation of TOR signaling (GO:0032006);;	K04370|1.5e-10|dpx:DAPPUDRAFT_300910|K04370 ragulator complex protein LAMTOR3 | (RefSeq) hypothetical protein	mTOR signaling pathway (ko04150)	--	--	Mitogen-activated protein kinase kinase 1 interacting	--	S	Function unknown	ragulator complex protein LAMTOR3-like [Penaeus vannamei]
rna-XM_045262376.1	0	1	4	32	36	27	0.0	0.9034	3.6093	37.4022	50.6243	36.7856	0.00944257894533596	-4.67922103805006	down	--	--	Molecular Function: kinase activity (GO:0016301);; Biological Process: regulation of TOR signaling (GO:0032006);;	K04370|1.4e-29|pki:111849376|K04370 ragulator complex protein LAMTOR3 | (RefSeq) ragulator complex protein LAMTOR3	MAPK signaling pathway (ko04010);; mTOR signaling pathway (ko04150)	--	--	Mitogen-activated protein kinase kinase 1 interacting	Ragulator complex protein LAMTOR3 homolog OS=Drosophila melanogaster OX=7227 GN=CG5110 PE=2 SV=1	--	--	ragulator complex protein LAMTOR3-like [Penaeus vannamei]
rna-XM_045262500.1	0	0	0	0	0	0	0	0	0	0	0	0	--	--	--	[O]	Posttranslational modification, protein turnover, chaperones	Molecular Function: serine-type endopeptidase activity (GO:0004252);; Biological Process: proteolysis (GO:0006508);;	K01310|1.6e-17|phu:Phum_PHUM565430|K01310 chymotrypsin [EC:3.4.21.1] | (RefSeq) trypsin-zeta, putative	--	[E]	Amino acid transport and metabolism	Trypsin	Phenoloxidase-activating factor 2 OS=Holotrichia diomphalia OX=33394 GN=PPAF2 PE=1 SV=1	--	--	phenoloxidase-activating factor 2 isoform X1 [Folsomia candida]
rna-XM_045262583.1	0	0	0	0	0	0	0	0	0	0	0	0	--	--	--	[O]	Posttranslational modification, protein turnover, chaperones	Molecular Function: serine-type endopeptidase activity (GO:0004252);; Biological Process: proteolysis (GO:0006508);;	K01310|1.6e-17|phu:Phum_PHUM565430|K01310 chymotrypsin [EC:3.4.21.1] | (RefSeq) trypsin-zeta, putative	--	[E]	Amino acid transport and metabolism	Trypsin	Phenoloxidase-activating factor 2 OS=Holotrichia diomphalia OX=33394 GN=PPAF2 PE=1 SV=1	--	--	phenoloxidase-activating factor 2 isoform X1 [Folsomia candida]
rna-XM_045262654.1	0	0	0	0	0	1	0.0	0.0	0.0	0.0	0.0	1.3624	--	--	--	[O]	Posttranslational modification, protein turnover, chaperones	Molecular Function: serine-type endopeptidase activity (GO:0004252);; Biological Process: proteolysis (GO:0006508);;	K01310|1.6e-17|phu:Phum_PHUM565430|K01310 chymotrypsin [EC:3.4.21.1] | (RefSeq) trypsin-zeta, putative	--	[E]	Amino acid transport and metabolism	Trypsin	Phenoloxidase-activating factor 2 OS=Holotrichia diomphalia OX=33394 GN=PPAF2 PE=1 SV=1	--	--	phenoloxidase-activating factor 2 isoform X1 [Folsomia candida]
rna-XM_045262732.1	0	0	0	0	0	0	0	0	0	0	0	0	--	--	--	[O]	Posttranslational modification, protein turnover, chaperones	Molecular Function: serine-type endopeptidase activity (GO:0004252);; Biological Process: proteolysis (GO:0006508);;	K01310|1.6e-17|phu:Phum_PHUM565430|K01310 chymotrypsin [EC:3.4.21.1] | (RefSeq) trypsin-zeta, putative	--	[E]	Amino acid transport and metabolism	Trypsin	Phenoloxidase-activating factor 2 OS=Holotrichia diomphalia OX=33394 GN=PPAF2 PE=1 SV=1	--	--	phenoloxidase-activating factor 2 isoform X1 [Folsomia candida]
rna-XM_045262819.1	0	0	0	0	0	0	0	0	0	0	0	0	--	--	--	[O]	Posttranslational modification, protein turnover, chaperones	Molecular Function: serine-type endopeptidase activity (GO:0004252);; Biological Process: proteolysis (GO:0006508);;	K01310|1.6e-17|phu:Phum_PHUM565430|K01310 chymotrypsin [EC:3.4.21.1] | (RefSeq) trypsin-zeta, putative	--	[E]	Amino acid transport and metabolism	Trypsin	Phenoloxidase-activating factor 2 OS=Holotrichia diomphalia OX=33394 GN=PPAF2 PE=1 SV=1	--	--	phenoloxidase-activating factor 2 isoform X1 [Folsomia candida]
rna-XM_045262899.1	0	0	0	0	0	0	0	0	0	0	0	0	--	--	--	[O]	Posttranslational modification, protein turnover, chaperones	Molecular Function: serine-type endopeptidase activity (GO:0004252);; Biological Process: proteolysis (GO:0006508);;	K01310|1.5e-17|phu:Phum_PHUM565430|K01310 chymotrypsin [EC:3.4.21.1] | (RefSeq) trypsin-zeta, putative	--	[E]	Amino acid transport and metabolism	Trypsin	Phenoloxidase-activating factor 2 OS=Holotrichia diomphalia OX=33394 GN=PPAF2 PE=1 SV=1	--	--	phenoloxidase-activating factor 2 isoform X1 [Folsomia candida]
rna-XM_045262980.1	0	0	0	0	0	0	0.0	0.0	0.0	0.0	0.0	0.0	--	--	--	[O]	Posttranslational modification, protein turnover, chaperones	Molecular Function: serine-type endopeptidase activity (GO:0004252);; Biological Process: proteolysis (GO:0006508);;	K01310|1.5e-17|phu:Phum_PHUM565430|K01310 chymotrypsin [EC:3.4.21.1] | (RefSeq) trypsin-zeta, putative	--	[E]	Amino acid transport and metabolism	Trypsin	Phenoloxidase-activating factor 2 OS=Holotrichia diomphalia OX=33394 GN=PPAF2 PE=1 SV=1	--	--	phenoloxidase-activating factor 2 isoform X1 [Folsomia candida]
rna-XM_045263056.1	0	0	0	3	3	3	0.0	0.0	0.0	3.5065	4.2187	4.0873	0.167955477951319	-2.1746543241175	normal	[O]	Posttranslational modification, protein turnover, chaperones	Molecular Function: serine-type endopeptidase activity (GO:0004252);; Biological Process: proteolysis (GO:0006508);;	K01310|1.5e-17|phu:Phum_PHUM565430|K01310 chymotrypsin [EC:3.4.21.1] | (RefSeq) trypsin-zeta, putative	--	[E]	Amino acid transport and metabolism	Trypsin	Phenoloxidase-activating factor 2 OS=Holotrichia diomphalia OX=33394 GN=PPAF2 PE=1 SV=1	--	--	phenoloxidase-activating factor 2 isoform X1 [Folsomia candida]
ONT.126.2	0	0	0	0	0	0	0	0	0	0	0	0	--	--	--	--	--	Molecular Function: adenyl ribonucleotide binding (GO:0032559);; Biological Process: regulation of protein serine/threonine kinase activity (GO:0071900);;	K07200|1.9e-128|dme:Dmel_CG17299|K07200 5'-AMP-activated protein kinase, regulatory gamma subunit | (RefSeq) SNF4Agamma; SNF4/AMP-activated protein kinase gamma subunit, isoform O	FoxO signaling pathway (ko04068);; Longevity regulating pathway - multiple species (ko04213)	[C]	Energy production and conversion	CBS domain	5'-AMP-activated protein kinase subunit gamma OS=Dictyostelium discoideum OX=44689 GN=prkag PE=3 SV=3	C	Energy production and conversion	protein kinase A [Gecarcinus lateralis]
ONT.126.3	0	0	0	0	0	0	0.0	0.0	0.0	0.0	0.0	0.0	--	--	--	--	--	Molecular Function: adenyl ribonucleotide binding (GO:0032559);; Biological Process: regulation of protein serine/threonine kinase activity (GO:0071900);;	K07200|2.1e-132|dya:Dyak_GE25715|K07200 5'-AMP-activated protein kinase, regulatory gamma subunit | (RefSeq) uncharacterized protein, isoform A	FoxO signaling pathway (ko04068);; Longevity regulating pathway - multiple species (ko04213)	[C]	Energy production and conversion	CBS domain	5'-AMP-activated protein kinase subunit gamma OS=Dictyostelium discoideum OX=44689 GN=prkag PE=3 SV=3	C	Energy production and conversion	protein kinase A [Gecarcinus lateralis]
ONT.126.4	0	0	0	0	0	0	0	0	0	0	0	0	--	--	--	--	--	Molecular Function: adenyl ribonucleotide binding (GO:0032559);; Biological Process: regulation of protein serine/threonine kinase activity (GO:0071900);;	K07200|1.9e-128|dme:Dmel_CG17299|K07200 5'-AMP-activated protein kinase, regulatory gamma subunit | (RefSeq) SNF4Agamma; SNF4/AMP-activated protein kinase gamma subunit, isoform O	FoxO signaling pathway (ko04068);; Longevity regulating pathway - multiple species (ko04213)	[C]	Energy production and conversion	CBS domain	5'-AMP-activated protein kinase subunit gamma OS=Dictyostelium discoideum OX=44689 GN=prkag PE=3 SV=3	C	Energy production and conversion	protein kinase A [Gecarcinus lateralis]
ONT.126.5	0	0	0	0	0	0	0	0	0	0	0	0	--	--	--	--	--	Molecular Function: adenyl ribonucleotide binding (GO:0032559);; Biological Process: regulation of protein serine/threonine kinase activity (GO:0071900);;	K07200|1.0e-137|zne:110831051|K07200 5'-AMP-activated protein kinase, regulatory gamma subunit | (RefSeq) 5'-AMP-activated protein kinase subunit gamma-2 isoform X1	FoxO signaling pathway (ko04068);; Longevity regulating pathway - multiple species (ko04213)	[C]	Energy production and conversion	CBS domain	5'-AMP-activated protein kinase subunit gamma OS=Dictyostelium discoideum OX=44689 GN=prkag PE=3 SV=3	C	Energy production and conversion	protein kinase A [Gecarcinus lateralis]
ONT.126.6	0	0	0	0	0	0	0	0	0	0	0	0	--	--	--	--	--	Molecular Function: adenyl ribonucleotide binding (GO:0032559);; Biological Process: regulation of protein serine/threonine kinase activity (GO:0071900);;	K07200|2.9e-129|dse:6620040|K07200 5'-AMP-activated protein kinase, regulatory gamma subunit | (RefSeq) uncharacterized protein LOC6620040 isoform X1	FoxO signaling pathway (ko04068);; Longevity regulating pathway - multiple species (ko04213)	[C]	Energy production and conversion	CBS domain	5'-AMP-activated protein kinase subunit gamma OS=Dictyostelium discoideum OX=44689 GN=prkag PE=3 SV=3	C	Energy production and conversion	protein kinase A [Gecarcinus lateralis]
ONT.126.7	0	0	0	0	0	0	0	0	0	0	0	0	--	--	--	--	--	Molecular Function: adenyl ribonucleotide binding (GO:0032559);; Biological Process: regulation of protein serine/threonine kinase activity (GO:0071900);;	K07200|1.8e-128|dme:Dmel_CG17299|K07200 5'-AMP-activated protein kinase, regulatory gamma subunit | (RefSeq) SNF4Agamma; SNF4/AMP-activated protein kinase gamma subunit, isoform O	FoxO signaling pathway (ko04068);; Longevity regulating pathway - multiple species (ko04213)	[C]	Energy production and conversion	CBS domain	5'-AMP-activated protein kinase subunit gamma OS=Dictyostelium discoideum OX=44689 GN=prkag PE=3 SV=3	C	Energy production and conversion	protein kinase A [Gecarcinus lateralis]
rna-XM_045263162.1	0	0	0	0	0	0	0	0	0	0	0	0	--	--	--	[T]	Signal transduction mechanisms	Molecular Function: adenyl ribonucleotide binding (GO:0032559);; Biological Process: regulation of protein serine/threonine kinase activity (GO:0071900);;	K07200|5.6e-152|bter:100643749|K07200 5'-AMP-activated protein kinase, regulatory gamma subunit | (RefSeq) uncharacterized protein LOC100643749 isoform X2	FoxO signaling pathway (ko04068);; Longevity regulating pathway - multiple species (ko04213)	[C]	Energy production and conversion	CBS domain	5'-AMP-activated protein kinase subunit gamma OS=Dictyostelium discoideum OX=44689 GN=prkag PE=3 SV=3	--	--	protein kinase A [Gecarcinus lateralis]
rna-XM_045263221.1	0	1	0	3	0	0	0.0	0.9034	0.0	3.5065	0.0	0.0	--	--	--	[T]	Signal transduction mechanisms	Molecular Function: adenyl ribonucleotide binding (GO:0032559);; Biological Process: regulation of protein serine/threonine kinase activity (GO:0071900);;	K07200|5.6e-152|bter:100643749|K07200 5'-AMP-activated protein kinase, regulatory gamma subunit | (RefSeq) uncharacterized protein LOC100643749 isoform X2	FoxO signaling pathway (ko04068);; Longevity regulating pathway - multiple species (ko04213)	[C]	Energy production and conversion	CBS domain	5'-AMP-activated protein kinase subunit gamma OS=Dictyostelium discoideum OX=44689 GN=prkag PE=3 SV=3	--	--	protein kinase A [Gecarcinus lateralis]
rna-XM_045263295.1	0	0	1	0	0	0	0.0	0.0	0.9023	0.0	0.0	0.0	--	--	--	[T]	Signal transduction mechanisms	Molecular Function: adenyl ribonucleotide binding (GO:0032559);; Biological Process: regulation of protein serine/threonine kinase activity (GO:0071900);;	K07200|5.1e-153|bter:100643749|K07200 5'-AMP-activated protein kinase, regulatory gamma subunit | (RefSeq) uncharacterized protein LOC100643749 isoform X2	FoxO signaling pathway (ko04068);; Longevity regulating pathway - multiple species (ko04213)	[C]	Energy production and conversion	CBS domain	5'-AMP-activated protein kinase subunit gamma OS=Dictyostelium discoideum OX=44689 GN=prkag PE=3 SV=3	--	--	protein kinase A [Gecarcinus lateralis]
rna-XM_045263375.1	16	24	22	1	0	1	14.8054	21.6813	19.8509	1.1688	0.0	1.3624	0.0535922682096073	4.12486555096598	normal	[T]	Signal transduction mechanisms	Molecular Function: adenyl ribonucleotide binding (GO:0032559);; Biological Process: regulation of protein serine/threonine kinase activity (GO:0071900);;	K07200|9.6e-157|bter:100643749|K07200 5'-AMP-activated protein kinase, regulatory gamma subunit | (RefSeq) uncharacterized protein LOC100643749 isoform X2	FoxO signaling pathway (ko04068);; Longevity regulating pathway - multiple species (ko04213)	[C]	Energy production and conversion	CBS domain	5'-AMP-activated protein kinase subunit gamma OS=Dictyostelium discoideum OX=44689 GN=prkag PE=3 SV=3	--	--	protein kinase A [Gecarcinus lateralis]
rna-XM_045263442.1	0	0	0	0	0	0	0	0	0	0	0	0	--	--	--	[T]	Signal transduction mechanisms	Molecular Function: adenyl ribonucleotide binding (GO:0032559);; Biological Process: regulation of protein serine/threonine kinase activity (GO:0071900);;	K07200|5.3e-152|zne:110831051|K07200 5'-AMP-activated protein kinase, regulatory gamma subunit | (RefSeq) 5'-AMP-activated protein kinase subunit gamma-2 isoform X1	FoxO signaling pathway (ko04068);; Longevity regulating pathway - multiple species (ko04213)	[C]	Energy production and conversion	CBS domain	5'-AMP-activated protein kinase subunit gamma OS=Dictyostelium discoideum OX=44689 GN=prkag PE=3 SV=3	--	--	protein kinase A [Gecarcinus lateralis]
rna-XM_045263517.1	2	0	0	2	0	1	1.8507	0.0	0.0	2.3376	0.0	1.3624	--	--	--	[T]	Signal transduction mechanisms	Molecular Function: adenyl ribonucleotide binding (GO:0032559);; Biological Process: regulation of protein serine/threonine kinase activity (GO:0071900);;	K07200|2.0e-151|bter:100643749|K07200 5'-AMP-activated protein kinase, regulatory gamma subunit | (RefSeq) uncharacterized protein LOC100643749 isoform X2	FoxO signaling pathway (ko04068);; Longevity regulating pathway - multiple species (ko04213)	[C]	Energy production and conversion	CBS domain	5'-AMP-activated protein kinase subunit gamma OS=Dictyostelium discoideum OX=44689 GN=prkag PE=3 SV=3	--	--	protein kinase A [Gecarcinus lateralis]
rna-XM_045263597.1	0	0	0	0	0	1	0.0	0.0	0.0	0.0	0.0	1.3624	--	--	--	[T]	Signal transduction mechanisms	Molecular Function: adenyl ribonucleotide binding (GO:0032559);; Biological Process: regulation of protein serine/threonine kinase activity (GO:0071900);;	K07200|5.2e-152|bter:100643749|K07200 5'-AMP-activated protein kinase, regulatory gamma subunit | (RefSeq) uncharacterized protein LOC100643749 isoform X2	FoxO signaling pathway (ko04068);; Longevity regulating pathway - multiple species (ko04213)	[C]	Energy production and conversion	CBS domain	5'-AMP-activated protein kinase subunit gamma OS=Dictyostelium discoideum OX=44689 GN=prkag PE=3 SV=3	--	--	protein kinase A [Gecarcinus lateralis]
rna-XM_045263682.1	6	5	4	2	1	0	5.552	4.5169	3.6093	2.3376	1.4062	0.0	0.320221909665885	1.02736572356784	normal	[T]	Signal transduction mechanisms	Molecular Function: adenyl ribonucleotide binding (GO:0032559);; Biological Process: regulation of protein serine/threonine kinase activity (GO:0071900);;	K07200|3.4e-156|bter:100643749|K07200 5'-AMP-activated protein kinase, regulatory gamma subunit | (RefSeq) uncharacterized protein LOC100643749 isoform X2	FoxO signaling pathway (ko04068);; Longevity regulating pathway - multiple species (ko04213)	[C]	Energy production and conversion	CBS domain	5'-AMP-activated protein kinase subunit gamma OS=Dictyostelium discoideum OX=44689 GN=prkag PE=3 SV=3	--	--	protein kinase A [Gecarcinus lateralis]
rna-XM_045263747.1	15	16	10	6	16	5	13.88	14.4542	9.0231	7.0129	22.4997	6.8122	0.523226355114665	-0.722781919466759	normal	[T]	Signal transduction mechanisms	Molecular Function: adenyl ribonucleotide binding (GO:0032559);; Biological Process: regulation of protein serine/threonine kinase activity (GO:0071900);;	K07200|1.1e-145|zne:110831051|K07200 5'-AMP-activated protein kinase, regulatory gamma subunit | (RefSeq) 5'-AMP-activated protein kinase subunit gamma-2 isoform X1	FoxO signaling pathway (ko04068);; Longevity regulating pathway - multiple species (ko04213)	[C]	Energy production and conversion	CBS domain	5'-AMP-activated protein kinase subunit gamma OS=Dictyostelium discoideum OX=44689 GN=prkag PE=3 SV=3	--	--	protein kinase A [Gecarcinus lateralis]
rna-XM_045263516.1	0	0	0	0	0	0	0	0	0	0	0	0	--	--	--	--	--	--	--	--	--	--	--	--	--	--	--
rna-XM_045263874.1	8	13	4	7	4	4	7.4027	11.744	3.6093	8.1817	5.6249	5.4497	0.399901299691481	0.801162151242216	normal	--	--	Molecular Function: DNA binding (GO:0003677);;	--	--	--	--	Zinc finger, C2H2 type	--	--	--	--
ONT.125.1	0	0	0	0	0	0	0	0	0	0	0	0	--	--	--	[J]	Translation, ribosomal structure and biogenesis	Molecular Function: mRNA binding (GO:0003729);;	K12741|5.7e-71|dpl:KGM_210987|K12741 heterogeneous nuclear ribonucleoprotein A1/A3 | (RefSeq) heterogeneous nuclear ribonucleoprotein A1	Spliceosome (ko03040)	[R]	General function prediction only	RNA recognition motif. (a.k.a. RRM, RBD, or RNP domain);; RNA recognition motif	Heterogeneous nuclear ribonucleoprotein A1, A2/B1 homolog OS=Schistocerca americana OX=7009 GN=HNRNP PE=2 SV=1	A	RNA processing and modification	heterogeneous nuclear ribonucleoprotein A1, A2/B1 homolog isoform X1 [Penaeus vannamei]
ONT.125.2	1	0	2	0	1	1	0.9253	0.0	1.8046	0.0	1.4062	1.3624	0.315880271410033	-1.11875301442902	normal	[J]	Translation, ribosomal structure and biogenesis	Molecular Function: mRNA binding (GO:0003729);;	K12741|5.7e-71|dpl:KGM_210987|K12741 heterogeneous nuclear ribonucleoprotein A1/A3 | (RefSeq) heterogeneous nuclear ribonucleoprotein A1	Spliceosome (ko03040)	[R]	General function prediction only	RNA recognition motif. (a.k.a. RRM, RBD, or RNP domain);; RNA recognition motif	Heterogeneous nuclear ribonucleoprotein A1, A2/B1 homolog OS=Schistocerca americana OX=7009 GN=HNRNP PE=2 SV=1	A	RNA processing and modification	heterogeneous nuclear ribonucleoprotein A1, A2/B1 homolog isoform X1 [Penaeus vannamei]
ONT.125.3	15	7	8	3	5	4	13.88	6.3237	7.2185	3.5065	7.0312	5.4497	0.420583692266939	-0.24249899634221	normal	[J]	Translation, ribosomal structure and biogenesis	Molecular Function: mRNA binding (GO:0003729);;	K12741|1.0e-70|dpl:KGM_210987|K12741 heterogeneous nuclear ribonucleoprotein A1/A3 | (RefSeq) heterogeneous nuclear ribonucleoprotein A1	Spliceosome (ko03040)	[R]	General function prediction only	RNA recognition motif. (a.k.a. RRM, RBD, or RNP domain);; RNA recognition motif	Heterogeneous nuclear ribonucleoprotein A1, A2/B1 homolog OS=Schistocerca americana OX=7009 GN=HNRNP PE=2 SV=1	A	RNA processing and modification	heterogeneous nuclear ribonucleoprotein A1, A2/B1 homolog isoform X1 [Penaeus vannamei]
ONT.125.4	0	0	0	0	0	0	0	0	0	0	0	0	--	--	--	--	--	--	--	--	--	--	--	--	--	--	--
ONT.125.5	0	0	0	0	2	0	0.0	0.0	0.0	0.0	2.8125	0.0	0.227744758874642	-1.74122268161153	normal	[J]	Translation, ribosomal structure and biogenesis	Molecular Function: mRNA binding (GO:0003729);;	K12741|4.0e-69|dpl:KGM_210987|K12741 heterogeneous nuclear ribonucleoprotein A1/A3 | (RefSeq) heterogeneous nuclear ribonucleoprotein A1	Spliceosome (ko03040)	[R]	General function prediction only	RNA recognition motif. (a.k.a. RRM, RBD, or RNP domain);; RNA recognition motif	Heterogeneous nuclear ribonucleoprotein A1, A2/B1 homolog OS=Schistocerca americana OX=7009 GN=HNRNP PE=2 SV=1	A	RNA processing and modification	heterogeneous nuclear ribonucleoprotein A1, A2/B1 homolog isoform X1 [Penaeus vannamei]
ONT.125.6	0	1	1	0	0	0	0.0	0.9034	0.9023	0.0	0.0	0.0	--	--	--	[J]	Translation, ribosomal structure and biogenesis	Molecular Function: mRNA binding (GO:0003729);;	K12741|1.0e-70|dpl:KGM_210987|K12741 heterogeneous nuclear ribonucleoprotein A1/A3 | (RefSeq) heterogeneous nuclear ribonucleoprotein A1	Spliceosome (ko03040)	[R]	General function prediction only	RNA recognition motif. (a.k.a. RRM, RBD, or RNP domain);; RNA recognition motif	Heterogeneous nuclear ribonucleoprotein A1, A2/B1 homolog OS=Schistocerca americana OX=7009 GN=HNRNP PE=2 SV=1	A	RNA processing and modification	heterogeneous nuclear ribonucleoprotein A1, A2/B1 homolog isoform X1 [Penaeus vannamei]
ONT.125.7	0	0	0	0	0	0	0	0	0	0	0	0	--	--	--	[J]	Translation, ribosomal structure and biogenesis	Molecular Function: mRNA binding (GO:0003729);;	K12741|5.7e-63|mdl:103572591|K12741 heterogeneous nuclear ribonucleoprotein A1/A3 | (RefSeq) heterogeneous nuclear ribonucleoprotein A1, A2/B1 homolog isoform X1	Spliceosome (ko03040)	[R]	General function prediction only	RNA recognition motif. (a.k.a. RRM, RBD, or RNP domain);; RNA recognition motif	Heterogeneous nuclear ribonucleoprotein A1, A2/B1 homolog OS=Schistocerca americana OX=7009 GN=HNRNP PE=2 SV=1	A	RNA processing and modification	heterogeneous nuclear ribonucleoprotein A1, A2/B1 homolog isoform X1 [Penaeus vannamei]
ONT.125.8	0	0	0	0	0	0	0.0	0.0	0.0	0.0	0.0	0.0	--	--	--	[J]	Translation, ribosomal structure and biogenesis	Molecular Function: mRNA binding (GO:0003729);;	K12741|5.7e-71|dpl:KGM_210987|K12741 heterogeneous nuclear ribonucleoprotein A1/A3 | (RefSeq) heterogeneous nuclear ribonucleoprotein A1	Spliceosome (ko03040)	[R]	General function prediction only	RNA recognition motif. (a.k.a. RRM, RBD, or RNP domain);; RNA recognition motif	Heterogeneous nuclear ribonucleoprotein A1, A2/B1 homolog OS=Schistocerca americana OX=7009 GN=HNRNP PE=2 SV=1	A	RNA processing and modification	heterogeneous nuclear ribonucleoprotein A1, A2/B1 homolog isoform X1 [Penaeus vannamei]
ONT.125.9	0	0	0	0	0	0	0.0	0.0	0.0	0.0	0.0	0.0	--	--	--	[J]	Translation, ribosomal structure and biogenesis	Molecular Function: mRNA binding (GO:0003729);;	K12741|1.3e-71|dpl:KGM_210987|K12741 heterogeneous nuclear ribonucleoprotein A1/A3 | (RefSeq) heterogeneous nuclear ribonucleoprotein A1	Spliceosome (ko03040)	[R]	General function prediction only	RNA recognition motif. (a.k.a. RRM, RBD, or RNP domain);; RNA recognition motif	Heterogeneous nuclear ribonucleoprotein A1, A2/B1 homolog OS=Schistocerca americana OX=7009 GN=HNRNP PE=2 SV=1	A	RNA processing and modification	heterogeneous nuclear ribonucleoprotein A1, A2/B1 homolog isoform X1 [Penaeus vannamei]
ONT.125.12	0	0	0	0	0	0	0	0	0	0	0	0	--	--	--	[J]	Translation, ribosomal structure and biogenesis	Molecular Function: mRNA binding (GO:0003729);;	K12741|6.6e-71|dpl:KGM_210987|K12741 heterogeneous nuclear ribonucleoprotein A1/A3 | (RefSeq) heterogeneous nuclear ribonucleoprotein A1	Spliceosome (ko03040)	[R]	General function prediction only	RNA recognition motif. (a.k.a. RRM, RBD, or RNP domain);; RNA recognition motif	Heterogeneous nuclear ribonucleoprotein A1, A2/B1 homolog OS=Schistocerca americana OX=7009 GN=HNRNP PE=2 SV=1	A	RNA processing and modification	heterogeneous nuclear ribonucleoprotein A1, A2/B1 homolog isoform X1 [Penaeus vannamei]
ONT.125.14	0	0	0	0	0	0	0.0	0.0	0.0	0.0	0.0	0.0	--	--	--	[J]	Translation, ribosomal structure and biogenesis	Molecular Function: mRNA binding (GO:0003729);;	K12741|1.8e-70|mdl:103572591|K12741 heterogeneous nuclear ribonucleoprotein A1/A3 | (RefSeq) heterogeneous nuclear ribonucleoprotein A1, A2/B1 homolog isoform X1	Spliceosome (ko03040)	[R]	General function prediction only	RNA recognition motif. (a.k.a. RRM, RBD, or RNP domain);; RNA recognition motif	Heterogeneous nuclear ribonucleoprotein A1, A2/B1 homolog OS=Schistocerca americana OX=7009 GN=HNRNP PE=2 SV=1	A	RNA processing and modification	heterogeneous nuclear ribonucleoprotein A1, A2/B1 homolog isoform X1 [Penaeus vannamei]
ONT.125.15	0	0	0	0	0	0	0.0	0.0	0.0	0.0	0.0	0.0	--	--	--	[J]	Translation, ribosomal structure and biogenesis	Molecular Function: mRNA binding (GO:0003729);;	K12741|4.4e-69|dpl:KGM_210987|K12741 heterogeneous nuclear ribonucleoprotein A1/A3 | (RefSeq) heterogeneous nuclear ribonucleoprotein A1	Spliceosome (ko03040)	[R]	General function prediction only	RNA recognition motif. (a.k.a. RRM, RBD, or RNP domain);; RNA recognition motif	Heterogeneous nuclear ribonucleoprotein A1, A2/B1 homolog OS=Schistocerca americana OX=7009 GN=HNRNP PE=2 SV=1	A	RNA processing and modification	heterogeneous nuclear ribonucleoprotein A1, A2/B1 homolog isoform X1 [Penaeus vannamei]
ONT.125.16	5	2	2	12	4	8	4.6267	1.8068	1.8046	14.0258	5.6249	10.8994	0.300214686908235	-1.2622907389246	normal	[J]	Translation, ribosomal structure and biogenesis	Molecular Function: mRNA binding (GO:0003729);;	K12741|1.8e-70|mdl:103572591|K12741 heterogeneous nuclear ribonucleoprotein A1/A3 | (RefSeq) heterogeneous nuclear ribonucleoprotein A1, A2/B1 homolog isoform X1	Spliceosome (ko03040)	[R]	General function prediction only	RNA recognition motif. (a.k.a. RRM, RBD, or RNP domain);; RNA recognition motif	Heterogeneous nuclear ribonucleoprotein A1, A2/B1 homolog OS=Schistocerca americana OX=7009 GN=HNRNP PE=2 SV=1	A	RNA processing and modification	heterogeneous nuclear ribonucleoprotein A1, A2/B1 homolog isoform X1 [Penaeus vannamei]
ONT.125.17	4	1	4	6	9	7	3.7013	0.9034	3.6093	7.0129	12.6561	9.537	0.105675789655007	-2.77613180948007	normal	[J]	Translation, ribosomal structure and biogenesis	Molecular Function: mRNA binding (GO:0003729);;	K12741|1.8e-70|mdl:103572591|K12741 heterogeneous nuclear ribonucleoprotein A1/A3 | (RefSeq) heterogeneous nuclear ribonucleoprotein A1, A2/B1 homolog isoform X1	Spliceosome (ko03040)	[R]	General function prediction only	RNA recognition motif. (a.k.a. RRM, RBD, or RNP domain);; RNA recognition motif	Heterogeneous nuclear ribonucleoprotein A1, A2/B1 homolog OS=Schistocerca americana OX=7009 GN=HNRNP PE=2 SV=1	A	RNA processing and modification	heterogeneous nuclear ribonucleoprotein A1, A2/B1 homolog isoform X1 [Penaeus vannamei]
ONT.125.18	0	0	0	3	3	4	0.0	0.0	0.0	3.5065	4.2187	5.4497	0.167955477951319	-2.1746543241175	normal	--	--	Molecular Function: mRNA binding (GO:0003729);;	--	--	--	--	--	--	--	--	Heterogeneous nuclear ribonucleoprotein 87F [Armadillidium vulgare]
ONT.125.19	29	36	31	47	32	44	26.8347	32.5219	27.9717	54.9345	44.9994	59.947	0.653784318188686	-0.584449889868114	normal	[J]	Translation, ribosomal structure and biogenesis	Molecular Function: mRNA binding (GO:0003729);;	K12741|1.8e-70|mdl:103572591|K12741 heterogeneous nuclear ribonucleoprotein A1/A3 | (RefSeq) heterogeneous nuclear ribonucleoprotein A1, A2/B1 homolog isoform X1	Spliceosome (ko03040)	[R]	General function prediction only	RNA recognition motif. (a.k.a. RRM, RBD, or RNP domain);; RNA recognition motif	Heterogeneous nuclear ribonucleoprotein A1, A2/B1 homolog OS=Schistocerca americana OX=7009 GN=HNRNP PE=2 SV=1	A	RNA processing and modification	heterogeneous nuclear ribonucleoprotein A1, A2/B1 homolog isoform X1 [Penaeus vannamei]
ONT.125.20	1	1	3	4	3	4	0.9253	0.9034	2.7069	4.6753	4.2187	5.4497	0.270240765501577	-1.4216739442023	normal	[J]	Translation, ribosomal structure and biogenesis	Molecular Function: mRNA binding (GO:0003729);;	K12741|6.0e-63|mdl:103572591|K12741 heterogeneous nuclear ribonucleoprotein A1/A3 | (RefSeq) heterogeneous nuclear ribonucleoprotein A1, A2/B1 homolog isoform X1	Spliceosome (ko03040)	[R]	General function prediction only	RNA recognition motif. (a.k.a. RRM, RBD, or RNP domain);; RNA recognition motif	Heterogeneous nuclear ribonucleoprotein A1, A2/B1 homolog OS=Schistocerca americana OX=7009 GN=HNRNP PE=2 SV=1	A	RNA processing and modification	heterogeneous nuclear ribonucleoprotein A1, A2/B1 homolog isoform X1 [Penaeus vannamei]
ONT.125.21	0	0	0	0	0	0	0.0	0.0	0.0	0.0	0.0	0.0	--	--	--	[J]	Translation, ribosomal structure and biogenesis	Molecular Function: mRNA binding (GO:0003729);;	K12741|2.7e-63|bmor:100101226|K12741 heterogeneous nuclear ribonucleoprotein A1/A3 | (RefSeq) heterogeneous nuclear ribonucleoprotein A1	Spliceosome (ko03040)	[R]	General function prediction only	RNA recognition motif. (a.k.a. RRM, RBD, or RNP domain);; RNA recognition motif	Heterogeneous nuclear ribonucleoprotein A1, A2/B1 homolog OS=Schistocerca americana OX=7009 GN=HNRNP PE=2 SV=1	A	RNA processing and modification	heterogeneous nuclear ribonucleoprotein A1, A2/B1 homolog isoform X1 [Penaeus vannamei]
rna-XM_045263999.1	2	1	2	2	0	0	1.8507	0.9034	1.8046	2.3376	0.0	0.0	--	--	--	[J]	Translation, ribosomal structure and biogenesis	Molecular Function: mRNA binding (GO:0003729);;	K12741|9.5e-69|mdl:103572591|K12741 heterogeneous nuclear ribonucleoprotein A1/A3 | (RefSeq) heterogeneous nuclear ribonucleoprotein A1, A2/B1 homolog isoform X1	Spliceosome (ko03040)	[R]	General function prediction only	RNA recognition motif. (a.k.a. RRM, RBD, or RNP domain)	Heterogeneous nuclear ribonucleoprotein A1, A2/B1 homolog OS=Schistocerca americana OX=7009 GN=HNRNP PE=2 SV=1	--	--	heterogeneous nuclear ribonucleoprotein A1, A2/B1 homolog isoform X1 [Penaeus vannamei]
rna-XM_045264072.1	3	4	4	11	9	11	2.776	3.6135	3.6093	12.857	12.6561	14.9867	0.293334017997066	-1.6256562310762	normal	[J]	Translation, ribosomal structure and biogenesis	Molecular Function: mRNA binding (GO:0003729);;	K12741|9.5e-69|mdl:103572591|K12741 heterogeneous nuclear ribonucleoprotein A1/A3 | (RefSeq) heterogeneous nuclear ribonucleoprotein A1, A2/B1 homolog isoform X1	Spliceosome (ko03040)	[R]	General function prediction only	RNA recognition motif. (a.k.a. RRM, RBD, or RNP domain)	Heterogeneous nuclear ribonucleoprotein A1, A2/B1 homolog OS=Schistocerca americana OX=7009 GN=HNRNP PE=2 SV=1	--	--	heterogeneous nuclear ribonucleoprotein A1, A2/B1 homolog isoform X1 [Penaeus vannamei]
rna-XM_045264156.1	7	4	7	9	4	7	6.4773	3.6135	6.3162	10.5194	5.6249	9.537	0.375853230897117	-0.60405141812497	normal	[J]	Translation, ribosomal structure and biogenesis	Molecular Function: mRNA binding (GO:0003729);;	K12741|1.3e-70|mdl:103572591|K12741 heterogeneous nuclear ribonucleoprotein A1/A3 | (RefSeq) heterogeneous nuclear ribonucleoprotein A1, A2/B1 homolog isoform X1	Spliceosome (ko03040)	[R]	General function prediction only	RNA recognition motif. (a.k.a. RRM, RBD, or RNP domain)	Heterogeneous nuclear ribonucleoprotein A1, A2/B1 homolog OS=Schistocerca americana OX=7009 GN=HNRNP PE=2 SV=1	--	--	heterogeneous nuclear ribonucleoprotein A1, A2/B1 homolog isoform X1 [Penaeus vannamei]
rna-XM_045264237.1	3	8	8	6	8	5	2.776	7.2271	7.2185	7.0129	11.2498	6.8122	0.432791626774629	-0.67824852789399	normal	[J]	Translation, ribosomal structure and biogenesis	Molecular Function: mRNA binding (GO:0003729);;	K12741|9.5e-69|mdl:103572591|K12741 heterogeneous nuclear ribonucleoprotein A1/A3 | (RefSeq) heterogeneous nuclear ribonucleoprotein A1, A2/B1 homolog isoform X1	Spliceosome (ko03040)	[R]	General function prediction only	RNA recognition motif. (a.k.a. RRM, RBD, or RNP domain)	Heterogeneous nuclear ribonucleoprotein A1, A2/B1 homolog OS=Schistocerca americana OX=7009 GN=HNRNP PE=2 SV=1	--	--	heterogeneous nuclear ribonucleoprotein A1, A2/B1 homolog isoform X1 [Penaeus vannamei]
rna-XM_045264318.1	115	124	110	52	47	57	106.4136	112.0199	99.2545	60.7785	66.0928	77.6586	0.760415431881949	0.61679746867886	normal	[J]	Translation, ribosomal structure and biogenesis	Molecular Function: mRNA binding (GO:0003729);;	K12741|1.3e-70|mdl:103572591|K12741 heterogeneous nuclear ribonucleoprotein A1/A3 | (RefSeq) heterogeneous nuclear ribonucleoprotein A1, A2/B1 homolog isoform X1	Spliceosome (ko03040)	[R]	General function prediction only	RNA recognition motif. (a.k.a. RRM, RBD, or RNP domain)	Heterogeneous nuclear ribonucleoprotein A1, A2/B1 homolog OS=Schistocerca americana OX=7009 GN=HNRNP PE=2 SV=1	--	--	heterogeneous nuclear ribonucleoprotein A1, A2/B1 homolog isoform X1 [Penaeus vannamei]
rna-XM_045264395.1	40	32	36	16	9	12	37.0134	28.9084	32.4833	18.7011	12.6561	16.3492	0.485513935279017	0.989968179896601	normal	[J]	Translation, ribosomal structure and biogenesis	Molecular Function: mRNA binding (GO:0003729);;	K12741|9.4e-69|mdl:103572591|K12741 heterogeneous nuclear ribonucleoprotein A1/A3 | (RefSeq) heterogeneous nuclear ribonucleoprotein A1, A2/B1 homolog isoform X1	Spliceosome (ko03040)	[R]	General function prediction only	RNA recognition motif. (a.k.a. RRM, RBD, or RNP domain)	Heterogeneous nuclear ribonucleoprotein A1, A2/B1 homolog OS=Schistocerca americana OX=7009 GN=HNRNP PE=2 SV=1	--	--	heterogeneous nuclear ribonucleoprotein A1, A2/B1 homolog isoform X1 [Penaeus vannamei]
rna-XM_045264470.1	3	6	4	6	3	2	2.776	5.4203	3.6093	7.0129	4.2187	2.7249	0.392562009125298	0.17912751844462	normal	[J]	Translation, ribosomal structure and biogenesis	Molecular Function: mRNA binding (GO:0003729);;	K12741|1.1e-69|mdl:103572591|K12741 heterogeneous nuclear ribonucleoprotein A1/A3 | (RefSeq) heterogeneous nuclear ribonucleoprotein A1, A2/B1 homolog isoform X1	Spliceosome (ko03040)	[R]	General function prediction only	RNA recognition motif. (a.k.a. RRM, RBD, or RNP domain)	Heterogeneous nuclear ribonucleoprotein A1, A2/B1 homolog OS=Schistocerca americana OX=7009 GN=HNRNP PE=2 SV=1	--	--	heterogeneous nuclear ribonucleoprotein A1, A2/B1 homolog isoform X1 [Penaeus vannamei]
rna-XM_045264542.1	24	29	22	47	37	39	22.2081	26.1982	19.8509	54.9345	52.0305	53.1348	0.602828780930304	-1.08727064162014	normal	[J]	Translation, ribosomal structure and biogenesis	Molecular Function: mRNA binding (GO:0003729);;	K12741|8.0e-70|mdl:103572591|K12741 heterogeneous nuclear ribonucleoprotein A1/A3 | (RefSeq) heterogeneous nuclear ribonucleoprotein A1, A2/B1 homolog isoform X1	Spliceosome (ko03040)	[R]	General function prediction only	RNA recognition motif. (a.k.a. RRM, RBD, or RNP domain)	Heterogeneous nuclear ribonucleoprotein A1, A2/B1 homolog OS=Schistocerca americana OX=7009 GN=HNRNP PE=2 SV=1	--	--	heterogeneous nuclear ribonucleoprotein A1, A2/B1 homolog isoform X1 [Penaeus vannamei]
rna-XM_045264645.1	0	0	0	0	0	0	0.0	0.0	0.0	0.0	0.0	0.0	--	--	--	--	--	Cellular Component: integral component of membrane (GO:0016021);;	--	--	--	--	DoxX-like family	--	--	--	Hypothetical predicted protein [Cloeon dipterum]
rna-XM_045264933.1	1	0	1	0	1	0	0.9253	0.0	0.9023	0.0	1.4062	0.0	0.315880271410033	-1.11875301442902	normal	--	--	Molecular Function: N-acetyltransferase activity (GO:0008080);;	K22816|8.4e-45|bmor:101740766|K22816 protein canopy 3/4 | (RefSeq) uncharacterized LOC101740766	--	[G]	Carbohydrate transport and metabolism	Acetyltransferase (GNAT) domain	N-acetyltransferase 9-like protein OS=Nematostella vectensis OX=45351 GN=nat9 PE=3 SV=1	--	--	N-acetyltransferase 9-like [Penaeus vannamei]
ONT.131.2	0	0	0	0	0	0	0	0	0	0	0	0	--	--	--	--	--	--	--	--	--	--	--	--	--	--	--
rna-XM_045265097.1	14	16	9	15	2	6	12.9547	14.4542	8.1208	17.5323	2.8125	8.1746	0.262508870017174	1.83944524333893	normal	--	--	--	K11824|1.4e-30|sko:102810292|K11824 AP-2 complex subunit alpha | (RefSeq) AP-2 complex subunit alpha-1-like	Endocytosis (ko04144)	--	--	--	--	--	--	transmembrane protein 183-like isoform X2 [Penaeus vannamei]
rna-XM_045265222.1	15	12	15	14	6	4	13.88	10.8406	13.5347	16.3635	8.4374	5.4497	0.45523544340659	0.199955628295985	normal	--	--	Biological Process: microtubule cytoskeleton organization (GO:0000226);; Biological Process: eye development (GO:0001654);; Biological Process: compound eye morphogenesis (GO:0001745);; Biological Process: compound eye photoreceptor cell differentiation (GO:0001751);; Biological Process: eye photoreceptor cell differentiation (GO:0001754);; Molecular Function: molecular_function (GO:0003674);; Mo…	K16536|4.7e-138|lak:106177082|K16536 protein HOOK3 | (RefSeq) protein Hook homolog 3 isoform X1	--	--	--	HOOK protein coiled-coil region	Protein Hook homolog OS=Branchiostoma floridae OX=7739 GN=BRAFLDRAFT_281537 PE=3 SV=1	--	--	protein Hook homolog 3-like isoform X1 [Penaeus vannamei]
rna-XM_045265294.1	33	31	27	6	3	4	30.5361	28.005	24.3625	7.0129	4.2187	5.4497	0.230849141022166	2.30065063962405	normal	--	--	Biological Process: microtubule cytoskeleton organization (GO:0000226);; Biological Process: eye development (GO:0001654);; Biological Process: compound eye morphogenesis (GO:0001745);; Biological Process: compound eye photoreceptor cell differentiation (GO:0001751);; Biological Process: eye photoreceptor cell differentiation (GO:0001754);; Molecular Function: molecular_function (GO:0003674);; Mo…	K16536|2.1e-138|lak:106177082|K16536 protein HOOK3 | (RefSeq) protein Hook homolog 3 isoform X1	--	--	--	HOOK protein coiled-coil region	Protein Hook homolog OS=Branchiostoma floridae OX=7739 GN=BRAFLDRAFT_281537 PE=3 SV=1	--	--	protein Hook homolog 3-like isoform X2 [Penaeus vannamei]
rna-XM_045265418.1	0	0	0	0	0	0	0	0	0	0	0	0	--	--	--	--	--	--	--	--	--	--	--	--	--	--	--
rna-XM_045265548.1	0	0	0	0	0	1	0.0	0.0	0.0	0.0	0.0	1.3624	--	--	--	[C]	Energy production and conversion	Biological Process: cellular aldehyde metabolic process (GO:0006081);; Cellular Component: integral component of membrane (GO:0016021);; Molecular Function: oxidoreductase activity, acting on the aldehyde or oxo group of donors, NAD or NADP as acceptor (GO:0016620);;	K00128|1.0e-138|dnx:107162929|K00128 aldehyde dehydrogenase (NAD+) [EC:1.2.1.3] | (RefSeq) aldehyde dehydrogenase, dimeric NADP-preferring isoform X1	Glycolysis / Gluconeogenesis (ko00010);; Ascorbate and aldarate metabolism (ko00053);; Fatty acid degradation (ko00071);; Valine, leucine and isoleucine degradation (ko00280);; Lysine degradation (ko00310);; Arginine and proline metabolism (ko00330);; Histidine metabolism (ko00340);; Tryptophan metabolism (ko00380);; beta-Alanine metabolism (ko00410);; Glycerolipid metabolism (ko00561);; Pyruvate…	[C]	Energy production and conversion	Aldehyde dehydrogenase family	Aldehyde dehydrogenase family 3 comG OS=Dictyostelium discoideum OX=44689 GN=comG PE=3 SV=1	--	--	aldehyde dehydrogenase, dimeric NADP-preferring-like [Penaeus vannamei]
rna-XM_045265929.1	17	10	9	13	4	12	15.7307	9.0339	8.1208	15.1946	5.6249	16.3492	0.412304188381291	0.465682765039817	normal	--	--	Cellular Component: protein phosphatase type 2A complex (GO:0000159);; Biological Process: signal transduction (GO:0007165);; Molecular Function: protein phosphatase regulator activity (GO:0019888);;	K11584|1.1e-238|tca:659798|K11584 serine/threonine-protein phosphatase 2A regulatory subunit B' | (RefSeq) serine/threonine-protein phosphatase 2A 56 kDa regulatory subunit epsilon isoform	mRNA surveillance pathway (ko03015)	[T]	Signal transduction mechanisms	Protein phosphatase 2A regulatory B subunit (B56 family)	Serine/threonine-protein phosphatase 2A regulatory subunit pptr-1 OS=Caenorhabditis elegans OX=6239 GN=pptr-1 PE=1 SV=4	--	--	PP2AWBT-A [Homarus americanus]
ONT.49.1	0	2	2	0	0	0	0.0	1.8068	1.8046	0.0	0.0	0.0	0.321940800659857	1.24521663751944	normal	--	--	Biological Process: maturation of LSU-rRNA from tricistronic rRNA transcript (SSU-rRNA, 5.8S rRNA, LSU-rRNA) (GO:0000463);; Biological Process: maturation of 5.8S rRNA from tricistronic rRNA transcript (SSU-rRNA, 5.8S rRNA, LSU-rRNA) (GO:0000466);; Cellular Component: nucleoplasm (GO:0005654);; Cellular Component: nucleolus (GO:0005730);; Cellular Component: preribosome, large subunit precursor (…	K14863|7.9e-47|mde:101900648|K14863 ribosome biogenesis protein | (RefSeq) ribosome biogenesis protein WDR12 homolog	--	[Z]	Cytoskeleton	WD domain, G-beta repeat;; NLE (NUC135) domain	Ribosome biogenesis protein WDR12 homolog OS=Drosophila mojavensis OX=7230 GN=GI17814 PE=3 SV=1	Z	Cytoskeleton	ribosome biogenesis protein WDR12 homolog [Penaeus vannamei]
ONT.49.2	3	2	11	0	0	0	2.776	1.8068	9.9255	0.0	0.0	0.0	0.321940800659857	1.24521663751944	normal	--	--	Biological Process: maturation of LSU-rRNA from tricistronic rRNA transcript (SSU-rRNA, 5.8S rRNA, LSU-rRNA) (GO:0000463);; Biological Process: maturation of 5.8S rRNA from tricistronic rRNA transcript (SSU-rRNA, 5.8S rRNA, LSU-rRNA) (GO:0000466);; Cellular Component: nucleoplasm (GO:0005654);; Cellular Component: nucleolus (GO:0005730);; Cellular Component: preribosome, large subunit precursor (…	K14863|4.4e-111|nvi:100118700|K14863 ribosome biogenesis protein | (RefSeq) ribosome biogenesis protein WDR12 homolog	--	[Z]	Cytoskeleton	WD domain, G-beta repeat;; NLE (NUC135) domain	Ribosome biogenesis protein WDR12 homolog OS=Ixodes scapularis OX=6945 GN=ISCW009002 PE=3 SV=1	Z	Cytoskeleton	ribosome biogenesis protein WDR12 homolog [Penaeus vannamei]
ONT.49.3	0	0	0	0	0	0	0.0	0.0	0.0	0.0	0.0	0.0	--	--	--	--	--	Biological Process: maturation of LSU-rRNA from tricistronic rRNA transcript (SSU-rRNA, 5.8S rRNA, LSU-rRNA) (GO:0000463);; Biological Process: maturation of 5.8S rRNA from tricistronic rRNA transcript (SSU-rRNA, 5.8S rRNA, LSU-rRNA) (GO:0000466);; Cellular Component: nucleoplasm (GO:0005654);; Cellular Component: nucleolus (GO:0005730);; Cellular Component: preribosome, large subunit precursor (…	K14863|7.5e-47|mde:101900648|K14863 ribosome biogenesis protein | (RefSeq) ribosome biogenesis protein WDR12 homolog	--	[Z]	Cytoskeleton	WD domain, G-beta repeat;; NLE (NUC135) domain	Ribosome biogenesis protein WDR12 homolog OS=Drosophila mojavensis OX=7230 GN=GI17814 PE=3 SV=1	Z	Cytoskeleton	ribosome biogenesis protein WDR12 homolog [Penaeus vannamei]
rna-XM_045266038.1	18	19	17	3	5	4	16.656	17.1643	15.3393	3.5065	7.0312	5.4497	0.407863625530951	1.03164987303445	normal	--	--	Biological Process: maturation of LSU-rRNA from tricistronic rRNA transcript (SSU-rRNA, 5.8S rRNA, LSU-rRNA) (GO:0000463);; Biological Process: maturation of 5.8S rRNA from tricistronic rRNA transcript (SSU-rRNA, 5.8S rRNA, LSU-rRNA) (GO:0000466);; Cellular Component: nucleoplasm (GO:0005654);; Cellular Component: nucleolus (GO:0005730);; Cellular Component: preribosome, large subunit precursor (…	K14863|1.5e-118|nvi:100118700|K14863 ribosome biogenesis protein | (RefSeq) ribosome biogenesis protein WDR12 homolog	--	[Z]	Cytoskeleton	WD domain, G-beta repeat	Ribosome biogenesis protein WDR12 homolog OS=Ixodes scapularis OX=6945 GN=ISCW009002 PE=3 SV=1	--	--	ribosome biogenesis protein WDR12 homolog [Penaeus vannamei]
rna-XM_045266150.1	0	0	0	0	1	0	0.0	0.0	0.0	0.0	1.4062	0.0	0.315880271410033	-1.11875301442902	normal	--	--	Cellular Component: cytoplasm (GO:0005737);; Biological Process: negative regulation of signal transduction (GO:0009968);;	--	--	--	--	RTP801 C-terminal region	--	--	--	uncharacterized protein LOC113802412 [Penaeus vannamei]
rna-XM_045266232.1	0	0	0	0	0	0	0.0	0.0	0.0	0.0	0.0	0.0	--	--	--	--	--	Cellular Component: cytoplasm (GO:0005737);; Biological Process: negative regulation of signal transduction (GO:0009968);;	--	--	--	--	RTP801 C-terminal region	--	--	--	uncharacterized protein LOC113802412 [Penaeus vannamei]
rna-XM_045266306.1	0	0	0	0	0	0	0.0	0.0	0.0	0.0	0.0	0.0	--	--	--	--	--	Cellular Component: cytoplasm (GO:0005737);; Biological Process: negative regulation of signal transduction (GO:0009968);;	--	--	--	--	RTP801 C-terminal region	--	--	--	uncharacterized protein LOC113802412 [Penaeus vannamei]
ONT.53.1	0	1	2	4	3	4	0.0	0.9034	1.8046	4.6753	4.2187	5.4497	0.270240765501577	-1.4216739442023	normal	[T]	Signal transduction mechanisms	Molecular Function: magnesium ion binding (GO:0000287);; Molecular Function: pyruvate kinase activity (GO:0004743);; Molecular Function: kinase activity (GO:0016301);; Molecular Function: potassium ion binding (GO:0030955);;	K00873|1.6e-193|fcd:110848777|K00873 pyruvate kinase [EC:2.7.1.40] | (RefSeq) pyruvate kinase-like isoform X1	Glycolysis / Gluconeogenesis (ko00010);; Purine metabolism (ko00230);; Pyruvate metabolism (ko00620);; Carbon metabolism (ko01200);; Biosynthesis of amino acids (ko01230)	[G]	Carbohydrate transport and metabolism	Pyruvate kinase, barrel domain;; Pyruvate kinase, alpha/beta domain;; Pyruvate kinase, alpha/beta domain	Pyruvate kinase OS=Drosophila melanogaster OX=7227 GN=PyK PE=2 SV=2	G	Carbohydrate transport and metabolism	pyruvate kinase, partial [Procambarus clarkii]
ONT.53.2	8	11	6	1	1	1	7.4027	9.9373	5.4139	1.1688	1.4062	1.3624	0.229315614714913	1.97514145407992	normal	[T]	Signal transduction mechanisms	Molecular Function: magnesium ion binding (GO:0000287);; Molecular Function: pyruvate kinase activity (GO:0004743);; Molecular Function: kinase activity (GO:0016301);; Molecular Function: potassium ion binding (GO:0030955);;	K00873|1.3e-214|fcd:110848777|K00873 pyruvate kinase [EC:2.7.1.40] | (RefSeq) pyruvate kinase-like isoform X1	Glycolysis / Gluconeogenesis (ko00010);; Purine metabolism (ko00230);; Pyruvate metabolism (ko00620);; Carbon metabolism (ko01200);; Biosynthesis of amino acids (ko01230)	[G]	Carbohydrate transport and metabolism	Pyruvate kinase, barrel domain;; Pyruvate kinase, alpha/beta domain	Pyruvate kinase OS=Drosophila melanogaster OX=7227 GN=PyK PE=2 SV=2	G	Carbohydrate transport and metabolism	pyruvate kinase, partial [Procambarus clarkii]
ONT.53.5	12	15	6	14	6	5	11.104	13.5508	5.4139	16.3635	8.4374	6.8122	0.454023967360549	0.490255673981774	normal	[T]	Signal transduction mechanisms	Molecular Function: magnesium ion binding (GO:0000287);; Molecular Function: pyruvate kinase activity (GO:0004743);; Molecular Function: kinase activity (GO:0016301);; Molecular Function: potassium ion binding (GO:0030955);;	K00873|2.7e-193|fcd:110848777|K00873 pyruvate kinase [EC:2.7.1.40] | (RefSeq) pyruvate kinase-like isoform X1	Glycolysis / Gluconeogenesis (ko00010);; Purine metabolism (ko00230);; Pyruvate metabolism (ko00620);; Carbon metabolism (ko01200);; Biosynthesis of amino acids (ko01230)	[G]	Carbohydrate transport and metabolism	Pyruvate kinase, barrel domain;; Pyruvate kinase, alpha/beta domain;; Pyruvate kinase, alpha/beta domain	Pyruvate kinase OS=Drosophila melanogaster OX=7227 GN=PyK PE=2 SV=2	G	Carbohydrate transport and metabolism	pyruvate kinase, partial [Procambarus clarkii]
ONT.53.6	2	1	3	1	0	0	1.8507	0.9034	2.7069	1.1688	0.0	0.0	--	--	--	[T]	Signal transduction mechanisms	Molecular Function: magnesium ion binding (GO:0000287);; Molecular Function: pyruvate kinase activity (GO:0004743);; Molecular Function: kinase activity (GO:0016301);; Molecular Function: potassium ion binding (GO:0030955);;	K00873|1.3e-214|fcd:110848777|K00873 pyruvate kinase [EC:2.7.1.40] | (RefSeq) pyruvate kinase-like isoform X1	Glycolysis / Gluconeogenesis (ko00010);; Purine metabolism (ko00230);; Pyruvate metabolism (ko00620);; Carbon metabolism (ko01200);; Biosynthesis of amino acids (ko01230)	[G]	Carbohydrate transport and metabolism	Pyruvate kinase, barrel domain;; Pyruvate kinase, alpha/beta domain	Pyruvate kinase OS=Drosophila melanogaster OX=7227 GN=PyK PE=2 SV=2	G	Carbohydrate transport and metabolism	pyruvate kinase, partial [Procambarus clarkii]
ONT.53.7	2	0	1	0	0	0	1.8507	0.0	0.9023	0.0	0.0	0.0	--	--	--	[T]	Signal transduction mechanisms	Molecular Function: magnesium ion binding (GO:0000287);; Molecular Function: pyruvate kinase activity (GO:0004743);; Molecular Function: kinase activity (GO:0016301);; Molecular Function: potassium ion binding (GO:0030955);;	K00873|1.3e-214|fcd:110848777|K00873 pyruvate kinase [EC:2.7.1.40] | (RefSeq) pyruvate kinase-like isoform X1	Glycolysis / Gluconeogenesis (ko00010);; Purine metabolism (ko00230);; Pyruvate metabolism (ko00620);; Carbon metabolism (ko01200);; Biosynthesis of amino acids (ko01230)	[G]	Carbohydrate transport and metabolism	Pyruvate kinase, barrel domain;; Pyruvate kinase, alpha/beta domain	Pyruvate kinase OS=Drosophila melanogaster OX=7227 GN=PyK PE=2 SV=2	G	Carbohydrate transport and metabolism	pyruvate kinase, partial [Procambarus clarkii]
ONT.53.8	8	3	2	0	0	0	7.4027	2.7102	1.8046	0.0	0.0	0.0	0.279109682770213	1.61155589208861	normal	[T]	Signal transduction mechanisms	Molecular Function: magnesium ion binding (GO:0000287);; Molecular Function: pyruvate kinase activity (GO:0004743);; Molecular Function: kinase activity (GO:0016301);; Molecular Function: potassium ion binding (GO:0030955);;	K00873|1.3e-214|fcd:110848777|K00873 pyruvate kinase [EC:2.7.1.40] | (RefSeq) pyruvate kinase-like isoform X1	Glycolysis / Gluconeogenesis (ko00010);; Purine metabolism (ko00230);; Pyruvate metabolism (ko00620);; Carbon metabolism (ko01200);; Biosynthesis of amino acids (ko01230)	[G]	Carbohydrate transport and metabolism	Pyruvate kinase, barrel domain;; Pyruvate kinase, alpha/beta domain	Pyruvate kinase OS=Drosophila melanogaster OX=7227 GN=PyK PE=2 SV=2	G	Carbohydrate transport and metabolism	pyruvate kinase, partial [Procambarus clarkii]
ONT.53.9	0	2	0	0	0	0	0.0	1.8068	0.0	0.0	0.0	0.0	0.321940800659857	1.24521663751944	normal	[T]	Signal transduction mechanisms	Molecular Function: magnesium ion binding (GO:0000287);; Molecular Function: pyruvate kinase activity (GO:0004743);; Molecular Function: kinase activity (GO:0016301);; Molecular Function: potassium ion binding (GO:0030955);;	K00873|1.3e-214|fcd:110848777|K00873 pyruvate kinase [EC:2.7.1.40] | (RefSeq) pyruvate kinase-like isoform X1	Glycolysis / Gluconeogenesis (ko00010);; Purine metabolism (ko00230);; Pyruvate metabolism (ko00620);; Carbon metabolism (ko01200);; Biosynthesis of amino acids (ko01230)	[G]	Carbohydrate transport and metabolism	Pyruvate kinase, barrel domain;; Pyruvate kinase, alpha/beta domain	Pyruvate kinase OS=Drosophila melanogaster OX=7227 GN=PyK PE=2 SV=2	G	Carbohydrate transport and metabolism	pyruvate kinase, partial [Procambarus clarkii]
ONT.53.10	1	0	2	1	0	0	0.9253	0.0	1.8046	1.1688	0.0	0.0	--	--	--	[T]	Signal transduction mechanisms	Molecular Function: magnesium ion binding (GO:0000287);; Molecular Function: pyruvate kinase activity (GO:0004743);; Molecular Function: kinase activity (GO:0016301);; Molecular Function: potassium ion binding (GO:0030955);;	K00873|1.3e-214|fcd:110848777|K00873 pyruvate kinase [EC:2.7.1.40] | (RefSeq) pyruvate kinase-like isoform X1	Glycolysis / Gluconeogenesis (ko00010);; Purine metabolism (ko00230);; Pyruvate metabolism (ko00620);; Carbon metabolism (ko01200);; Biosynthesis of amino acids (ko01230)	[G]	Carbohydrate transport and metabolism	Pyruvate kinase, barrel domain;; Pyruvate kinase, alpha/beta domain	Pyruvate kinase OS=Drosophila melanogaster OX=7227 GN=PyK PE=2 SV=2	G	Carbohydrate transport and metabolism	pyruvate kinase, partial [Procambarus clarkii]
ONT.53.11	7	13	13	6	4	0	6.4773	11.744	11.7301	7.0129	5.6249	0.0	0.399901299691481	0.801162151242216	normal	[T]	Signal transduction mechanisms	Molecular Function: magnesium ion binding (GO:0000287);; Molecular Function: pyruvate kinase activity (GO:0004743);; Molecular Function: kinase activity (GO:0016301);; Molecular Function: potassium ion binding (GO:0030955);;	K00873|6.5e-215|fcd:110848777|K00873 pyruvate kinase [EC:2.7.1.40] | (RefSeq) pyruvate kinase-like isoform X1	Glycolysis / Gluconeogenesis (ko00010);; Purine metabolism (ko00230);; Pyruvate metabolism (ko00620);; Carbon metabolism (ko01200);; Biosynthesis of amino acids (ko01230)	[G]	Carbohydrate transport and metabolism	Pyruvate kinase, barrel domain;; Pyruvate kinase, alpha/beta domain	Pyruvate kinase OS=Drosophila melanogaster OX=7227 GN=PyK PE=2 SV=2	G	Carbohydrate transport and metabolism	pyruvate kinase, partial [Procambarus clarkii]
ONT.53.12	1	1	4	0	0	1	0.9253	0.9034	3.6093	0.0	0.0	1.3624	--	--	--	[T]	Signal transduction mechanisms	Molecular Function: magnesium ion binding (GO:0000287);; Molecular Function: pyruvate kinase activity (GO:0004743);; Molecular Function: kinase activity (GO:0016301);; Molecular Function: potassium ion binding (GO:0030955);;	K00873|1.0e-168|dpx:DAPPUDRAFT_334106|K00873 pyruvate kinase [EC:2.7.1.40] | (RefSeq) hypothetical protein	Glycolysis / Gluconeogenesis (ko00010);; Purine metabolism (ko00230);; Pyruvate metabolism (ko00620);; Carbon metabolism (ko01200);; Biosynthesis of amino acids (ko01230)	[G]	Carbohydrate transport and metabolism	Pyruvate kinase, barrel domain;; Pyruvate kinase, alpha/beta domain;; Pyruvate kinase, barrel domain	Pyruvate kinase OS=Drosophila melanogaster OX=7227 GN=PyK PE=2 SV=2	G	Carbohydrate transport and metabolism	pyruvate kinase, partial [Procambarus clarkii]
ONT.53.13	2	3	7	2	1	0	1.8507	2.7102	6.3162	2.3376	1.4062	0.0	0.352652108875862	0.492802877659591	normal	[T]	Signal transduction mechanisms	Molecular Function: magnesium ion binding (GO:0000287);; Molecular Function: pyruvate kinase activity (GO:0004743);; Molecular Function: kinase activity (GO:0016301);; Molecular Function: potassium ion binding (GO:0030955);;	K00873|1.9e-215|fcd:110848777|K00873 pyruvate kinase [EC:2.7.1.40] | (RefSeq) pyruvate kinase-like isoform X1	Glycolysis / Gluconeogenesis (ko00010);; Purine metabolism (ko00230);; Pyruvate metabolism (ko00620);; Carbon metabolism (ko01200);; Biosynthesis of amino acids (ko01230)	[G]	Carbohydrate transport and metabolism	Pyruvate kinase, barrel domain;; Pyruvate kinase, alpha/beta domain	Pyruvate kinase OS=Drosophila melanogaster OX=7227 GN=PyK PE=2 SV=2	G	Carbohydrate transport and metabolism	pyruvate kinase, partial [Procambarus clarkii]
ONT.53.14	16	5	5	0	0	1	14.8054	4.5169	4.5116	0.0	0.0	1.3624	0.216354202812548	2.14611873799686	normal	[T]	Signal transduction mechanisms	Molecular Function: magnesium ion binding (GO:0000287);; Molecular Function: pyruvate kinase activity (GO:0004743);; Molecular Function: kinase activity (GO:0016301);; Molecular Function: potassium ion binding (GO:0030955);;	K00873|1.9e-215|fcd:110848777|K00873 pyruvate kinase [EC:2.7.1.40] | (RefSeq) pyruvate kinase-like isoform X1	Glycolysis / Gluconeogenesis (ko00010);; Purine metabolism (ko00230);; Pyruvate metabolism (ko00620);; Carbon metabolism (ko01200);; Biosynthesis of amino acids (ko01230)	[G]	Carbohydrate transport and metabolism	Pyruvate kinase, barrel domain;; Pyruvate kinase, alpha/beta domain	Pyruvate kinase OS=Drosophila melanogaster OX=7227 GN=PyK PE=2 SV=2	G	Carbohydrate transport and metabolism	pyruvate kinase, partial [Procambarus clarkii]
ONT.53.15	0	0	1	0	0	0	0.0	0.0	0.9023	0.0	0.0	0.0	--	--	--	[T]	Signal transduction mechanisms	Molecular Function: magnesium ion binding (GO:0000287);; Molecular Function: pyruvate kinase activity (GO:0004743);; Molecular Function: kinase activity (GO:0016301);; Molecular Function: potassium ion binding (GO:0030955);;	K00873|1.6e-193|fcd:110848777|K00873 pyruvate kinase [EC:2.7.1.40] | (RefSeq) pyruvate kinase-like isoform X1	Glycolysis / Gluconeogenesis (ko00010);; Purine metabolism (ko00230);; Pyruvate metabolism (ko00620);; Carbon metabolism (ko01200);; Biosynthesis of amino acids (ko01230)	[G]	Carbohydrate transport and metabolism	Pyruvate kinase, barrel domain;; Pyruvate kinase, alpha/beta domain;; Pyruvate kinase, alpha/beta domain	Pyruvate kinase OS=Drosophila melanogaster OX=7227 GN=PyK PE=2 SV=2	G	Carbohydrate transport and metabolism	pyruvate kinase, partial [Procambarus clarkii]
ONT.53.16	0	0	0	0	0	1	0.0	0.0	0.0	0.0	0.0	1.3624	--	--	--	[T]	Signal transduction mechanisms	Molecular Function: magnesium ion binding (GO:0000287);; Molecular Function: pyruvate kinase activity (GO:0004743);; Molecular Function: kinase activity (GO:0016301);; Molecular Function: potassium ion binding (GO:0030955);;	K00873|1.7e-193|fcd:110848777|K00873 pyruvate kinase [EC:2.7.1.40] | (RefSeq) pyruvate kinase-like isoform X1	Glycolysis / Gluconeogenesis (ko00010);; Purine metabolism (ko00230);; Pyruvate metabolism (ko00620);; Carbon metabolism (ko01200);; Biosynthesis of amino acids (ko01230)	[G]	Carbohydrate transport and metabolism	Pyruvate kinase, barrel domain;; Pyruvate kinase, alpha/beta domain;; Pyruvate kinase, alpha/beta domain	Pyruvate kinase OS=Drosophila melanogaster OX=7227 GN=PyK PE=2 SV=2	G	Carbohydrate transport and metabolism	pyruvate kinase, partial [Procambarus clarkii]
ONT.53.17	3	5	2	0	0	1	2.776	4.5169	1.8046	0.0	0.0	1.3624	0.216354202812548	2.14611873799686	normal	[T]	Signal transduction mechanisms	Molecular Function: magnesium ion binding (GO:0000287);; Molecular Function: pyruvate kinase activity (GO:0004743);; Molecular Function: kinase activity (GO:0016301);; Molecular Function: potassium ion binding (GO:0030955);;	K00873|1.6e-24|prap:110995320|K00873 pyruvate kinase [EC:2.7.1.40] | (RefSeq) pyruvate kinase-like isoform X1	Glycolysis / Gluconeogenesis (ko00010);; Purine metabolism (ko00230);; Pyruvate metabolism (ko00620);; Carbon metabolism (ko01200);; Biosynthesis of amino acids (ko01230)	[G]	Carbohydrate transport and metabolism	Pyruvate kinase, barrel domain	Pyruvate kinase OS=Drosophila melanogaster OX=7227 GN=PyK PE=2 SV=2	G	Carbohydrate transport and metabolism	pyruvate kinase, partial [Procambarus clarkii]
ONT.53.18	9	6	4	0	6	1	8.328	5.4203	3.6093	0.0	8.4374	1.3624	0.404729315397572	-0.651537556860801	normal	[T]	Signal transduction mechanisms	Molecular Function: magnesium ion binding (GO:0000287);; Molecular Function: pyruvate kinase activity (GO:0004743);; Molecular Function: kinase activity (GO:0016301);; Molecular Function: potassium ion binding (GO:0030955);;	K00873|1.7e-212|fcd:110848777|K00873 pyruvate kinase [EC:2.7.1.40] | (RefSeq) pyruvate kinase-like isoform X1	Glycolysis / Gluconeogenesis (ko00010);; Purine metabolism (ko00230);; Pyruvate metabolism (ko00620);; Carbon metabolism (ko01200);; Biosynthesis of amino acids (ko01230)	[G]	Carbohydrate transport and metabolism	Pyruvate kinase, barrel domain;; Pyruvate kinase, alpha/beta domain	Pyruvate kinase OS=Drosophila melanogaster OX=7227 GN=PyK PE=2 SV=2	G	Carbohydrate transport and metabolism	pyruvate kinase, partial [Procambarus clarkii]
ONT.53.19	0	2	4	0	0	0	0.0	1.8068	3.6093	0.0	0.0	0.0	0.321940800659857	1.24521663751944	normal	[T]	Signal transduction mechanisms	Molecular Function: magnesium ion binding (GO:0000287);; Molecular Function: pyruvate kinase activity (GO:0004743);; Molecular Function: kinase activity (GO:0016301);; Molecular Function: potassium ion binding (GO:0030955);;	K00873|1.9e-193|fcd:110848777|K00873 pyruvate kinase [EC:2.7.1.40] | (RefSeq) pyruvate kinase-like isoform X1	Glycolysis / Gluconeogenesis (ko00010);; Purine metabolism (ko00230);; Pyruvate metabolism (ko00620);; Carbon metabolism (ko01200);; Biosynthesis of amino acids (ko01230)	[G]	Carbohydrate transport and metabolism	Pyruvate kinase, barrel domain;; Pyruvate kinase, alpha/beta domain;; Pyruvate kinase, alpha/beta domain	Pyruvate kinase OS=Drosophila melanogaster OX=7227 GN=PyK PE=2 SV=2	G	Carbohydrate transport and metabolism	pyruvate kinase, partial [Procambarus clarkii]
ONT.53.20	0	1	0	0	0	0	0.0	0.9034	0.0	0.0	0.0	0.0	--	--	--	[T]	Signal transduction mechanisms	Molecular Function: magnesium ion binding (GO:0000287);; Molecular Function: pyruvate kinase activity (GO:0004743);; Molecular Function: kinase activity (GO:0016301);; Molecular Function: potassium ion binding (GO:0030955);;	K00873|6.8e-145|fcd:110848777|K00873 pyruvate kinase [EC:2.7.1.40] | (RefSeq) pyruvate kinase-like isoform X1	Glycolysis / Gluconeogenesis (ko00010);; Purine metabolism (ko00230);; Pyruvate metabolism (ko00620);; Carbon metabolism (ko01200);; Biosynthesis of amino acids (ko01230)	[G]	Carbohydrate transport and metabolism	Pyruvate kinase, barrel domain;; Pyruvate kinase, alpha/beta domain;; Pyruvate kinase, barrel domain	Pyruvate kinase OS=Drosophila melanogaster OX=7227 GN=PyK PE=2 SV=2	G	Carbohydrate transport and metabolism	pyruvate kinase, partial [Procambarus clarkii]
ONT.53.21	0	0	0	0	1	0	0.0	0.0	0.0	0.0	1.4062	0.0	0.315880271410033	-1.11875301442902	normal	[T]	Signal transduction mechanisms	Molecular Function: magnesium ion binding (GO:0000287);; Molecular Function: pyruvate kinase activity (GO:0004743);; Molecular Function: kinase activity (GO:0016301);; Molecular Function: potassium ion binding (GO:0030955);;	K00873|3.0e-194|fcd:110848777|K00873 pyruvate kinase [EC:2.7.1.40] | (RefSeq) pyruvate kinase-like isoform X1	Glycolysis / Gluconeogenesis (ko00010);; Purine metabolism (ko00230);; Pyruvate metabolism (ko00620);; Carbon metabolism (ko01200);; Biosynthesis of amino acids (ko01230)	[G]	Carbohydrate transport and metabolism	Pyruvate kinase, barrel domain;; Pyruvate kinase, alpha/beta domain;; Pyruvate kinase, alpha/beta domain	Pyruvate kinase OS=Drosophila melanogaster OX=7227 GN=PyK PE=2 SV=2	G	Carbohydrate transport and metabolism	pyruvate kinase, partial [Procambarus clarkii]
ONT.53.22	0	0	0	0	0	0	0.0	0.0	0.0	0.0	0.0	0.0	--	--	--	[T]	Signal transduction mechanisms	Molecular Function: magnesium ion binding (GO:0000287);; Molecular Function: pyruvate kinase activity (GO:0004743);; Molecular Function: kinase activity (GO:0016301);; Molecular Function: potassium ion binding (GO:0030955);;	K00873|2.9e-194|fcd:110848777|K00873 pyruvate kinase [EC:2.7.1.40] | (RefSeq) pyruvate kinase-like isoform X1	Glycolysis / Gluconeogenesis (ko00010);; Purine metabolism (ko00230);; Pyruvate metabolism (ko00620);; Carbon metabolism (ko01200);; Biosynthesis of amino acids (ko01230)	[G]	Carbohydrate transport and metabolism	Pyruvate kinase, barrel domain;; Pyruvate kinase, alpha/beta domain;; Pyruvate kinase, alpha/beta domain	Pyruvate kinase OS=Drosophila melanogaster OX=7227 GN=PyK PE=2 SV=2	G	Carbohydrate transport and metabolism	pyruvate kinase, partial [Procambarus clarkii]
ONT.53.23	0	3	0	1	2	1	0.0	2.7102	0.0	1.1688	2.8125	1.3624	0.369248181338852	-0.129666789522915	normal	[T]	Signal transduction mechanisms	Molecular Function: magnesium ion binding (GO:0000287);; Molecular Function: pyruvate kinase activity (GO:0004743);; Molecular Function: kinase activity (GO:0016301);; Molecular Function: potassium ion binding (GO:0030955);;	K00873|5.3e-194|fcd:110848777|K00873 pyruvate kinase [EC:2.7.1.40] | (RefSeq) pyruvate kinase-like isoform X1	Glycolysis / Gluconeogenesis (ko00010);; Purine metabolism (ko00230);; Pyruvate metabolism (ko00620);; Carbon metabolism (ko01200);; Biosynthesis of amino acids (ko01230)	[G]	Carbohydrate transport and metabolism	Pyruvate kinase, barrel domain;; Pyruvate kinase, alpha/beta domain;; Pyruvate kinase, alpha/beta domain	Pyruvate kinase OS=Drosophila melanogaster OX=7227 GN=PyK PE=2 SV=2	G	Carbohydrate transport and metabolism	pyruvate kinase, partial [Procambarus clarkii]
ONT.53.24	2	1	3	0	0	1	1.8507	0.9034	2.7069	0.0	0.0	1.3624	--	--	--	[T]	Signal transduction mechanisms	Molecular Function: magnesium ion binding (GO:0000287);; Molecular Function: pyruvate kinase activity (GO:0004743);; Molecular Function: kinase activity (GO:0016301);; Molecular Function: potassium ion binding (GO:0030955);;	K00873|5.4e-194|fcd:110848777|K00873 pyruvate kinase [EC:2.7.1.40] | (RefSeq) pyruvate kinase-like isoform X1	Glycolysis / Gluconeogenesis (ko00010);; Purine metabolism (ko00230);; Pyruvate metabolism (ko00620);; Carbon metabolism (ko01200);; Biosynthesis of amino acids (ko01230)	[G]	Carbohydrate transport and metabolism	Pyruvate kinase, barrel domain;; Pyruvate kinase, alpha/beta domain;; Pyruvate kinase, alpha/beta domain	Pyruvate kinase OS=Drosophila melanogaster OX=7227 GN=PyK PE=2 SV=2	G	Carbohydrate transport and metabolism	pyruvate kinase, partial [Procambarus clarkii]
ONT.53.25	0	2	1	0	0	2	0.0	1.8068	0.9023	0.0	0.0	2.7249	0.321940800659857	1.24521663751944	normal	[T]	Signal transduction mechanisms	Molecular Function: magnesium ion binding (GO:0000287);; Molecular Function: pyruvate kinase activity (GO:0004743);; Molecular Function: kinase activity (GO:0016301);; Molecular Function: potassium ion binding (GO:0030955);;	K00873|3.9e-194|fcd:110848777|K00873 pyruvate kinase [EC:2.7.1.40] | (RefSeq) pyruvate kinase-like isoform X1	Glycolysis / Gluconeogenesis (ko00010);; Purine metabolism (ko00230);; Pyruvate metabolism (ko00620);; Carbon metabolism (ko01200);; Biosynthesis of amino acids (ko01230)	[G]	Carbohydrate transport and metabolism	Pyruvate kinase, barrel domain;; Pyruvate kinase, alpha/beta domain;; Pyruvate kinase, alpha/beta domain	Pyruvate kinase OS=Drosophila melanogaster OX=7227 GN=PyK PE=2 SV=2	G	Carbohydrate transport and metabolism	pyruvate kinase, partial [Procambarus clarkii]
ONT.53.26	2	0	0	1	1	0	1.8507	0.0	0.0	1.1688	1.4062	0.0	0.315880271410033	-1.11875301442902	normal	[T]	Signal transduction mechanisms	Molecular Function: magnesium ion binding (GO:0000287);; Molecular Function: pyruvate kinase activity (GO:0004743);; Molecular Function: kinase activity (GO:0016301);; Molecular Function: potassium ion binding (GO:0030955);;	K00873|5.2e-194|fcd:110848777|K00873 pyruvate kinase [EC:2.7.1.40] | (RefSeq) pyruvate kinase-like isoform X1	Glycolysis / Gluconeogenesis (ko00010);; Purine metabolism (ko00230);; Pyruvate metabolism (ko00620);; Carbon metabolism (ko01200);; Biosynthesis of amino acids (ko01230)	[G]	Carbohydrate transport and metabolism	Pyruvate kinase, barrel domain;; Pyruvate kinase, alpha/beta domain;; Pyruvate kinase, alpha/beta domain	Pyruvate kinase OS=Drosophila melanogaster OX=7227 GN=PyK PE=2 SV=2	G	Carbohydrate transport and metabolism	pyruvate kinase, partial [Procambarus clarkii]
ONT.53.27	5	2	2	0	0	3	4.6267	1.8068	1.8046	0.0	0.0	4.0873	0.321940800659857	1.24521663751944	normal	[T]	Signal transduction mechanisms	Molecular Function: magnesium ion binding (GO:0000287);; Molecular Function: pyruvate kinase activity (GO:0004743);; Molecular Function: kinase activity (GO:0016301);; Molecular Function: potassium ion binding (GO:0030955);;	K00873|5.2e-194|fcd:110848777|K00873 pyruvate kinase [EC:2.7.1.40] | (RefSeq) pyruvate kinase-like isoform X1	Glycolysis / Gluconeogenesis (ko00010);; Purine metabolism (ko00230);; Pyruvate metabolism (ko00620);; Carbon metabolism (ko01200);; Biosynthesis of amino acids (ko01230)	[G]	Carbohydrate transport and metabolism	Pyruvate kinase, barrel domain;; Pyruvate kinase, alpha/beta domain;; Pyruvate kinase, alpha/beta domain	Pyruvate kinase OS=Drosophila melanogaster OX=7227 GN=PyK PE=2 SV=2	G	Carbohydrate transport and metabolism	pyruvate kinase, partial [Procambarus clarkii]
ONT.53.28	0	0	0	0	0	0	0.0	0.0	0.0	0.0	0.0	0.0	--	--	--	[T]	Signal transduction mechanisms	Molecular Function: magnesium ion binding (GO:0000287);; Molecular Function: pyruvate kinase activity (GO:0004743);; Molecular Function: kinase activity (GO:0016301);; Molecular Function: potassium ion binding (GO:0030955);;	K00873|3.0e-194|fcd:110848777|K00873 pyruvate kinase [EC:2.7.1.40] | (RefSeq) pyruvate kinase-like isoform X1	Glycolysis / Gluconeogenesis (ko00010);; Purine metabolism (ko00230);; Pyruvate metabolism (ko00620);; Carbon metabolism (ko01200);; Biosynthesis of amino acids (ko01230)	[G]	Carbohydrate transport and metabolism	Pyruvate kinase, barrel domain;; Pyruvate kinase, alpha/beta domain;; Pyruvate kinase, alpha/beta domain	Pyruvate kinase OS=Drosophila melanogaster OX=7227 GN=PyK PE=2 SV=2	G	Carbohydrate transport and metabolism	pyruvate kinase, partial [Procambarus clarkii]
ONT.53.29	0	0	0	0	0	0	0.0	0.0	0.0	0.0	0.0	0.0	--	--	--	[T]	Signal transduction mechanisms	Molecular Function: magnesium ion binding (GO:0000287);; Molecular Function: pyruvate kinase activity (GO:0004743);; Molecular Function: kinase activity (GO:0016301);; Molecular Function: potassium ion binding (GO:0030955);;	K00873|2.5e-145|fcd:110848777|K00873 pyruvate kinase [EC:2.7.1.40] | (RefSeq) pyruvate kinase-like isoform X1	Glycolysis / Gluconeogenesis (ko00010);; Purine metabolism (ko00230);; Pyruvate metabolism (ko00620);; Carbon metabolism (ko01200);; Biosynthesis of amino acids (ko01230)	[G]	Carbohydrate transport and metabolism	Pyruvate kinase, barrel domain;; Pyruvate kinase, alpha/beta domain;; Pyruvate kinase, barrel domain;; Pyruvate kinase, alpha/beta domain	Pyruvate kinase OS=Drosophila melanogaster OX=7227 GN=PyK PE=2 SV=2	G	Carbohydrate transport and metabolism	pyruvate kinase, partial [Procambarus clarkii]
ONT.53.31	0	0	0	0	0	0	0.0	0.0	0.0	0.0	0.0	0.0	--	--	--	[T]	Signal transduction mechanisms	Molecular Function: magnesium ion binding (GO:0000287);; Molecular Function: pyruvate kinase activity (GO:0004743);; Molecular Function: kinase activity (GO:0016301);; Molecular Function: potassium ion binding (GO:0030955);;	K00873|2.7e-30|nvi:100116103|K00873 pyruvate kinase [EC:2.7.1.40] | (RefSeq) pyruvate kinase isoform X1	Glycolysis / Gluconeogenesis (ko00010);; Purine metabolism (ko00230);; Pyruvate metabolism (ko00620);; Carbon metabolism (ko01200);; Biosynthesis of amino acids (ko01230)	[G]	Carbohydrate transport and metabolism	Pyruvate kinase, alpha/beta domain;; Pyruvate kinase, alpha/beta domain	Pyruvate kinase OS=Drosophila melanogaster OX=7227 GN=PyK PE=2 SV=2	G	Carbohydrate transport and metabolism	pyruvate kinase [Macrobrachium nipponense]
ONT.53.32	0	0	0	0	0	0	0.0	0.0	0.0	0.0	0.0	0.0	--	--	--	[T]	Signal transduction mechanisms	Molecular Function: magnesium ion binding (GO:0000287);; Molecular Function: pyruvate kinase activity (GO:0004743);; Molecular Function: kinase activity (GO:0016301);; Molecular Function: potassium ion binding (GO:0030955);;	K00873|2.0e-30|nvi:100116103|K00873 pyruvate kinase [EC:2.7.1.40] | (RefSeq) pyruvate kinase isoform X1	Glycolysis / Gluconeogenesis (ko00010);; Purine metabolism (ko00230);; Pyruvate metabolism (ko00620);; Carbon metabolism (ko01200);; Biosynthesis of amino acids (ko01230)	[G]	Carbohydrate transport and metabolism	Pyruvate kinase, alpha/beta domain;; Pyruvate kinase, alpha/beta domain	Pyruvate kinase OS=Drosophila melanogaster OX=7227 GN=PyK PE=2 SV=2	G	Carbohydrate transport and metabolism	pyruvate kinase [Macrobrachium nipponense]
ONT.53.33	5	2	6	1	0	0	4.6267	1.8068	5.4139	1.1688	0.0	0.0	0.321940800659857	1.24521663751944	normal	[T]	Signal transduction mechanisms	Molecular Function: magnesium ion binding (GO:0000287);; Molecular Function: pyruvate kinase activity (GO:0004743);; Molecular Function: kinase activity (GO:0016301);; Molecular Function: potassium ion binding (GO:0030955);;	K00873|3.9e-50|dpx:DAPPUDRAFT_334106|K00873 pyruvate kinase [EC:2.7.1.40] | (RefSeq) hypothetical protein	Glycolysis / Gluconeogenesis (ko00010);; Purine metabolism (ko00230);; Pyruvate metabolism (ko00620);; Carbon metabolism (ko01200);; Biosynthesis of amino acids (ko01230)	[G]	Carbohydrate transport and metabolism	Pyruvate kinase, alpha/beta domain	Pyruvate kinase OS=Drosophila melanogaster OX=7227 GN=PyK PE=2 SV=2	G	Carbohydrate transport and metabolism	pyruvate kinase [Macrobrachium nipponense]
rna-XM_045266664.1	0	0	0	0	0	0	0.0	0.0	0.0	0.0	0.0	0.0	--	--	--	[T]	Signal transduction mechanisms	Molecular Function: magnesium ion binding (GO:0000287);; Molecular Function: pyruvate kinase activity (GO:0004743);; Molecular Function: kinase activity (GO:0016301);; Molecular Function: potassium ion binding (GO:0030955);;	K00873|3.9e-214|fcd:110848777|K00873 pyruvate kinase [EC:2.7.1.40] | (RefSeq) pyruvate kinase-like isoform X1	Glycolysis / Gluconeogenesis (ko00010);; Purine metabolism (ko00230);; Pyruvate metabolism (ko00620);; Carbon metabolism (ko01200);; Biosynthesis of amino acids (ko01230)	[G]	Carbohydrate transport and metabolism	Pyruvate kinase, barrel domain	Pyruvate kinase OS=Drosophila melanogaster OX=7227 GN=PyK PE=2 SV=2	--	--	pyruvate kinase, partial [Procambarus clarkii]
rna-XM_045266726.1	0	0	0	0	0	0	0.0	0.0	0.0	0.0	0.0	0.0	--	--	--	[T]	Signal transduction mechanisms	Molecular Function: magnesium ion binding (GO:0000287);; Molecular Function: pyruvate kinase activity (GO:0004743);; Molecular Function: kinase activity (GO:0016301);; Molecular Function: potassium ion binding (GO:0030955);;	K00873|6.0e-215|fcd:110848777|K00873 pyruvate kinase [EC:2.7.1.40] | (RefSeq) pyruvate kinase-like isoform X1	Glycolysis / Gluconeogenesis (ko00010);; Purine metabolism (ko00230);; Pyruvate metabolism (ko00620);; Carbon metabolism (ko01200);; Biosynthesis of amino acids (ko01230)	[G]	Carbohydrate transport and metabolism	Pyruvate kinase, barrel domain	Pyruvate kinase OS=Drosophila melanogaster OX=7227 GN=PyK PE=2 SV=2	--	--	pyruvate kinase, partial [Procambarus clarkii]
rna-XM_045266788.1	0	0	0	0	1	1	0.0	0.0	0.0	0.0	1.4062	1.3624	0.315880271410033	-1.11875301442902	normal	[T]	Signal transduction mechanisms	Molecular Function: magnesium ion binding (GO:0000287);; Molecular Function: pyruvate kinase activity (GO:0004743);; Molecular Function: kinase activity (GO:0016301);; Molecular Function: potassium ion binding (GO:0030955);;	K00873|6.0e-215|fcd:110848777|K00873 pyruvate kinase [EC:2.7.1.40] | (RefSeq) pyruvate kinase-like isoform X1	Glycolysis / Gluconeogenesis (ko00010);; Purine metabolism (ko00230);; Pyruvate metabolism (ko00620);; Carbon metabolism (ko01200);; Biosynthesis of amino acids (ko01230)	[G]	Carbohydrate transport and metabolism	Pyruvate kinase, barrel domain	Pyruvate kinase OS=Drosophila melanogaster OX=7227 GN=PyK PE=2 SV=2	--	--	pyruvate kinase, partial [Procambarus clarkii]
rna-XM_045266868.1	0	0	0	0	0	0	0.0	0.0	0.0	0.0	0.0	0.0	--	--	--	[T]	Signal transduction mechanisms	Molecular Function: magnesium ion binding (GO:0000287);; Molecular Function: pyruvate kinase activity (GO:0004743);; Molecular Function: kinase activity (GO:0016301);; Molecular Function: potassium ion binding (GO:0030955);;	K00873|1.6e-215|fcd:110848777|K00873 pyruvate kinase [EC:2.7.1.40] | (RefSeq) pyruvate kinase-like isoform X1	Glycolysis / Gluconeogenesis (ko00010);; Purine metabolism (ko00230);; Pyruvate metabolism (ko00620);; Carbon metabolism (ko01200);; Biosynthesis of amino acids (ko01230)	[G]	Carbohydrate transport and metabolism	Pyruvate kinase, barrel domain	Pyruvate kinase OS=Drosophila melanogaster OX=7227 GN=PyK PE=2 SV=2	--	--	pyruvate kinase, partial [Procambarus clarkii]
rna-XM_045266949.1	0	0	1	0	0	0	0.0	0.0	0.9023	0.0	0.0	0.0	--	--	--	[T]	Signal transduction mechanisms	Molecular Function: magnesium ion binding (GO:0000287);; Molecular Function: pyruvate kinase activity (GO:0004743);; Molecular Function: kinase activity (GO:0016301);; Molecular Function: potassium ion binding (GO:0030955);;	K00873|3.5e-215|fcd:110848777|K00873 pyruvate kinase [EC:2.7.1.40] | (RefSeq) pyruvate kinase-like isoform X1	Glycolysis / Gluconeogenesis (ko00010);; Purine metabolism (ko00230);; Pyruvate metabolism (ko00620);; Carbon metabolism (ko01200);; Biosynthesis of amino acids (ko01230)	[G]	Carbohydrate transport and metabolism	Pyruvate kinase, barrel domain	Pyruvate kinase OS=Drosophila melanogaster OX=7227 GN=PyK PE=2 SV=2	--	--	pyruvate kinase, partial [Procambarus clarkii]
rna-XM_045267033.1	0	0	0	0	0	0	0.0	0.0	0.0	0.0	0.0	0.0	--	--	--	[T]	Signal transduction mechanisms	Molecular Function: magnesium ion binding (GO:0000287);; Molecular Function: pyruvate kinase activity (GO:0004743);; Molecular Function: kinase activity (GO:0016301);; Molecular Function: potassium ion binding (GO:0030955);;	K00873|1.0e-214|fcd:110848777|K00873 pyruvate kinase [EC:2.7.1.40] | (RefSeq) pyruvate kinase-like isoform X1	Glycolysis / Gluconeogenesis (ko00010);; Purine metabolism (ko00230);; Pyruvate metabolism (ko00620);; Carbon metabolism (ko01200);; Biosynthesis of amino acids (ko01230)	[G]	Carbohydrate transport and metabolism	Pyruvate kinase, barrel domain	Pyruvate kinase OS=Drosophila melanogaster OX=7227 GN=PyK PE=2 SV=2	--	--	pyruvate kinase, partial [Procambarus clarkii]
rna-XM_045267111.1	87	58	70	15	10	21	80.5042	52.3964	63.162	17.5323	14.0623	28.6111	0.433675935125157	1.6800121759685	normal	[T]	Signal transduction mechanisms	Molecular Function: magnesium ion binding (GO:0000287);; Molecular Function: pyruvate kinase activity (GO:0004743);; Molecular Function: kinase activity (GO:0016301);; Molecular Function: potassium ion binding (GO:0030955);;	K00873|1.5e-215|fcd:110848777|K00873 pyruvate kinase [EC:2.7.1.40] | (RefSeq) pyruvate kinase-like isoform X1	Glycolysis / Gluconeogenesis (ko00010);; Purine metabolism (ko00230);; Pyruvate metabolism (ko00620);; Carbon metabolism (ko01200);; Biosynthesis of amino acids (ko01230)	[G]	Carbohydrate transport and metabolism	Pyruvate kinase, barrel domain	Pyruvate kinase OS=Drosophila melanogaster OX=7227 GN=PyK PE=2 SV=2	--	--	pyruvate kinase, partial [Procambarus clarkii]
rna-XM_045267032.1	0	0	0	0	0	0	0	0	0	0	0	0	--	--	--	--	--	Molecular Function: nucleic acid binding (GO:0003676);; Biological Process: DNA integration (GO:0015074);;	K00432|6.0e-26|spu:105437350|K00432 glutathione peroxidase [EC:1.11.1.9] | (RefSeq) glutathione peroxidase 7-like	Glutathione metabolism (ko00480);; Arachidonic acid metabolism (ko00590)	--	--	RNase H-like domain found in reverse transcriptase	Retrovirus-related Pol polyprotein from transposon opus OS=Drosophila melanogaster OX=7227 GN=pol PE=4 SV=1	--	--	LOW QUALITY PROTEIN: uncharacterized protein K02A2.6-like [Penaeus vannamei]
rna-XM_045267387.1	5	7	6	0	0	3	4.6267	6.3237	5.4139	0.0	0.0	4.0873	0.173468849631999	2.53528039860848	normal	[T]	Signal transduction mechanisms	Molecular Function: adenylate cyclase activity (GO:0004016);; Molecular Function: ATP binding (GO:0005524);; Cellular Component: integral component of plasma membrane (GO:0005887);; Biological Process: cAMP biosynthetic process (GO:0006171);; Biological Process: adenylate cyclase-activating G-protein coupled receptor signaling pathway (GO:0007189);; Biological Process: adenylate cyclase-inhibitin…	K08045|0.0e+00|dpx:DAPPUDRAFT_39757|K08045 adenylate cyclase 5 [EC:4.6.1.1] | (RefSeq) Adcy1; adenylyl cyclase	Purine metabolism (ko00230)	[C]	Energy production and conversion	Adenylate and Guanylate cyclase catalytic domain	Ca(2+)/calmodulin-responsive adenylate cyclase OS=Drosophila melanogaster OX=7227 GN=rut PE=1 SV=2	--	--	adenylate cyclase type 6-like isoform X1 [Daphnia magna]
rna-XM_045267658.1	0	0	0	0	0	0	0.0	0.0	0.0	0.0	0.0	0.0	--	--	--	[Q]	Secondary metabolites biosynthesis, transport and catabolism	--	K19511|0.0e+00|phu:Phum_PHUM238450|K19511 peroxidase [EC:1.11.1.7] | (RefSeq) hypothetical protein	--	[R]	General function prediction only	Animal haem peroxidase	Peroxidasin OS=Drosophila melanogaster OX=7227 GN=Pxn PE=1 SV=1	--	--	PREDICTED: uncharacterized protein LOC108681451 isoform X1 [Hyalella azteca]
rna-XM_045267725.1	0	0	0	2	0	1	0.0	0.0	0.0	2.3376	0.0	1.3624	--	--	--	[Q]	Secondary metabolites biosynthesis, transport and catabolism	--	K19511|0.0e+00|phu:Phum_PHUM238450|K19511 peroxidase [EC:1.11.1.7] | (RefSeq) hypothetical protein	--	[R]	General function prediction only	Animal haem peroxidase	Peroxidasin OS=Drosophila melanogaster OX=7227 GN=Pxn PE=1 SV=1	--	--	hypothetical protein FHG87_001306 [Trinorchestia longiramus]
ONT.15.1	0	0	0	16	18	21	0.0	0.0	0.0	18.7011	25.3121	28.6111	0.0118197738018919	-4.46523362867652	normal	--	--	Molecular Function: nucleic acid binding (GO:0003676);; Biological Process: DNA integration (GO:0015074);;	K00432|1.6e-23|spu:105437350|K00432 glutathione peroxidase [EC:1.11.1.9] | (RefSeq) glutathione peroxidase 7-like	Glutathione metabolism (ko00480);; Arachidonic acid metabolism (ko00590)	--	--	Integrase core domain	--	L	Replication, recombination and repair	uncharacterized protein K02A2.6-like [Penaeus vannamei]
rna-XM_045268113.1	0	0	0	0	0	0	0	0	0	0	0	0	--	--	--	--	--	Molecular Function: nucleic acid binding (GO:0003676);; Biological Process: DNA integration (GO:0015074);;	K00432|2.7e-23|spu:105437350|K00432 glutathione peroxidase [EC:1.11.1.9] | (RefSeq) glutathione peroxidase 7-like	Glutathione metabolism (ko00480);; Arachidonic acid metabolism (ko00590)	--	--	Integrase core domain	--	--	--	uncharacterized protein K02A2.6-like [Penaeus vannamei]
rna-XM_045267787.1	0	0	0	0	0	0	0.0	0.0	0.0	0.0	0.0	0.0	--	--	--	--	--	Cellular Component: integral component of membrane (GO:0016021);;	--	--	--	--	--	--	--	--	hypothetical protein Avbf_09397 [Armadillidium vulgare]
rna-XM_045267874.1	1	0	0	0	0	1	0.9253	0.0	0.0	0.0	0.0	1.3624	--	--	--	--	--	Cellular Component: integral component of membrane (GO:0016021);;	--	--	--	--	--	--	--	--	hypothetical protein Avbf_09397 [Armadillidium vulgare]
rna-XM_045267922.1	0	0	0	0	0	0	0.0	0.0	0.0	0.0	0.0	0.0	--	--	--	--	--	Cellular Component: integral component of membrane (GO:0016021);;	--	--	--	--	--	--	--	--	hypothetical protein Avbf_09397 [Armadillidium vulgare]
ONT.55.1	2	1	3	6	5	6	1.8507	0.9034	2.7069	7.0129	7.0312	8.1746	0.194795986838153	-2.02479901503549	normal	--	--	Molecular Function: molecular_function (GO:0003674);; Molecular Function: GTPase activator activity (GO:0005096);; Molecular Function: binding (GO:0005488);; Molecular Function: protein binding (GO:0005515);; Cellular Component: cellular_component (GO:0005575);; Cellular Component: intracellular (GO:0005622);; Cellular Component: cell (GO:0005623);; Biological Process: transport (GO:0006810);; Bi…	K20360|1.1e-150|dpx:DAPPUDRAFT_300107|K20360 TBC1 domain family member 2 | (RefSeq) hypothetical protein	--	[U]	Intracellular trafficking, secretion, and vesicular transport	Rab-GTPase-TBC domain	--	U	Intracellular trafficking, secretion, and vesicular transport	TBC1 domain family member 22B-like isoform X3 [Penaeus vannamei]
ONT.55.2	1	1	0	1	0	1	0.9253	0.9034	0.0	1.1688	0.0	1.3624	--	--	--	--	--	Molecular Function: molecular_function (GO:0003674);; Molecular Function: GTPase activator activity (GO:0005096);; Molecular Function: binding (GO:0005488);; Molecular Function: protein binding (GO:0005515);; Cellular Component: cellular_component (GO:0005575);; Cellular Component: intracellular (GO:0005622);; Cellular Component: cell (GO:0005623);; Biological Process: transport (GO:0006810);; Bi…	K20360|9.2e-148|dpx:DAPPUDRAFT_300107|K20360 TBC1 domain family member 2 | (RefSeq) hypothetical protein	--	[U]	Intracellular trafficking, secretion, and vesicular transport	Rab-GTPase-TBC domain	--	U	Intracellular trafficking, secretion, and vesicular transport	TBC1 domain family member 22B-like isoform X2 [Penaeus vannamei]
ONT.55.3	0	2	2	1	0	0	0.0	1.8068	1.8046	1.1688	0.0	0.0	0.321940800659857	1.24521663751944	normal	--	--	Molecular Function: molecular_function (GO:0003674);; Molecular Function: GTPase activator activity (GO:0005096);; Molecular Function: binding (GO:0005488);; Molecular Function: protein binding (GO:0005515);; Cellular Component: cellular_component (GO:0005575);; Cellular Component: intracellular (GO:0005622);; Cellular Component: cell (GO:0005623);; Biological Process: transport (GO:0006810);; Bi…	K20360|3.0e-146|dpx:DAPPUDRAFT_300107|K20360 TBC1 domain family member 2 | (RefSeq) hypothetical protein	--	[U]	Intracellular trafficking, secretion, and vesicular transport	Rab-GTPase-TBC domain	--	U	Intracellular trafficking, secretion, and vesicular transport	TBC1 domain family member 22B-like isoform X1 [Penaeus vannamei]
rna-XM_045268042.1	6	15	16	13	6	8	5.552	13.5508	14.437	15.1946	8.4374	10.8994	0.454023967360549	0.490255673981774	normal	--	--	Molecular Function: molecular_function (GO:0003674);; Molecular Function: GTPase activator activity (GO:0005096);; Molecular Function: binding (GO:0005488);; Molecular Function: protein binding (GO:0005515);; Cellular Component: cellular_component (GO:0005575);; Cellular Component: intracellular (GO:0005622);; Cellular Component: cell (GO:0005623);; Biological Process: transport (GO:0006810);; Bi…	K20360|2.8e-148|dpx:DAPPUDRAFT_300107|K20360 TBC1 domain family member 2 | (RefSeq) hypothetical protein	--	[U]	Intracellular trafficking, secretion, and vesicular transport	Rab-GTPase-TBC domain	--	--	--	TBC1 domain family member 22B-like isoform X1 [Penaeus vannamei]
rna-XM_045268114.1	0	1	2	1	1	0	0.0	0.9034	1.8046	1.1688	1.4062	0.0	0.359957083031598	-0.365772634513815	normal	--	--	Molecular Function: molecular_function (GO:0003674);; Molecular Function: GTPase activator activity (GO:0005096);; Molecular Function: binding (GO:0005488);; Molecular Function: protein binding (GO:0005515);; Cellular Component: cellular_component (GO:0005575);; Cellular Component: intracellular (GO:0005622);; Cellular Component: cell (GO:0005623);; Biological Process: transport (GO:0006810);; Bi…	K20360|3.5e-148|dpx:DAPPUDRAFT_300107|K20360 TBC1 domain family member 2 | (RefSeq) hypothetical protein	--	[U]	Intracellular trafficking, secretion, and vesicular transport	Rab-GTPase-TBC domain	--	--	--	TBC1 domain family member 22B-like isoform X2 [Penaeus vannamei]
rna-XM_045268194.1	0	0	1	0	2	0	0.0	0.0	0.9023	0.0	2.8125	0.0	0.227744758874642	-1.74122268161153	normal	--	--	Molecular Function: molecular_function (GO:0003674);; Molecular Function: GTPase activator activity (GO:0005096);; Molecular Function: binding (GO:0005488);; Molecular Function: protein binding (GO:0005515);; Cellular Component: cellular_component (GO:0005575);; Cellular Component: intracellular (GO:0005622);; Cellular Component: cell (GO:0005623);; Biological Process: transport (GO:0006810);; Bi…	K20360|3.3e-151|dpx:DAPPUDRAFT_300107|K20360 TBC1 domain family member 2 | (RefSeq) hypothetical protein	--	[U]	Intracellular trafficking, secretion, and vesicular transport	Rab-GTPase-TBC domain	--	--	--	TBC1 domain family member 22B-like isoform X3 [Penaeus vannamei]
rna-XM_045268278.1	7	3	1	2	14	5	6.4773	2.7102	0.9023	2.3376	19.6872	6.8122	0.158740916746994	-2.50964909809074	normal	--	--	Molecular Function: molecular_function (GO:0003674);; Molecular Function: GTPase activator activity (GO:0005096);; Molecular Function: binding (GO:0005488);; Molecular Function: protein binding (GO:0005515);; Cellular Component: cellular_component (GO:0005575);; Cellular Component: intracellular (GO:0005622);; Cellular Component: cell (GO:0005623);; Biological Process: transport (GO:0006810);; Bi…	K20360|4.2e-151|dpx:DAPPUDRAFT_300107|K20360 TBC1 domain family member 2 | (RefSeq) hypothetical protein	--	[U]	Intracellular trafficking, secretion, and vesicular transport	Rab-GTPase-TBC domain	--	--	--	TBC1 domain family member 22B-like isoform X2 [Penaeus vannamei]
rna-XM_045268374.1	0	0	0	0	0	0	0	0	0	0	0	0	--	--	--	--	--	--	--	--	--	--	--	--	--	--	PREDICTED: uncharacterized protein LOC108682399 [Hyalella azteca]
rna-XM_045268450.1	0	0	0	0	0	0	0	0	0	0	0	0	--	--	--	--	--	--	--	--	--	--	--	--	--	--	PREDICTED: uncharacterized protein LOC108682399 [Hyalella azteca]
rna-XM_045268531.1	0	0	0	0	0	0	0	0	0	0	0	0	--	--	--	--	--	--	--	--	--	--	--	--	--	--	PREDICTED: uncharacterized protein LOC108682399 [Hyalella azteca]
rna-XM_045268616.1	0	0	0	0	0	0	0	0	0	0	0	0	--	--	--	--	--	--	--	--	--	--	--	--	--	--	CUB domain [Trinorchestia longiramus]
rna-XM_045269000.1	0	0	0	0	0	0	0	0	0	0	0	0	--	--	--	--	--	Molecular Function: structural constituent of cuticle (GO:0042302);;	--	--	--	--	Insect cuticle protein	--	--	--	bromodomain-containing protein DDB_G0270170-like [Penaeus vannamei]
rna-XM_045269114.1	0	0	0	0	0	0	0	0	0	0	0	0	--	--	--	--	--	--	K05030|2.7e-22|dpx:DAPPUDRAFT_326977|K05030 calcium-activated chloride channel regulator 3/4 | (RefSeq) hypothetical protein	--	--	--	Calcium-activated chloride channel N terminal	--	--	--	hypothetical protein C7M84_004000 [Penaeus vannamei]
rna-XM_045269323.1	0	0	0	0	0	0	0	0	0	0	0	0	--	--	--	--	--	Molecular Function: molecular_function (GO:0003674);; Molecular Function: binding (GO:0005488);; Molecular Function: protein binding (GO:0005515);; Cellular Component: cellular_component (GO:0005575);; Cellular Component: cell (GO:0005623);; Cellular Component: plasma membrane (GO:0005886);; Cellular Component: external side of plasma membrane (GO:0009897);; Cellular Component: cell surface (GO:0…	--	--	--	--	GDNF/GAS1 domain	--	--	--	PREDICTED: uncharacterized protein LOC108673930 [Hyalella azteca]
rna-XM_045269395.1	0	0	0	0	0	0	0	0	0	0	0	0	--	--	--	--	--	Molecular Function: molecular_function (GO:0003674);; Molecular Function: binding (GO:0005488);; Molecular Function: protein binding (GO:0005515);; Cellular Component: cellular_component (GO:0005575);; Cellular Component: cell (GO:0005623);; Cellular Component: plasma membrane (GO:0005886);; Cellular Component: external side of plasma membrane (GO:0009897);; Cellular Component: cell surface (GO:0…	--	--	--	--	GDNF/GAS1 domain	--	--	--	PREDICTED: uncharacterized protein LOC108673930 [Hyalella azteca]
rna-XM_045269472.1	0	0	0	0	0	0	0.0	0.0	0.0	0.0	0.0	0.0	--	--	--	--	--	Molecular Function: molecular_function (GO:0003674);; Molecular Function: binding (GO:0005488);; Molecular Function: protein binding (GO:0005515);; Cellular Component: cellular_component (GO:0005575);; Cellular Component: cell (GO:0005623);; Cellular Component: plasma membrane (GO:0005886);; Cellular Component: external side of plasma membrane (GO:0009897);; Cellular Component: cell surface (GO:0…	--	--	--	--	GDNF/GAS1 domain	--	--	--	PREDICTED: uncharacterized protein LOC108673930 [Hyalella azteca]
rna-XM_045269552.1	0	0	0	0	0	0	0.0	0.0	0.0	0.0	0.0	0.0	--	--	--	--	--	Molecular Function: molecular_function (GO:0003674);; Molecular Function: binding (GO:0005488);; Molecular Function: protein binding (GO:0005515);; Cellular Component: cellular_component (GO:0005575);; Cellular Component: cell (GO:0005623);; Cellular Component: plasma membrane (GO:0005886);; Cellular Component: external side of plasma membrane (GO:0009897);; Cellular Component: cell surface (GO:0…	--	--	--	--	GDNF/GAS1 domain	--	--	--	PREDICTED: uncharacterized protein LOC108673930 [Hyalella azteca]
rna-XM_045269625.1	0	0	0	0	0	0	0.0	0.0	0.0	0.0	0.0	0.0	--	--	--	--	--	Molecular Function: molecular_function (GO:0003674);; Molecular Function: binding (GO:0005488);; Molecular Function: protein binding (GO:0005515);; Cellular Component: cellular_component (GO:0005575);; Cellular Component: cell (GO:0005623);; Cellular Component: plasma membrane (GO:0005886);; Cellular Component: external side of plasma membrane (GO:0009897);; Cellular Component: cell surface (GO:0…	--	--	--	--	GDNF/GAS1 domain	--	--	--	PREDICTED: uncharacterized protein LOC108673930 [Hyalella azteca]
rna-XM_045269960.1	3	3	2	2	4	1	2.776	2.7102	1.8046	2.3376	5.6249	1.3624	0.346312021776855	-0.895951484355433	normal	--	--	Molecular Function: ubiquitin-protein transferase activity (GO:0004842);; Biological Process: organelle organization (GO:0006996);; Cellular Component: integral component of membrane (GO:0016021);;	K15688|7.4e-33|nvl:108561057|K15688 E3 ubiquitin-protein ligase MUL1 [EC:2.3.2.27] | (RefSeq) mitochondrial ubiquitin ligase activator of nfkb 1	--	[O]	Posttranslational modification, protein turnover, chaperones	E3 Ubiquitin ligase	Mitochondrial E3 ubiquitin protein ligase 1 OS=Drosophila melanogaster OX=7227 GN=Mul1 PE=1 SV=1	--	--	mitochondrial E3 ubiquitin protein ligase 1-like [Penaeus vannamei]
ONT.135.2	0	0	0	0	0	0	0	0	0	0	0	0	--	--	--	--	--	Biological Process: system process (GO:0003008);; Biological Process: muscle system process (GO:0003012);; Biological Process: biological_process (GO:0008150);; Biological Process: multicellular organismal process (GO:0032501);;	K22762|4.7e-78|zne:110832480|K22762 desumoylating isopeptidase 1 [EC:3.4.-.-] | (RefSeq) LOW QUALITY PROTEIN: uncharacterized protein LOC110832480	--	--	--	--	--	S	Function unknown	uncharacterized protein LOC113808098 isoform X3 [Penaeus vannamei]
ONT.135.3	0	0	0	0	0	0	0	0	0	0	0	0	--	--	--	--	--	Biological Process: system process (GO:0003008);; Biological Process: muscle system process (GO:0003012);; Biological Process: biological_process (GO:0008150);; Biological Process: multicellular organismal process (GO:0032501);;	K22762|5.1e-70|dpa:109544582|K22762 desumoylating isopeptidase 1 [EC:3.4.-.-] | (RefSeq) uncharacterized protein LOC109544582 isoform X1	--	--	--	PPPDE putative peptidase domain	--	S	Function unknown	uncharacterized protein LOC113808098 isoform X1 [Penaeus vannamei]
ONT.135.6	0	0	0	0	0	0	0	0	0	0	0	0	--	--	--	--	--	Biological Process: system process (GO:0003008);; Biological Process: muscle system process (GO:0003012);; Biological Process: biological_process (GO:0008150);; Biological Process: multicellular organismal process (GO:0032501);;	K22762|2.6e-33|acep:105621389|K22762 desumoylating isopeptidase 1 [EC:3.4.-.-] | (RefSeq) uncharacterized protein LOC105621389	--	[S]	Function unknown	--	--	S	Function unknown	uncharacterized protein LOC113808098 isoform X3 [Penaeus vannamei]
ONT.135.7	0	0	0	0	0	0	0	0	0	0	0	0	--	--	--	--	--	Biological Process: system process (GO:0003008);; Biological Process: muscle system process (GO:0003012);; Biological Process: biological_process (GO:0008150);; Biological Process: multicellular organismal process (GO:0032501);;	K22762|3.6e-30|zne:110832480|K22762 desumoylating isopeptidase 1 [EC:3.4.-.-] | (RefSeq) LOW QUALITY PROTEIN: uncharacterized protein LOC110832480	--	[S]	Function unknown	--	--	S	Function unknown	uncharacterized protein LOC113808098 isoform X3 [Penaeus vannamei]
rna-XM_045270082.1	0	0	0	0	0	0	0	0	0	0	0	0	--	--	--	--	--	Biological Process: system process (GO:0003008);; Biological Process: muscle system process (GO:0003012);; Biological Process: biological_process (GO:0008150);; Biological Process: multicellular organismal process (GO:0032501);;	K22762|5.3e-117|zne:110832480|K22762 desumoylating isopeptidase 1 [EC:3.4.-.-] | (RefSeq) LOW QUALITY PROTEIN: uncharacterized protein LOC110832480	--	--	--	PPPDE putative peptidase domain	--	--	--	uncharacterized protein LOC113808098 isoform X1 [Penaeus vannamei]
rna-XM_045270174.1	0	0	0	0	0	0	0	0	0	0	0	0	--	--	--	--	--	Biological Process: system process (GO:0003008);; Biological Process: muscle system process (GO:0003012);; Biological Process: biological_process (GO:0008150);; Biological Process: multicellular organismal process (GO:0032501);;	K22762|5.3e-117|zne:110832480|K22762 desumoylating isopeptidase 1 [EC:3.4.-.-] | (RefSeq) LOW QUALITY PROTEIN: uncharacterized protein LOC110832480	--	--	--	PPPDE putative peptidase domain	--	--	--	uncharacterized protein LOC113808098 isoform X1 [Penaeus vannamei]
rna-XM_045270272.1	0	0	0	0	0	1	0.0	0.0	0.0	0.0	0.0	1.3624	--	--	--	--	--	Biological Process: system process (GO:0003008);; Biological Process: muscle system process (GO:0003012);; Biological Process: biological_process (GO:0008150);; Biological Process: multicellular organismal process (GO:0032501);;	K22762|5.2e-117|zne:110832480|K22762 desumoylating isopeptidase 1 [EC:3.4.-.-] | (RefSeq) LOW QUALITY PROTEIN: uncharacterized protein LOC110832480	--	--	--	PPPDE putative peptidase domain	--	--	--	uncharacterized protein LOC113808098 isoform X1 [Penaeus vannamei]
rna-XM_045270340.1	4	2	3	2	6	3	3.7013	1.8068	2.7069	2.3376	8.4374	4.0873	0.243043676405899	-1.76010276190348	normal	--	--	Biological Process: system process (GO:0003008);; Biological Process: muscle system process (GO:0003012);; Biological Process: biological_process (GO:0008150);; Biological Process: multicellular organismal process (GO:0032501);;	K22762|5.2e-117|zne:110832480|K22762 desumoylating isopeptidase 1 [EC:3.4.-.-] | (RefSeq) LOW QUALITY PROTEIN: uncharacterized protein LOC110832480	--	--	--	PPPDE putative peptidase domain	--	--	--	uncharacterized protein LOC113808098 isoform X1 [Penaeus vannamei]
rna-XM_045270460.1	0	0	0	0	0	0	0.0	0.0	0.0	0.0	0.0	0.0	--	--	--	--	--	--	--	--	--	--	--	--	--	--	uncharacterized protein LOC113807858 [Penaeus vannamei]
rna-XM_045270571.1	3	6	2	4	1	2	2.776	5.4203	1.8046	4.6753	1.4062	2.7249	0.303053700906717	1.2350288281331	normal	[S]	Function unknown	Molecular Function: aminoacyl-tRNA editing activity (GO:0002161);; Cellular Component: aminoacyl-tRNA synthetase multienzyme complex (GO:0017101);;	K15438|1.4e-27|ssc:100514707|K15438 aminoacyl tRNA synthase complex-interacting multifunctional protein 2 | (RefSeq) AIMP2; aminoacyl tRNA synthase complex-interacting multifunctional protein 2 isoform 1	--	--	--	Aminoacyl-tRNA editing domain	Probable aminoacyl tRNA synthase complex-interacting multifunctional protein 2 OS=Drosophila melanogaster OX=7227 GN=AIMP2 PE=3 SV=1	--	--	uncharacterized protein LOC113822435 [Penaeus vannamei]
rna-XM_045270622.1	4	3	3	0	3	9	3.7013	2.7102	2.7069	0.0	4.2187	12.2619	0.362843982738225	-0.563098432028892	normal	[S]	Function unknown	Molecular Function: aminoacyl-tRNA editing activity (GO:0002161);; Cellular Component: aminoacyl-tRNA synthetase multienzyme complex (GO:0017101);;	K15438|1.4e-27|ssc:100514707|K15438 aminoacyl tRNA synthase complex-interacting multifunctional protein 2 | (RefSeq) AIMP2; aminoacyl tRNA synthase complex-interacting multifunctional protein 2 isoform 1	--	--	--	Aminoacyl-tRNA editing domain	Probable aminoacyl tRNA synthase complex-interacting multifunctional protein 2 OS=Drosophila melanogaster OX=7227 GN=AIMP2 PE=3 SV=1	--	--	uncharacterized protein LOC113822435 [Penaeus vannamei]
ONT.136.1	0	0	0	0	0	0	0	0	0	0	0	0	--	--	--	--	--	--	--	--	--	--	--	--	--	--	--
rna-XM_045270785.1	0	0	0	0	0	0	0.0	0.0	0.0	0.0	0.0	0.0	--	--	--	--	--	Biological Process: carbohydrate metabolic process (GO:0005975);; Cellular Component: integral component of membrane (GO:0016021);; Molecular Function: kinase activity (GO:0016301);; Molecular Function: phosphotransferase activity, alcohol group as acceptor (GO:0016773);;	K08074|3.2e-127|srx:107725973|K08074 ADP-dependent glucokinase [EC:2.7.1.147] | (RefSeq) ADP-dependent glucokinase-like	Glycolysis / Gluconeogenesis (ko00010);; Carbon metabolism (ko01200)	[GR]	Carbohydrate transport and metabolism;; General function prediction only	ADP-specific Phosphofructokinase/Glucokinase conserved region	Probable ADP-dependent glucokinase OS=Caenorhabditis elegans OX=6239 GN=C50D2.7 PE=1 SV=1	--	--	ADP-dependent glucokinase [Armadillidium nasatum]
rna-XM_045270899.1	0	0	0	2	2	2	0.0	0.0	0.0	2.3376	2.8125	2.7249	0.227744758874642	-1.74122268161153	normal	--	--	Cellular Component: Golgi membrane (GO:0000139);; Biological Process: protein glycosylation (GO:0006486);; Molecular Function: galactosyltransferase activity (GO:0008378);; Cellular Component: membrane (GO:0016020);; Cellular Component: integral component of membrane (GO:0016021);; Molecular Function: transferase activity, transferring glycosyl groups (GO:0016757);;	K07819|2.2e-33|obi:106870230|K07819 beta-1,3-galactosyltransferase 1 [EC:2.4.1.86] | (RefSeq) beta-1,3-galactosyltransferase 1-like	Glycosphingolipid biosynthesis - lacto and neolacto series (ko00601)	[G]	Carbohydrate transport and metabolism	Galactosyltransferase	--	--	--	beta-1,3-galactosyltransferase 1-like [Penaeus vannamei]
rna-XM_045271032.1	83	82	77	23	26	22	76.8029	74.0777	69.4782	26.8828	36.562	29.9735	0.662351678647268	0.862236022731889	normal	[C]	Energy production and conversion	Molecular Function: oxidoreductase activity (GO:0016491);; Molecular Function: metal ion binding (GO:0046872);; Molecular Function: 2 iron, 2 sulfur cluster binding (GO:0051537);;	K03943|6.5e-92|isc:IscW_ISCW014272|K03943 NADH dehydrogenase (ubiquinone) flavoprotein 2 [EC:7.1.1.2] | (RefSeq) NADH-ubiquinone dehydrogenase, putative	Oxidative phosphorylation (ko00190)	[C]	Energy production and conversion	Thioredoxin-like [2Fe-2S] ferredoxin	Probable NADH dehydrogenase [ubiquinone] flavoprotein 2, mitochondrial OS=Caenorhabditis elegans OX=6239 GN=F53F4.10 PE=3 SV=1	--	--	NADH dehydrogenase [ubiquinone] flavoprotein 2, mitochondrial-like [Penaeus vannamei]
rna-XM_045271151.1	0	0	0	2	0	1	0.0	0.0	0.0	2.3376	0.0	1.3624	--	--	--	--	--	Cellular Component: integral component of membrane (GO:0016021);;	K01109|2.6e-69|dle:111187436|K01109 inositol polyphosphate-4-phosphatase [EC:3.1.3.66] | (RefSeq) INPP4A; inositol polyphosphate-4-phosphatase type I A isoform X1	Inositol phosphate metabolism (ko00562);; Phosphatidylinositol signaling system (ko04070)	[S]	Function unknown	UNC-50 family	Protein unc-50 homolog OS=Drosophila melanogaster OX=7227 GN=CG9773 PE=2 SV=1	--	--	protein unc-50 homolog [Penaeus vannamei]
rna-XM_045271607.1	7	8	5	4	3	6	6.4773	7.2271	4.5116	4.6753	4.2187	8.1746	0.388111797756573	0.521821624485538	normal	--	--	Cellular Component: nuclear chromosome (GO:0000228);; Cellular Component: chromatin (GO:0000785);; Cellular Component: nuclear chromatin (GO:0000790);; Biological Process: sister chromatid segregation (GO:0000819);; Molecular Function: molecular_function (GO:0003674);; Molecular Function: chromatin binding (GO:0003682);; Molecular Function: binding (GO:0005488);; Cellular Component: cellular_comp…	--	--	[S]	Function unknown	Mini-chromosome maintenance replisome factor	Mini-chromosome maintenance complex-binding protein OS=Drosophila melanogaster OX=7227 GN=CG3430 PE=1 SV=1	--	--	mini-chromosome maintenance complex-binding protein-like [Penaeus vannamei]
rna-XM_045271242.1	0	0	2	0	1	1	0.0	0.0	1.8046	0.0	1.4062	1.3624	0.315880271410033	-1.11875301442902	normal	[E]	Amino acid transport and metabolism	Molecular Function: methyltransferase activity (GO:0008168);; Biological Process: methylation (GO:0032259);;	K08513|4.2e-128|cfa:480074|K08513 vesicle-associated membrane protein 4 | (RefSeq) LOW QUALITY PROTEIN: methyltransferase-like protein 13	SNARE interactions in vesicular transport (ko04130)	[E]	Amino acid transport and metabolism	Methyltransferase domain	eEF1A lysine and N-terminal methyltransferase homolog OS=Drosophila melanogaster OX=7227 GN=CG2614 PE=2 SV=1	--	--	methyltransferase-like protein 13 isoform X1 [Penaeus vannamei]
rna-XM_045271362.1	85	113	126	39	31	29	78.6535	102.0827	113.6915	45.5839	43.5931	39.5105	0.679142322806547	1.07158466112333	normal	--	--	Molecular Function: protein binding (GO:0005515);; Biological Process: regulation of transcription from RNA polymerase II promoter (GO:0006357);; Cellular Component: NURF complex (GO:0016589);; Molecular Function: metal ion binding (GO:0046872);;	K11728|0.0e+00|ame:412256|K11728 nucleosome-remodeling factor subunit BPTF | (RefSeq) nucleosome-remodeling factor subunit NURF301 isoform X2	--	[BK]	Chromatin structure and dynamics;; Transcription	PHD-finger	Nucleosome-remodeling factor subunit NURF301 OS=Drosophila melanogaster OX=7227 GN=E(bx) PE=1 SV=2	--	--	nucleosome-remodeling factor subunit NURF301-like [Penaeus vannamei]
rna-XM_045271484.1	0	1	0	0	0	1	0.0	0.9034	0.0	0.0	0.0	1.3624	--	--	--	[R]	General function prediction only	Molecular Function: DNA binding (GO:0003677);; Molecular Function: transcription factor activity, sequence-specific DNA binding (GO:0003700);; Molecular Function: copper ion binding (GO:0005507);; Molecular Function: zinc ion binding (GO:0008270);; Cellular Component: host cell nucleus (GO:0042025);;	K11997|7.2e-242|zne:110828258|K11997 tripartite motif-containing protein 2/3 | (RefSeq) brain tumor protein	--	[O]	Posttranslational modification, protein turnover, chaperones	NHL repeat	Brain tumor protein OS=Drosophila melanogaster OX=7227 GN=brat PE=1 SV=2	--	--	brain tumor protein-like [Penaeus vannamei]
rna-XM_045271565.1	4	0	5	2	4	4	3.7013	0.0	4.5116	2.3376	5.6249	5.4497	0.126889575785718	-2.50750737644404	normal	[R]	General function prediction only	Molecular Function: DNA binding (GO:0003677);; Molecular Function: transcription factor activity, sequence-specific DNA binding (GO:0003700);; Molecular Function: copper ion binding (GO:0005507);; Molecular Function: zinc ion binding (GO:0008270);; Cellular Component: host cell nucleus (GO:0042025);;	K11997|7.2e-242|zne:110828258|K11997 tripartite motif-containing protein 2/3 | (RefSeq) brain tumor protein	--	[O]	Posttranslational modification, protein turnover, chaperones	NHL repeat	Brain tumor protein OS=Drosophila melanogaster OX=7227 GN=brat PE=1 SV=2	--	--	brain tumor protein-like [Penaeus vannamei]
rna-XM_045271685.1	0	0	0	0	0	0	0.0	0.0	0.0	0.0	0.0	0.0	--	--	--	[G]	Carbohydrate transport and metabolism	Cellular Component: integral component of membrane (GO:0016021);; Molecular Function: transmembrane transporter activity (GO:0022857);;	K08214|4.3e-07|acyg:106042637|K08214 MFS transporter, OCT family, solute carrier family 22 (organic cation transporter), member 18 | (RefSeq) SLC22A18; solute carrier family 22 member 18	--	[R]	General function prediction only	Major Facilitator Superfamily	--	--	--	LOW QUALITY PROTEIN: major facilitator superfamily domain-containing protein 10-like [Penaeus vannamei]
rna-XM_045271789.1	0	0	2	0	0	0	0.0	0.0	1.8046	0.0	0.0	0.0	--	--	--	--	--	--	--	--	--	--	--	--	--	--	--
ONT.138.1	5	7	11	9	7	11	4.6267	6.3237	9.9255	10.5194	9.8436	14.9867	0.418998588534082	-0.66653274865751	normal	--	--	Molecular Function: structural constituent of ribosome (GO:0003735);; Cellular Component: ribosome (GO:0005840);; Biological Process: translation (GO:0006412);;	K02993|1.7e-26|lak:106165617|K02993 small subunit ribosomal protein S7e | (RefSeq) 40S ribosomal protein S7	Ribosome (ko03010)	[J]	Translation, ribosomal structure and biogenesis	Ribosomal protein S7e	40S ribosomal protein S7 OS=Anopheles gambiae OX=7165 GN=RpS7 PE=2 SV=2	J	Translation, ribosomal structure and biogenesis	ribosomal protein S7 [Procambarus clarkii]
ONT.138.3	2	0	3	1	1	3	1.8507	0.0	2.7069	1.1688	1.4062	4.0873	0.315880271410033	-1.11875301442902	normal	--	--	Molecular Function: structural constituent of ribosome (GO:0003735);; Cellular Component: ribosome (GO:0005840);; Biological Process: translation (GO:0006412);;	K02993|6.7e-52|lak:106165617|K02993 small subunit ribosomal protein S7e | (RefSeq) 40S ribosomal protein S7	Ribosome (ko03010)	[J]	Translation, ribosomal structure and biogenesis	Ribosomal protein S7e	40S ribosomal protein S7 OS=Anopheles gambiae OX=7165 GN=RpS7 PE=2 SV=2	J	Translation, ribosomal structure and biogenesis	ribosomal protein S7 [Procambarus clarkii]
ONT.138.4	4	0	3	4	3	2	3.7013	0.0	2.7069	4.6753	4.2187	2.7249	0.167955477951319	-2.1746543241175	normal	--	--	Molecular Function: structural constituent of ribosome (GO:0003735);; Cellular Component: ribosome (GO:0005840);; Biological Process: translation (GO:0006412);;	K02993|7.7e-32|lak:106165617|K02993 small subunit ribosomal protein S7e | (RefSeq) 40S ribosomal protein S7	Ribosome (ko03010)	[J]	Translation, ribosomal structure and biogenesis	Ribosomal protein S7e	40S ribosomal protein S7 OS=Anopheles gambiae OX=7165 GN=RpS7 PE=2 SV=2	J	Translation, ribosomal structure and biogenesis	ribosomal protein S7 [Procambarus clarkii]
ONT.138.5	1	3	3	5	7	3	0.9253	2.7102	2.7069	5.8441	9.8436	4.0873	0.280639387344964	-1.59025725517738	normal	--	--	Molecular Function: structural constituent of ribosome (GO:0003735);; Cellular Component: ribosome (GO:0005840);; Biological Process: translation (GO:0006412);;	K02993|1.0e-26|lak:106165617|K02993 small subunit ribosomal protein S7e | (RefSeq) 40S ribosomal protein S7	Ribosome (ko03010)	[J]	Translation, ribosomal structure and biogenesis	Ribosomal protein S7e	40S ribosomal protein S7 OS=Anopheles gambiae OX=7165 GN=RpS7 PE=2 SV=2	J	Translation, ribosomal structure and biogenesis	ribosomal protein S7 [Procambarus clarkii]
ONT.138.6	21	19	22	36	33	45	19.432	17.1643	19.8509	42.0775	46.4056	61.3094	0.493092991149463	-1.5002756445289	normal	--	--	Molecular Function: structural constituent of ribosome (GO:0003735);; Cellular Component: ribosome (GO:0005840);; Biological Process: translation (GO:0006412);;	K02993|2.8e-50|lak:106165617|K02993 small subunit ribosomal protein S7e | (RefSeq) 40S ribosomal protein S7	Ribosome (ko03010)	[J]	Translation, ribosomal structure and biogenesis	Ribosomal protein S7e	40S ribosomal protein S7 OS=Anopheles gambiae OX=7165 GN=RpS7 PE=2 SV=2	J	Translation, ribosomal structure and biogenesis	ribosomal protein S7 [Procambarus clarkii]
ONT.138.7	8	12	11	28	17	8	7.4027	10.8406	9.9255	32.7269	23.9059	10.8994	0.456322040292619	-1.18133332522169	normal	--	--	Molecular Function: structural constituent of ribosome (GO:0003735);; Cellular Component: ribosome (GO:0005840);; Biological Process: translation (GO:0006412);;	K02993|2.2e-50|dpx:DAPPUDRAFT_230667|K02993 small subunit ribosomal protein S7e | (RefSeq) hypothetical protein	Ribosome (ko03010)	[J]	Translation, ribosomal structure and biogenesis	Ribosomal protein S7e	40S ribosomal protein S7 OS=Anopheles gambiae OX=7165 GN=RpS7 PE=2 SV=2	J	Translation, ribosomal structure and biogenesis	ribosomal protein S7 [Procambarus clarkii]
ONT.138.8	0	0	0	0	0	0	0.0	0.0	0.0	0.0	0.0	0.0	--	--	--	--	--	Molecular Function: structural constituent of ribosome (GO:0003735);; Cellular Component: ribosome (GO:0005840);; Biological Process: translation (GO:0006412);;	K02993|3.2e-32|lak:106165617|K02993 small subunit ribosomal protein S7e | (RefSeq) 40S ribosomal protein S7	Ribosome (ko03010)	[J]	Translation, ribosomal structure and biogenesis	Ribosomal protein S7e	40S ribosomal protein S7 OS=Anopheles gambiae OX=7165 GN=RpS7 PE=2 SV=2	J	Translation, ribosomal structure and biogenesis	ribosomal protein S7 [Procambarus clarkii]
ONT.138.9	1	1	0	0	2	0	0.9253	0.9034	0.0	0.0	2.8125	0.0	0.31583146428299	-0.988242301696321	normal	--	--	Molecular Function: structural constituent of ribosome (GO:0003735);; Cellular Component: ribosome (GO:0005840);; Biological Process: translation (GO:0006412);;	K02993|2.6e-50|lak:106165617|K02993 small subunit ribosomal protein S7e | (RefSeq) 40S ribosomal protein S7	Ribosome (ko03010)	[J]	Translation, ribosomal structure and biogenesis	Ribosomal protein S7e	40S ribosomal protein S7 OS=Anopheles gambiae OX=7165 GN=RpS7 PE=2 SV=2	J	Translation, ribosomal structure and biogenesis	ribosomal protein S7 [Procambarus clarkii]
rna-XM_045271894.1	454	463	421	1092	864	883	420.1024	418.2679	379.8741	1276.3495	1214.9831	1203.0268	0.911917118737386	-1.67062787144835	normal	--	--	Molecular Function: structural constituent of ribosome (GO:0003735);; Cellular Component: ribosome (GO:0005840);; Biological Process: translation (GO:0006412);;	K02993|1.5e-70|dpx:DAPPUDRAFT_230667|K02993 small subunit ribosomal protein S7e | (RefSeq) hypothetical protein	Ribosome (ko03010)	[J]	Translation, ribosomal structure and biogenesis	Ribosomal protein S7e	40S ribosomal protein S7 OS=Anopheles gambiae OX=7165 GN=RpS7 PE=2 SV=2	--	--	ribosomal protein S7 [Procambarus clarkii]
rna-XM_045272192.1	0	0	0	0	0	0	0	0	0	0	0	0	--	--	--	[P]	Inorganic ion transport and metabolism	Molecular Function: magnesium ion binding (GO:0000287);; Molecular Function: ATP binding (GO:0005524);; Biological Process: phospholipid transport (GO:0015914);; Cellular Component: integral component of membrane (GO:0016021);;	K01530|0.0e+00|bter:100647024|K01530 phospholipid-translocating ATPase [EC:7.6.2.1] | (RefSeq) LOW QUALITY PROTEIN: phospholipid-transporting ATPase ID	--	[R]	General function prediction only	Phospholipid-translocating ATPase N-terminal	Phospholipid-transporting ATPase tat-1 OS=Caenorhabditis elegans OX=6239 GN=tat-1 PE=3 SV=3	--	--	P-type ATPase subfamily IV [Trinorchestia longiramus]
rna-XM_045272275.1	0	1	0	0	0	0	0.0	0.9034	0.0	0.0	0.0	0.0	--	--	--	[P]	Inorganic ion transport and metabolism	Molecular Function: magnesium ion binding (GO:0000287);; Molecular Function: ATP binding (GO:0005524);; Biological Process: phospholipid transport (GO:0015914);; Cellular Component: integral component of membrane (GO:0016021);;	K01530|0.0e+00|bter:100647024|K01530 phospholipid-translocating ATPase [EC:7.6.2.1] | (RefSeq) LOW QUALITY PROTEIN: phospholipid-transporting ATPase ID	--	[R]	General function prediction only	Phospholipid-translocating ATPase N-terminal	Phospholipid-transporting ATPase tat-1 OS=Caenorhabditis elegans OX=6239 GN=tat-1 PE=3 SV=3	--	--	P-type ATPase subfamily IV [Trinorchestia longiramus]
rna-XM_045272358.1	0	0	0	0	0	0	0.0	0.0	0.0	0.0	0.0	0.0	--	--	--	[P]	Inorganic ion transport and metabolism	Molecular Function: magnesium ion binding (GO:0000287);; Molecular Function: ATP binding (GO:0005524);; Biological Process: phospholipid transport (GO:0015914);; Cellular Component: integral component of membrane (GO:0016021);;	K01530|0.0e+00|bter:100647024|K01530 phospholipid-translocating ATPase [EC:7.6.2.1] | (RefSeq) LOW QUALITY PROTEIN: phospholipid-transporting ATPase ID	--	[R]	General function prediction only	Phospholipid-translocating ATPase N-terminal	Phospholipid-transporting ATPase tat-1 OS=Caenorhabditis elegans OX=6239 GN=tat-1 PE=3 SV=3	--	--	P-type ATPase subfamily IV [Trinorchestia longiramus]
ONT.18.1	0	1	1	4	5	1	0.0	0.9034	0.9023	4.6753	7.0312	1.3624	0.194795986838153	-2.02479901503549	normal	[O]	Posttranslational modification, protein turnover, chaperones	Molecular Function: metallopeptidase activity (GO:0008237);;	K08955|1.8e-222|dpx:DAPPUDRAFT_202764|K08955 ATP-dependent metalloprotease [EC:3.4.24.-] | (RefSeq) hypothetical protein	--	[O]	Posttranslational modification, protein turnover, chaperones	Peptidase family M41;; ATPase family associated with various cellular activities (AAA);; AAA+ lid domain;; AAA domain (dynein-related subfamily);; Holliday junction DNA helicase RuvB P-loop domain;; Magnesium chelatase, subunit ChlI	ATP-dependent zinc metalloprotease YME1L OS=Drosophila melanogaster OX=7227 GN=YME1L PE=2 SV=1	O	Posttranslational modification, protein turnover, chaperones	ATP-dependent zinc metalloprotease YME1 homolog [Penaeus vannamei]
ONT.18.2	1	0	0	1	1	1	0.9253	0.0	0.0	1.1688	1.4062	1.3624	0.315880271410033	-1.11875301442902	normal	[O]	Posttranslational modification, protein turnover, chaperones	Molecular Function: metalloendopeptidase activity (GO:0004222);; Molecular Function: ATP binding (GO:0005524);; Cellular Component: cellular_component (GO:0005575);; Cellular Component: intracellular (GO:0005622);; Cellular Component: cell (GO:0005623);; Cellular Component: cytoplasm (GO:0005737);; Cellular Component: mitochondrion (GO:0005739);; Biological Process: proteolysis (GO:0006508);; Cel…	K08955|2.2e-156|dpx:DAPPUDRAFT_202764|K08955 ATP-dependent metalloprotease [EC:3.4.24.-] | (RefSeq) hypothetical protein	--	[O]	Posttranslational modification, protein turnover, chaperones	Peptidase family M41;; ATPase family associated with various cellular activities (AAA);; AAA+ lid domain;; ATPase family associated with various cellular activities (AAA);; Magnesium chelatase, subunit ChlI;; Holliday junction DNA helicase RuvB P-loop domain	ATP-dependent zinc metalloprotease YME1L OS=Drosophila melanogaster OX=7227 GN=YME1L PE=2 SV=1	O	Posttranslational modification, protein turnover, chaperones	ATP-dependent zinc metalloprotease YME1 homolog [Penaeus vannamei]
ONT.18.3	16	23	32	30	34	28	14.8054	20.7779	28.874	35.0645	47.8118	38.1481	0.548276424766501	-1.28464754536516	normal	[O]	Posttranslational modification, protein turnover, chaperones	Molecular Function: metalloendopeptidase activity (GO:0004222);; Molecular Function: ATP binding (GO:0005524);; Cellular Component: cellular_component (GO:0005575);; Cellular Component: intracellular (GO:0005622);; Cellular Component: cell (GO:0005623);; Cellular Component: cytoplasm (GO:0005737);; Cellular Component: mitochondrion (GO:0005739);; Biological Process: proteolysis (GO:0006508);; Cel…	K08955|3.5e-156|dpx:DAPPUDRAFT_202764|K08955 ATP-dependent metalloprotease [EC:3.4.24.-] | (RefSeq) hypothetical protein	--	[O]	Posttranslational modification, protein turnover, chaperones	Peptidase family M41;; ATPase family associated with various cellular activities (AAA);; AAA+ lid domain;; ATPase family associated with various cellular activities (AAA);; Magnesium chelatase, subunit ChlI;; Holliday junction DNA helicase RuvB P-loop domain	ATP-dependent zinc metalloprotease YME1L OS=Drosophila melanogaster OX=7227 GN=YME1L PE=2 SV=1	O	Posttranslational modification, protein turnover, chaperones	ATP-dependent zinc metalloprotease YME1 homolog [Penaeus vannamei]
rna-XM_045272760.1	0	0	0	0	0	0	0	0	0	0	0	0	--	--	--	[O]	Posttranslational modification, protein turnover, chaperones	Molecular Function: metallopeptidase activity (GO:0008237);;	K08955|3.5e-222|dpx:DAPPUDRAFT_202764|K08955 ATP-dependent metalloprotease [EC:3.4.24.-] | (RefSeq) hypothetical protein	--	[O]	Posttranslational modification, protein turnover, chaperones	Peptidase family M41	ATP-dependent zinc metalloprotease YME1L OS=Drosophila melanogaster OX=7227 GN=YME1L PE=2 SV=1	--	--	ATP-dependent zinc metalloprotease YME1 homolog [Penaeus vannamei]
rna-XM_045272433.1	0	0	0	0	0	0	0	0	0	0	0	0	--	--	--	[J]	Translation, ribosomal structure and biogenesis	Molecular Function: asparagine-tRNA ligase activity (GO:0004816);; Molecular Function: ATP binding (GO:0005524);; Biological Process: asparaginyl-tRNA aminoacylation (GO:0006421);;	K01893|1.6e-95|zne:110832257|K01893 asparaginyl-tRNA synthetase [EC:6.1.1.22] | (RefSeq) probable asparagine--tRNA ligase, mitochondrial isoform X1	Aminoacyl-tRNA biosynthesis (ko00970)	[J]	Translation, ribosomal structure and biogenesis	tRNA synthetases class II (D, K and N)	Probable asparagine--tRNA ligase, mitochondrial OS=Dictyostelium discoideum OX=44689 GN=asnS2 PE=3 SV=1	--	--	probable asparagine--tRNA ligase, mitochondrial [Penaeus vannamei]
rna-XM_045272516.1	0	0	0	0	0	0	0.0	0.0	0.0	0.0	0.0	0.0	--	--	--	[J]	Translation, ribosomal structure and biogenesis	Molecular Function: asparagine-tRNA ligase activity (GO:0004816);; Molecular Function: ATP binding (GO:0005524);; Biological Process: asparaginyl-tRNA aminoacylation (GO:0006421);;	K01893|1.5e-95|zne:110832257|K01893 asparaginyl-tRNA synthetase [EC:6.1.1.22] | (RefSeq) probable asparagine--tRNA ligase, mitochondrial isoform X1	Aminoacyl-tRNA biosynthesis (ko00970)	[J]	Translation, ribosomal structure and biogenesis	tRNA synthetases class II (D, K and N)	Probable asparagine--tRNA ligase, mitochondrial OS=Dictyostelium discoideum OX=44689 GN=asnS2 PE=3 SV=1	--	--	probable asparagine--tRNA ligase, mitochondrial [Penaeus vannamei]
rna-XM_045272599.1	1	1	2	0	1	1	0.9253	0.9034	1.8046	0.0	1.4062	1.3624	0.359957083031598	-0.365772634513815	normal	[J]	Translation, ribosomal structure and biogenesis	Molecular Function: asparagine-tRNA ligase activity (GO:0004816);; Molecular Function: ATP binding (GO:0005524);; Biological Process: asparaginyl-tRNA aminoacylation (GO:0006421);;	K01893|1.5e-95|zne:110832257|K01893 asparaginyl-tRNA synthetase [EC:6.1.1.22] | (RefSeq) probable asparagine--tRNA ligase, mitochondrial isoform X1	Aminoacyl-tRNA biosynthesis (ko00970)	[J]	Translation, ribosomal structure and biogenesis	tRNA synthetases class II (D, K and N)	Probable asparagine--tRNA ligase, mitochondrial OS=Dictyostelium discoideum OX=44689 GN=asnS2 PE=3 SV=1	--	--	probable asparagine--tRNA ligase, mitochondrial [Penaeus vannamei]
ONT.63.2	17	16	14	1	3	1	15.7307	14.4542	12.6324	1.1688	4.2187	1.3624	0.330275943671204	1.40601360083295	normal	--	--	--	--	--	--	--	--	--	--	--	--
rna-XM_045272719.1	38	46	42	11	8	8	35.1628	41.5558	37.8972	12.857	11.2498	10.8994	0.405825143070466	1.64863974070446	normal	--	--	Molecular Function: magnesium ion binding (GO:0000287);; Molecular Function: ATP binding (GO:0005524);; Biological Process: phospholipid transport (GO:0015914);; Cellular Component: integral component of membrane (GO:0016021);;	K01530|1.8e-55|dpx:DAPPUDRAFT_317597|K01530 phospholipid-translocating ATPase [EC:7.6.2.1] | (RefSeq) hypothetical protein	--	[R]	General function prediction only	Phospholipid-translocating P-type ATPase C-terminal	--	--	--	phospholipid-transporting ATPase ID-like [Penaeus vannamei]
ONT.65.4	0	0	0	0	0	0	0.0	0.0	0.0	0.0	0.0	0.0	--	--	--	[J]	Translation, ribosomal structure and biogenesis	Molecular Function: mRNA binding (GO:0003729);;	K03102|2.9e-82|nvl:108560440|K03102 squid | (RefSeq) RNA-binding protein squid isoform X1	Dorso-ventral axis formation (ko04320)	[A]	RNA processing and modification	RNA recognition motif. (a.k.a. RRM, RBD, or RNP domain);; RNA recognition motif;; Nup53/35/40-type RNA recognition motif	RNA-binding protein squid OS=Drosophila melanogaster OX=7227 GN=sqd PE=1 SV=3	A	RNA processing and modification	RNA-binding protein squid-like isoform X1 [Penaeus vannamei]
ONT.65.6	11	5	9	1	2	5	10.1787	4.5169	8.1208	1.1688	2.8125	6.8122	0.369305752933366	0.404896056385329	normal	[J]	Translation, ribosomal structure and biogenesis	Molecular Function: mRNA binding (GO:0003729);;	K03102|4.0e-82|nvl:108560440|K03102 squid | (RefSeq) RNA-binding protein squid isoform X1	Dorso-ventral axis formation (ko04320)	[A]	RNA processing and modification	RNA recognition motif. (a.k.a. RRM, RBD, or RNP domain);; RNA recognition motif;; Nup53/35/40-type RNA recognition motif	RNA-binding protein squid OS=Drosophila melanogaster OX=7227 GN=sqd PE=1 SV=3	A	RNA processing and modification	RNA-binding protein squid-like isoform X1 [Penaeus vannamei]
ONT.65.7	0	1	0	0	0	1	0.0	0.9034	0.0	0.0	0.0	1.3624	--	--	--	[J]	Translation, ribosomal structure and biogenesis	Molecular Function: mRNA binding (GO:0003729);;	K03102|4.5e-82|nvl:108560440|K03102 squid | (RefSeq) RNA-binding protein squid isoform X1	Dorso-ventral axis formation (ko04320)	[A]	RNA processing and modification	RNA recognition motif. (a.k.a. RRM, RBD, or RNP domain);; RNA recognition motif	RNA-binding protein squid OS=Drosophila melanogaster OX=7227 GN=sqd PE=1 SV=3	A	RNA processing and modification	RNA-binding protein squid-like isoform X1 [Penaeus vannamei]
rna-XM_045272930.1	3	0	1	1	2	2	2.776	0.0	0.9023	1.1688	2.8125	2.7249	0.227744758874642	-1.74122268161153	normal	[J]	Translation, ribosomal structure and biogenesis	Molecular Function: mRNA binding (GO:0003729);;	K03102|3.8e-82|nvl:108560440|K03102 squid | (RefSeq) RNA-binding protein squid isoform X1	Dorso-ventral axis formation (ko04320)	[A]	RNA processing and modification	RNA recognition motif. (a.k.a. RRM, RBD, or RNP domain)	RNA-binding protein squid OS=Drosophila melanogaster OX=7227 GN=sqd PE=1 SV=3	--	--	RNA-binding protein squid-like isoform X1 [Penaeus vannamei]
rna-XM_045273013.1	4	5	7	11	9	14	3.7013	4.5169	6.3162	12.857	12.6561	19.074	0.338244025585299	-1.38299345139842	normal	[J]	Translation, ribosomal structure and biogenesis	Molecular Function: mRNA binding (GO:0003729);;	K03102|3.7e-82|nvl:108560440|K03102 squid | (RefSeq) RNA-binding protein squid isoform X1	Dorso-ventral axis formation (ko04320)	[A]	RNA processing and modification	RNA recognition motif. (a.k.a. RRM, RBD, or RNP domain)	RNA-binding protein squid OS=Drosophila melanogaster OX=7227 GN=sqd PE=1 SV=3	--	--	RNA-binding protein squid-like isoform X1 [Penaeus vannamei]
rna-XM_045273095.1	0	0	0	1	0	1	0.0	0.0	0.0	1.1688	0.0	1.3624	--	--	--	[J]	Translation, ribosomal structure and biogenesis	Molecular Function: mRNA binding (GO:0003729);;	K03102|3.5e-82|nvl:108560440|K03102 squid | (RefSeq) RNA-binding protein squid isoform X1	Dorso-ventral axis formation (ko04320)	[A]	RNA processing and modification	RNA recognition motif. (a.k.a. RRM, RBD, or RNP domain)	RNA-binding protein squid OS=Drosophila melanogaster OX=7227 GN=sqd PE=1 SV=3	--	--	RNA-binding protein squid-like isoform X1 [Penaeus vannamei]
rna-XM_045273157.1	1	1	2	0	1	1	0.9253	0.9034	1.8046	0.0	1.4062	1.3624	0.359957083031598	-0.365772634513815	normal	[J]	Translation, ribosomal structure and biogenesis	Molecular Function: mRNA binding (GO:0003729);;	K03102|3.4e-82|nvl:108560440|K03102 squid | (RefSeq) RNA-binding protein squid isoform X1	Dorso-ventral axis formation (ko04320)	[A]	RNA processing and modification	RNA recognition motif. (a.k.a. RRM, RBD, or RNP domain)	RNA-binding protein squid OS=Drosophila melanogaster OX=7227 GN=sqd PE=1 SV=3	--	--	RNA-binding protein squid-like isoform X2 [Penaeus vannamei]
rna-XM_045273225.1	9	6	8	18	19	18	8.328	5.4203	7.2185	21.0387	26.7184	24.5238	0.244849886682127	-2.18601262516525	normal	[J]	Translation, ribosomal structure and biogenesis	Molecular Function: mRNA binding (GO:0003729);;	K03102|3.4e-82|nvl:108560440|K03102 squid | (RefSeq) RNA-binding protein squid isoform X1	Dorso-ventral axis formation (ko04320)	[A]	RNA processing and modification	RNA recognition motif. (a.k.a. RRM, RBD, or RNP domain)	RNA-binding protein squid OS=Drosophila melanogaster OX=7227 GN=sqd PE=1 SV=3	--	--	RNA-binding protein squid-like isoform X2 [Penaeus vannamei]
rna-XM_045273309.1	0	0	0	0	0	0	0.0	0.0	0.0	0.0	0.0	0.0	--	--	--	[J]	Translation, ribosomal structure and biogenesis	Molecular Function: mRNA binding (GO:0003729);;	K03102|3.3e-82|nvl:108560440|K03102 squid | (RefSeq) RNA-binding protein squid isoform X1	Dorso-ventral axis formation (ko04320)	[A]	RNA processing and modification	RNA recognition motif. (a.k.a. RRM, RBD, or RNP domain)	RNA-binding protein squid OS=Drosophila melanogaster OX=7227 GN=sqd PE=1 SV=3	--	--	RNA-binding protein squid-like isoform X1 [Penaeus vannamei]
rna-XM_045273398.1	0	0	0	0	0	0	0	0	0	0	0	0	--	--	--	[J]	Translation, ribosomal structure and biogenesis	Molecular Function: mRNA binding (GO:0003729);;	K03102|3.3e-82|nvl:108560440|K03102 squid | (RefSeq) RNA-binding protein squid isoform X1	Dorso-ventral axis formation (ko04320)	[A]	RNA processing and modification	RNA recognition motif. (a.k.a. RRM, RBD, or RNP domain)	RNA-binding protein squid OS=Drosophila melanogaster OX=7227 GN=sqd PE=1 SV=3	--	--	RNA-binding protein squid-like isoform X1 [Penaeus vannamei]
rna-XM_045273478.1	4	1	4	6	2	3	3.7013	0.9034	3.6093	7.0129	2.8125	4.0873	0.31583146428299	-0.988242301696321	normal	[J]	Translation, ribosomal structure and biogenesis	Molecular Function: mRNA binding (GO:0003729);;	K03102|3.3e-82|nvl:108560440|K03102 squid | (RefSeq) RNA-binding protein squid isoform X1	Dorso-ventral axis formation (ko04320)	[A]	RNA processing and modification	RNA recognition motif. (a.k.a. RRM, RBD, or RNP domain)	RNA-binding protein squid OS=Drosophila melanogaster OX=7227 GN=sqd PE=1 SV=3	--	--	RNA-binding protein squid-like isoform X1 [Penaeus vannamei]
rna-XM_045273669.1	0	0	0	1	0	0	0.0	0.0	0.0	1.1688	0.0	0.0	--	--	--	[J]	Translation, ribosomal structure and biogenesis	Molecular Function: mRNA binding (GO:0003729);;	K03102|3.1e-82|nvl:108560440|K03102 squid | (RefSeq) RNA-binding protein squid isoform X1	Dorso-ventral axis formation (ko04320)	[A]	RNA processing and modification	RNA recognition motif. (a.k.a. RRM, RBD, or RNP domain)	RNA-binding protein squid OS=Drosophila melanogaster OX=7227 GN=sqd PE=1 SV=3	--	--	RNA-binding protein squid-like isoform X3 [Penaeus vannamei]
rna-XM_045273749.1	4	0	0	4	4	7	3.7013	0.0	0.0	4.6753	5.6249	9.537	0.126889575785718	-2.50750737644404	normal	[J]	Translation, ribosomal structure and biogenesis	Molecular Function: mRNA binding (GO:0003729);;	K03102|1.8e-82|nvl:108560440|K03102 squid | (RefSeq) RNA-binding protein squid isoform X1	Dorso-ventral axis formation (ko04320)	[A]	RNA processing and modification	RNA recognition motif. (a.k.a. RRM, RBD, or RNP domain)	RNA-binding protein squid OS=Drosophila melanogaster OX=7227 GN=sqd PE=1 SV=3	--	--	RNA-binding protein squid-like isoform X3 [Penaeus vannamei]
rna-XM_045273832.1	3	2	2	7	7	4	2.776	1.8068	1.8046	8.1817	9.8436	5.4497	0.217735010771716	-1.95659650974655	normal	[J]	Translation, ribosomal structure and biogenesis	Molecular Function: mRNA binding (GO:0003729);;	K03102|3.0e-82|nvl:108560440|K03102 squid | (RefSeq) RNA-binding protein squid isoform X1	Dorso-ventral axis formation (ko04320)	[A]	RNA processing and modification	RNA recognition motif. (a.k.a. RRM, RBD, or RNP domain)	RNA-binding protein squid OS=Drosophila melanogaster OX=7227 GN=sqd PE=1 SV=3	--	--	RNA-binding protein squid-like isoform X1 [Penaeus vannamei]
rna-XM_045273839.1	0	0	0	0	0	0	0	0	0	0	0	0	--	--	--	[J]	Translation, ribosomal structure and biogenesis	Molecular Function: mRNA binding (GO:0003729);;	K03102|3.0e-82|nvl:108560440|K03102 squid | (RefSeq) RNA-binding protein squid isoform X1	Dorso-ventral axis formation (ko04320)	[A]	RNA processing and modification	RNA recognition motif. (a.k.a. RRM, RBD, or RNP domain)	RNA-binding protein squid OS=Drosophila melanogaster OX=7227 GN=sqd PE=1 SV=3	--	--	RNA-binding protein squid-like isoform X1 [Penaeus vannamei]
ONT.105.1	0	0	0	0	0	0	0	0	0	0	0	0	--	--	--	--	--	--	--	--	[S]	Function unknown	Uncharacterized conserved protein (DUF2358)	--	S	Function unknown	uncharacterized protein LOC113824610 [Penaeus vannamei]
rna-XM_045273877.1	33	36	30	6	4	3	30.5361	32.5219	27.0694	7.0129	5.6249	4.0873	0.265749604367125	2.17448977470863	normal	--	--	--	--	--	[S]	Function unknown	Uncharacterized conserved protein (DUF2358)	--	--	--	uncharacterized protein LOC113824610 [Penaeus vannamei]
rna-XM_045273953.1	0	0	0	0	0	0	0	0	0	0	0	0	--	--	--	--	--	Molecular Function: RNA polymerase II transcription factor activity, sequence-specific DNA binding (GO:0000981);; Biological Process: ameboidal-type cell migration (GO:0001667);; Biological Process: morphogenesis of a branching structure (GO:0001763);; Biological Process: morphogenesis of an epithelium (GO:0002009);; Biological Process: instar larval or pupal development (GO:0002165);; Biological…	K09093|8.0e-16|aag:5575425|K09093 aryl hydrocarbon receptor | (RefSeq) aryl hydrocarbon receptor protein 1 isoform X1	--	--	--	PAS domain	--	--	--	uncharacterized protein LOC113814043 [Penaeus vannamei]
rna-XM_045274033.1	0	0	0	0	0	0	0.0	0.0	0.0	0.0	0.0	0.0	--	--	--	--	--	Molecular Function: RNA polymerase II transcription factor activity, sequence-specific DNA binding (GO:0000981);; Biological Process: ameboidal-type cell migration (GO:0001667);; Biological Process: morphogenesis of a branching structure (GO:0001763);; Biological Process: morphogenesis of an epithelium (GO:0002009);; Biological Process: instar larval or pupal development (GO:0002165);; Biological…	K09093|8.0e-16|aag:5575425|K09093 aryl hydrocarbon receptor | (RefSeq) aryl hydrocarbon receptor protein 1 isoform X1	--	--	--	PAS domain	--	--	--	uncharacterized protein LOC113814043 [Penaeus vannamei]
ONT.68.5	4	0	3	1	1	0	3.7013	0.0	2.7069	1.1688	1.4062	0.0	0.315880271410033	-1.11875301442902	normal	--	--	--	--	--	--	--	--	--	--	--	--
rna-XM_045274172.1	9	11	9	2	1	2	8.328	9.9373	8.1208	2.3376	1.4062	2.7249	0.229315614714913	1.97514145407992	normal	--	--	--	--	--	[W]	Extracellular structures	--	--	--	--	serine-rich adhesin for platelets-like [Penaeus vannamei]
rna-XM_045274259.1	3	4	3	2	2	2	2.776	3.6135	2.7069	2.3376	2.8125	2.7249	0.372497176973263	0.162233276707548	normal	--	--	--	--	--	[W]	Extracellular structures	--	--	--	--	serine-rich adhesin for platelets-like [Penaeus vannamei]
rna-XM_045274379.1	20	19	13	2	0	2	18.5067	17.1643	11.7301	2.3376	0.0	2.7249	0.0696529415473451	3.80942926798514	normal	--	--	Molecular Function: DNA helicase activity (GO:0003678);; Molecular Function: ATP binding (GO:0005524);; Biological Process: DNA replication (GO:0006260);;	K17680|7.0e-84|pcan:112562839|K17680 twinkle protein [EC:3.6.4.12] | (RefSeq) twinkle protein, mitochondrial-like isoform X1	--	[L]	Replication, recombination and repair	AAA domain	--	--	--	putative twinkle protein, mitochondrial [Penaeus vannamei]
rna-XM_045274489.1	0	0	0	3	0	1	0.0	0.0	0.0	3.5065	0.0	1.3624	--	--	--	--	--	Cellular Component: integral component of membrane (GO:0016021);;	K21754|1.8e-11|aplc:110973579|K21754 BTB/POZ domain-containing protein KCTD1/15 | (RefSeq) uncharacterized protein LOC110973579	--	--	--	DDE superfamily endonuclease	--	--	--	uncharacterized protein LOC117686392 [Crassostrea gigas]
rna-XM_045274592.1	1	0	1	0	0	0	0.9253	0.0	0.9023	0.0	0.0	0.0	--	--	--	[R]	General function prediction only	Cellular Component: integral component of membrane (GO:0016021);;	K15734|2.4e-75|aga:AgaP_AGAP000275|K15734 all-trans-retinol dehydrogenase (NAD+) [EC:1.1.1.105] | (RefSeq) AGAP000275-PA	Retinol metabolism (ko00830)	[Q]	Secondary metabolites biosynthesis, transport and catabolism	short chain dehydrogenase	Peroxisomal multifunctional enzyme A OS=Dictyostelium discoideum OX=44689 GN=mfeA PE=2 SV=1	--	--	epidermal retinol dehydrogenase 2-like isoform X1 [Penaeus vannamei]
rna-XM_045274644.1	0	0	0	0	0	0	0.0	0.0	0.0	0.0	0.0	0.0	--	--	--	[R]	General function prediction only	Cellular Component: integral component of membrane (GO:0016021);;	K15734|2.4e-75|aga:AgaP_AGAP000275|K15734 all-trans-retinol dehydrogenase (NAD+) [EC:1.1.1.105] | (RefSeq) AGAP000275-PA	Retinol metabolism (ko00830)	[Q]	Secondary metabolites biosynthesis, transport and catabolism	short chain dehydrogenase	Peroxisomal multifunctional enzyme A OS=Dictyostelium discoideum OX=44689 GN=mfeA PE=2 SV=1	--	--	epidermal retinol dehydrogenase 2-like isoform X1 [Penaeus vannamei]
rna-XM_045274729.1	6	7	14	4	1	3	5.552	6.3237	12.6324	4.6753	1.4062	4.0873	0.286432705489767	1.41652738417946	normal	[R]	General function prediction only	Cellular Component: integral component of membrane (GO:0016021);;	K15734|2.4e-75|aga:AgaP_AGAP000275|K15734 all-trans-retinol dehydrogenase (NAD+) [EC:1.1.1.105] | (RefSeq) AGAP000275-PA	Retinol metabolism (ko00830)	[Q]	Secondary metabolites biosynthesis, transport and catabolism	short chain dehydrogenase	Peroxisomal multifunctional enzyme A OS=Dictyostelium discoideum OX=44689 GN=mfeA PE=2 SV=1	--	--	epidermal retinol dehydrogenase 2-like isoform X1 [Penaeus vannamei]
rna-XM_045275026.1	0	0	0	2	0	3	0.0	0.0	0.0	2.3376	0.0	4.0873	--	--	--	--	--	Molecular Function: RNA-directed DNA polymerase activity (GO:0003964);;	K19511|2.7e-07|pbi:103055937|K19511 peroxidase [EC:1.11.1.7] | (RefSeq) peroxidasin homolog	--	--	--	Reverse transcriptase (RNA-dependent DNA polymerase)	Probable RNA-directed DNA polymerase from transposon BS OS=Drosophila melanogaster OX=7227 GN=RTase PE=2 SV=1	--	--	Reverse transcriptase domain [Trinorchestia longiramus]
rna-XM_045274824.1	0	0	0	0	0	0	0	0	0	0	0	0	--	--	--	--	--	--	--	--	--	--	--	--	--	--	--
rna-XM_045274947.1	0	0	0	0	0	1	0.0	0.0	0.0	0.0	0.0	1.3624	--	--	--	--	--	Molecular Function: structural constituent of cuticle (GO:0042302);;	--	--	--	--	Insect cuticle protein	--	--	--	unnamed protein product [Arctia plantaginis]
rna-XM_045275065.1	0	0	1	0	0	0	0.0	0.0	0.9023	0.0	0.0	0.0	--	--	--	--	--	Cellular Component: integral component of membrane (GO:0016021);;	--	--	--	--	--	--	--	--	uncharacterized protein LOC113819366 isoform X1 [Penaeus vannamei]
ONT.140.1	0	0	0	0	0	0	0	0	0	0	0	0	--	--	--	--	--	Molecular Function: actin binding (GO:0003779);; Biological Process: positive regulation of Rho protein signal transduction (GO:0035025);;	--	--	[S]	Function unknown	Costars	--	S	Function unknown	actin-binding Rho-activating protein-like [Penaeus vannamei]
ONT.140.2	0	0	0	0	0	0	0	0	0	0	0	0	--	--	--	--	--	Molecular Function: actin binding (GO:0003779);; Biological Process: positive regulation of Rho protein signal transduction (GO:0035025);;	--	--	[S]	Function unknown	Costars	--	S	Function unknown	actin-binding Rho-activating protein-like [Penaeus vannamei]
ONT.140.3	0	0	0	0	0	0	0	0	0	0	0	0	--	--	--	--	--	Molecular Function: actin binding (GO:0003779);; Biological Process: positive regulation of Rho protein signal transduction (GO:0035025);;	--	--	[S]	Function unknown	Costars	--	S	Function unknown	actin-binding Rho-activating protein-like [Penaeus vannamei]
ONT.140.4	0	0	0	0	0	0	0	0	0	0	0	0	--	--	--	--	--	Molecular Function: actin binding (GO:0003779);; Biological Process: positive regulation of Rho protein signal transduction (GO:0035025);;	--	--	[S]	Function unknown	Costars	--	S	Function unknown	actin-binding Rho-activating protein-like [Penaeus vannamei]
rna-XM_045275198.1	0	0	0	0	0	0	0.0	0.0	0.0	0.0	0.0	0.0	--	--	--	--	--	Molecular Function: actin binding (GO:0003779);; Biological Process: positive regulation of Rho protein signal transduction (GO:0035025);;	--	--	[S]	Function unknown	Costars	--	--	--	actin-binding Rho-activating protein-like [Penaeus vannamei]
rna-XM_045275275.1	0	0	0	0	0	0	0.0	0.0	0.0	0.0	0.0	0.0	--	--	--	--	--	Molecular Function: actin binding (GO:0003779);; Biological Process: positive regulation of Rho protein signal transduction (GO:0035025);;	--	--	[S]	Function unknown	Costars	--	--	--	actin-binding Rho-activating protein-like [Penaeus vannamei]
rna-XM_045275399.1	1	0	1	3	0	0	0.9253	0.0	0.9023	3.5065	0.0	0.0	--	--	--	--	--	--	--	--	--	--	--	--	--	--	--
rna-XM_045275522.1	0	0	0	0	0	0	0	0	0	0	0	0	--	--	--	--	--	Cellular Component: anaphase-promoting complex (GO:0005680);;	K12456|6.4e-14|isc:IscW_ISCW010874|K12456 anaphase-promoting complex subunit 13 | (RefSeq) anaphase-promoting complex subunit, putative	Ubiquitin mediated proteolysis (ko04120)	--	--	Apc13p protein	--	--	--	Apc13p, partial [Trinorchestia longiramus]
rna-XM_045275621.1	0	0	0	0	0	0	0	0	0	0	0	0	--	--	--	--	--	Molecular Function: RNA polymerase II transcription factor activity, sequence-specific DNA binding (GO:0000981);; Biological Process: ameboidal-type cell migration (GO:0001667);; Biological Process: morphogenesis of a branching structure (GO:0001763);; Biological Process: morphogenesis of an epithelium (GO:0002009);; Biological Process: instar larval or pupal development (GO:0002165);; Biological…	K09095|3.1e-20|nve:5517926|K09095 hypoxia-inducible factor 2 alpha | (RefSeq) endothelial PAS domain-containing protein 1	--	--	--	PAS domain	--	--	--	PREDICTED: neuronal PAS domain-containing protein 4-like [Hyalella azteca]
rna-XM_045276215.1	0	0	0	0	0	0	0	0	0	0	0	0	--	--	--	--	--	Molecular Function: structural constituent of ribosome (GO:0003735);; Cellular Component: ribosome (GO:0005840);; Biological Process: translation (GO:0006412);;	K02958|7.4e-09|bacu:102998516|K02958 small subunit ribosomal protein S15e | (RefSeq) RPS15; ribosomal protein S15	Ribosome (ko03010)	[J]	Translation, ribosomal structure and biogenesis	Ribosomal protein S19	40S ribosomal protein S15 OS=Caenorhabditis elegans OX=6239 GN=rps-15 PE=1 SV=3	--	--	uncharacterized protein LOC113808295 [Penaeus vannamei]
ONT.143.4	0	0	0	0	0	0	0	0	0	0	0	0	--	--	--	--	--	Biological Process: cell morphogenesis (GO:0000902);; Biological Process: cell morphogenesis involved in differentiation (GO:0000904);; Molecular Function: lipopolysaccharide binding (GO:0001530);; Biological Process: regulation of cytokine production (GO:0001817);; Biological Process: positive regulation of cytokine production (GO:0001819);; Biological Process: response to molecule of bacterial …	--	--	[W]	Extracellular structures	--	--	W	Extracellular structures	hypothetical protein C7M84_012765 [Penaeus vannamei]
rna-XM_045275878.1	1	1	0	1	1	2	0.9253	0.9034	0.0	1.1688	1.4062	2.7249	0.359957083031598	-0.365772634513815	normal	--	--	Biological Process: cell morphogenesis (GO:0000902);; Biological Process: cell morphogenesis involved in differentiation (GO:0000904);; Molecular Function: lipopolysaccharide binding (GO:0001530);; Biological Process: regulation of cytokine production (GO:0001817);; Biological Process: positive regulation of cytokine production (GO:0001819);; Biological Process: response to molecule of bacterial …	K04512|5.8e-06|ccar:109070055|K04512 dishevelled associated activator of morphogenesis | (RefSeq) disheveled-associated activator of morphogenesis 2-like	Wnt signaling pathway (ko04310)	[W]	Extracellular structures	Spondin_N	--	--	--	spondin-2-like [Penaeus vannamei]
ONT.144.1	0	0	0	0	0	0	0	0	0	0	0	0	--	--	--	--	--	--	--	--	--	--	--	--	--	--	--
ONT.144.2	0	0	0	0	0	0	0.0	0.0	0.0	0.0	0.0	0.0	--	--	--	--	--	Molecular Function: peptidyl-prolyl cis-trans isomerase activity (GO:0003755);; Molecular Function: zinc ion binding (GO:0008270);;	K12012|1.2e-06|phyp:113526760|K12012 tripartite motif-containing protein 35 | (RefSeq) tripartite motif-containing protein 35-like isoform X1	--	--	--	RING-type zinc-finger;; zinc-RING finger domain;; Zinc finger, C3HC4 type (RING finger);; Ring finger domain	--	O	Posttranslational modification, protein turnover, chaperones	RING finger protein 207-like [Penaeus vannamei]
rna-XM_045276013.1	0	0	0	0	0	0	0.0	0.0	0.0	0.0	0.0	0.0	--	--	--	--	--	Molecular Function: peptidyl-prolyl cis-trans isomerase activity (GO:0003755);; Molecular Function: zinc ion binding (GO:0008270);;	K12012|3.2e-08|phyp:113526760|K12012 tripartite motif-containing protein 35 | (RefSeq) tripartite motif-containing protein 35-like isoform X1	--	--	--	RING-type zinc-finger	--	--	--	RING finger protein 207-like [Penaeus vannamei]
rna-XM_045276132.1	0	0	0	0	0	0	0.0	0.0	0.0	0.0	0.0	0.0	--	--	--	--	--	Molecular Function: peptidyl-prolyl cis-trans isomerase activity (GO:0003755);; Molecular Function: zinc ion binding (GO:0008270);;	K12012|3.8e-08|phyp:113526760|K12012 tripartite motif-containing protein 35 | (RefSeq) tripartite motif-containing protein 35-like isoform X1	--	--	--	RING-type zinc-finger	--	--	--	RING finger protein 207-like [Penaeus vannamei]
rna-XM_045276258.1	0	0	0	0	0	0	0.0	0.0	0.0	0.0	0.0	0.0	--	--	--	--	--	--	--	--	--	--	--	--	--	--	hypothetical protein C7M84_021756 [Penaeus vannamei]
ONT.146.1	0	0	0	1	0	0	0.0	0.0	0.0	1.1688	0.0	0.0	--	--	--	--	--	--	--	--	--	--	Staphylococcal nuclease homologue	--	--	--	--
ONT.146.5	0	0	0	0	0	1	0.0	0.0	0.0	0.0	0.0	1.3624	--	--	--	--	--	--	--	--	--	--	Staphylococcal nuclease homologue	--	--	--	--
rna-XM_045276437.1	9	6	10	850	679	795	8.328	5.4203	9.0231	993.4955	954.8305	1083.1328	0.000215135489678886	-7.2837684644464	down	--	--	--	--	--	--	--	Tudor domain	--	--	--	--
rna-XM_045276526.1	0	0	2	228	197	226	0.0	0.0	1.8046	266.4906	277.0274	307.9095	4.91119593819533e-05	-7.85675920097346	down	--	--	--	--	--	--	--	Tudor domain	--	--	--	--
rna-XM_045276592.1	30	18	21	8	7	12	27.7601	16.261	18.9486	9.3505	9.8436	16.3492	0.472079997564623	0.535319066784791	normal	--	--	--	--	--	--	--	Tudor domain	--	--	--	--
rna-XM_045276673.1	17	21	25	1453	1278	1338	15.7307	18.9711	22.5578	1698.2929	1797.1625	1822.933	0.00135577464926184	-6.60511988141565	down	--	--	--	--	--	--	--	Tudor domain	--	--	--	--
ONT.70.1	0	0	0	0	0	0	0.0	0.0	0.0	0.0	0.0	0.0	--	--	--	--	--	Cellular Component: extracellular space (GO:0005615);; Biological Process: ion transport (GO:0006811);; Molecular Function: metal ion binding (GO:0046872);; Biological Process: iron ion homeostasis (GO:0055072);;	K06569|9.2e-183|zne:110831310|K06569 melanoma-associated antigen p97 | (RefSeq) melanotransferrin isoform X1	--	--	--	Transferrin;; Transferrin	Transferrin OS=Blaberus discoidalis OX=6981 PE=1 SV=1	P	Inorganic ion transport and metabolism	melanotransferrin-like [Penaeus vannamei]
rna-XM_045276788.1	2	4	1	7	2	4	1.8507	3.6135	0.9023	8.1817	2.8125	5.4497	0.372497176973263	0.162233276707548	normal	--	--	Cellular Component: extracellular space (GO:0005615);; Biological Process: ion transport (GO:0006811);; Molecular Function: metal ion binding (GO:0046872);; Biological Process: iron ion homeostasis (GO:0055072);;	K06569|7.9e-221|zne:110831310|K06569 melanoma-associated antigen p97 | (RefSeq) melanotransferrin isoform X1	--	--	--	Transferrin	Transferrin OS=Blaberus discoidalis OX=6981 PE=1 SV=1	--	--	melanotransferrin-like [Penaeus vannamei]
rna-XM_045276892.1	0	0	0	4	3	3	0.0	0.0	0.0	4.6753	4.2187	4.0873	0.167955477951319	-2.1746543241175	normal	--	--	Cellular Component: host cell nucleus (GO:0042025);;	--	--	--	--	--	--	--	--	Constitutive coactivator of peroxisome proliferator-activated receptor gamma [Armadillidium nasatum]
rna-XM_045277334.1	0	0	0	0	0	0	0	0	0	0	0	0	--	--	--	--	--	Cellular Component: integral component of membrane (GO:0016021);; Molecular Function: transferase activity, transferring acyl groups other than amino-acyl groups (GO:0016747);;	--	--	[R]	General function prediction only	--	--	--	--	nose resistant to fluoxetine protein 6-like [Penaeus vannamei]
rna-XM_045277191.1	0	1	0	0	0	3	0.0	0.9034	0.0	0.0	0.0	4.0873	--	--	--	--	--	Biological Process: protein glycosylation (GO:0006486);; Molecular Function: glucuronosyltransferase activity (GO:0015020);;	K21032|1.9e-55|pcf:106787494|K21032 beta-1,4-glucuronyltransferase 1 [EC:2.4.1.-] | (RefSeq) beta-1,4-glucuronyltransferase 1	Mannose type O-glycan biosynthesis (ko00515)	[G]	Carbohydrate transport and metabolism	Glycosyl-transferase for dystroglycan	--	--	--	beta-1,4-glucuronyltransferase 1-like [Penaeus vannamei]
rna-XM_045277239.1	1	0	0	0	0	0	0.9253	0.0	0.0	0.0	0.0	0.0	--	--	--	--	--	Biological Process: protein glycosylation (GO:0006486);; Molecular Function: glucuronosyltransferase activity (GO:0015020);;	K21032|1.9e-55|pcf:106787494|K21032 beta-1,4-glucuronyltransferase 1 [EC:2.4.1.-] | (RefSeq) beta-1,4-glucuronyltransferase 1	Mannose type O-glycan biosynthesis (ko00515)	[G]	Carbohydrate transport and metabolism	Glycosyl-transferase for dystroglycan	--	--	--	beta-1,4-glucuronyltransferase 1-like [Penaeus vannamei]
rna-XM_045277335.1	1	0	0	0	0	0	0.9253	0.0	0.0	0.0	0.0	0.0	--	--	--	--	--	Cellular Component: integral component of membrane (GO:0016021);;	--	--	--	--	--	--	--	--	--
rna-XM_045277399.1	0	0	0	0	0	0	0	0	0	0	0	0	--	--	--	--	--	Cellular Component: integral component of membrane (GO:0016021);;	--	--	--	--	--	--	--	--	--
rna-XM_045277480.1	0	0	0	0	0	0	0	0	0	0	0	0	--	--	--	--	--	Cellular Component: integral component of membrane (GO:0016021);;	--	--	--	--	--	--	--	--	uncharacterized protein LOC113819366 isoform X1 [Penaeus vannamei]
rna-XM_045277610.1	0	1	1	1	0	0	0.0	0.9034	0.9023	1.1688	0.0	0.0	--	--	--	[E]	Amino acid transport and metabolism	Molecular Function: serine-type peptidase activity (GO:0008236);;	K05995|1.4e-83|gga:424109|K05995 dipeptidase E [EC:3.4.13.21] | (RefSeq) alpha-aspartyl dipeptidase	--	--	--	Peptidase family S51	Probable alpha-aspartyl dipeptidase OS=Drosophila melanogaster OX=7227 GN=CG2200 PE=2 SV=1	--	--	alpha-aspartyl dipeptidase-like [Penaeus vannamei]
rna-XM_045277694.1	0	0	0	0	0	0	0.0	0.0	0.0	0.0	0.0	0.0	--	--	--	[E]	Amino acid transport and metabolism	Molecular Function: serine-type peptidase activity (GO:0008236);;	K05995|1.4e-83|gga:424109|K05995 dipeptidase E [EC:3.4.13.21] | (RefSeq) alpha-aspartyl dipeptidase	--	--	--	Peptidase family S51	Probable alpha-aspartyl dipeptidase OS=Drosophila melanogaster OX=7227 GN=CG2200 PE=2 SV=1	--	--	alpha-aspartyl dipeptidase-like [Penaeus vannamei]
rna-XM_045277911.1	24	30	30	24	11	18	22.2081	27.1016	27.0694	28.0516	15.4685	24.5238	0.533082444361271	0.634443463206404	normal	--	--	Cellular Component: integral component of membrane (GO:0016021);;	K23344|1.2e-39|phu:Phum_PHUM105870|K23344 DDRGK domain-containing protein 1 | (RefSeq) hypothetical protein	--	[S]	Function unknown	DDRGK domain	DDRGK domain-containing protein 1 OS=Drosophila ananassae OX=7217 GN=GF23066 PE=3 SV=1	--	--	DDRGK domain-containing protein 1-like isoform X1 [Penaeus vannamei]
rna-XM_045278497.1	17	5	11	6	7	6	15.7307	4.5169	9.9255	7.0129	9.8436	8.1746	0.368022764463768	-1.05569440926914	normal	[R]	General function prediction only	Molecular Function: protein kinase activity (GO:0004672);; Molecular Function: ATP binding (GO:0005524);;	K08840|0.0e+00|hst:105185011|K08840 TRAF2 and NCK interacting kinase [EC:2.7.11.1] | (RefSeq) serine/threonine-protein kinase mig-15 isoform X1	MAPK signaling pathway - fly (ko04013)	[T]	Signal transduction mechanisms	Protein kinase domain	Serine/threonine-protein kinase mig-15 OS=Caenorhabditis elegans OX=6239 GN=mig-15 PE=2 SV=3	--	--	mitogen-activated protein kinase kinase kinase kinase 4-like [Penaeus vannamei]
rna-XM_045278194.1	0	0	0	1	0	0	0.0	0.0	0.0	1.1688	0.0	0.0	--	--	--	--	--	Cellular Component: integral component of membrane (GO:0016021);; Molecular Function: carbohydrate binding (GO:0030246);;	K06560|1.3e-06|dre:100537272|K06560 mannose receptor, C type | (RefSeq) macrophage mannose receptor 1-like	Phagosome (ko04145)	[R]	General function prediction only	Galactose binding lectin domain	Protein eva-1 OS=Caenorhabditis elegans OX=6239 GN=eva-1 PE=1 SV=2	--	--	hypothetical protein C7M84_007102 [Penaeus vannamei]
rna-XM_045278279.1	0	2	1	0	0	0	0.0	1.8068	0.9023	0.0	0.0	0.0	0.321940800659857	1.24521663751944	normal	--	--	Cellular Component: integral component of membrane (GO:0016021);; Molecular Function: carbohydrate binding (GO:0030246);;	K06560|1.3e-06|dre:100537272|K06560 mannose receptor, C type | (RefSeq) macrophage mannose receptor 1-like	Phagosome (ko04145)	[R]	General function prediction only	Galactose binding lectin domain	Protein eva-1 OS=Caenorhabditis elegans OX=6239 GN=eva-1 PE=1 SV=2	--	--	hypothetical protein C7M84_007102 [Penaeus vannamei]
rna-XM_045278351.1	0	0	0	0	0	0	0.0	0.0	0.0	0.0	0.0	0.0	--	--	--	--	--	--	--	--	--	--	--	--	--	--	uncharacterized protein LOC113814380 [Penaeus vannamei]
ONT.147.2	0	0	0	0	0	0	0	0	0	0	0	0	--	--	--	--	--	--	--	--	--	--	--	--	--	--	--
rna-XM_045278467.1	39	53	57	57	52	48	36.0881	47.8795	51.4319	66.6226	73.124	65.3967	0.713908604123013	-0.730546398241281	normal	--	--	--	--	--	--	--	--	--	--	--	--
rna-XM_045278973.1	3	8	9	3	2	1	2.776	7.2271	8.1208	3.5065	2.8125	1.3624	0.343658162593174	0.955253266991516	normal	[C]	Energy production and conversion	Molecular Function: thioredoxin-disulfide reductase activity (GO:0004791);; Molecular Function: electron carrier activity (GO:0009055);; Molecular Function: protein disulfide oxidoreductase activity (GO:0015035);; Biological Process: cell redox homeostasis (GO:0045454);; Molecular Function: flavin adenine dinucleotide binding (GO:0050660);;	K22182|4.7e-225|dpx:DAPPUDRAFT_306444|K22182 thioredoxin reductase (NADPH) [EC:1.8.1.9] | (RefSeq) hypothetical protein	Selenocompound metabolism (ko00450)	[O]	Posttranslational modification, protein turnover, chaperones	Pyridine nucleotide-disulphide oxidoreductase	Thioredoxin reductase 1 OS=Caenorhabditis elegans OX=6239 GN=trxr-1 PE=1 SV=3	--	--	thioredoxin reductase 1, cytoplasmic-like [Penaeus vannamei]
rna-XM_045279086.1	0	0	0	0	0	0	0	0	0	0	0	0	--	--	--	[P]	Inorganic ion transport and metabolism	Biological Process: sulfate assimilation (GO:0000103);; Molecular Function: adenylylsulfate kinase activity (GO:0004020);; Molecular Function: sulfate adenylyltransferase (ATP) activity (GO:0004781);; Molecular Function: ATP binding (GO:0005524);;	K13811|1.1e-276|sgh:107583177|K13811 3'-phosphoadenosine 5'-phosphosulfate synthase [EC:2.7.7.4 2.7.1.25] | (RefSeq) papss1; bifunctional 3'-phosphoadenosine 5'-phosphosulfate synthase 1	Purine metabolism (ko00230);; Selenocompound metabolism (ko00450);; Sulfur metabolism (ko00920)	[F]	Nucleotide transport and metabolism	Adenylylsulphate kinase	Bifunctional 3'-phosphoadenosine 5'-phosphosulfate synthase OS=Urechis caupo OX=6431 PE=2 SV=1	--	--	bifunctional 3'-phosphoadenosine 5'-phosphosulfate synthase-like isoform X4 [Penaeus vannamei]
rna-XM_045279164.1	0	0	0	0	0	0	0.0	0.0	0.0	0.0	0.0	0.0	--	--	--	[P]	Inorganic ion transport and metabolism	Biological Process: sulfate assimilation (GO:0000103);; Molecular Function: adenylylsulfate kinase activity (GO:0004020);; Molecular Function: sulfate adenylyltransferase (ATP) activity (GO:0004781);; Molecular Function: ATP binding (GO:0005524);;	K13811|1.1e-276|sgh:107583177|K13811 3'-phosphoadenosine 5'-phosphosulfate synthase [EC:2.7.7.4 2.7.1.25] | (RefSeq) papss1; bifunctional 3'-phosphoadenosine 5'-phosphosulfate synthase 1	Purine metabolism (ko00230);; Selenocompound metabolism (ko00450);; Sulfur metabolism (ko00920)	[F]	Nucleotide transport and metabolism	Adenylylsulphate kinase	Bifunctional 3'-phosphoadenosine 5'-phosphosulfate synthase OS=Urechis caupo OX=6431 PE=2 SV=1	--	--	bifunctional 3'-phosphoadenosine 5'-phosphosulfate synthase-like isoform X4 [Penaeus vannamei]
rna-XM_045279230.1	0	0	0	0	0	0	0.0	0.0	0.0	0.0	0.0	0.0	--	--	--	[P]	Inorganic ion transport and metabolism	Biological Process: sulfate assimilation (GO:0000103);; Molecular Function: adenylylsulfate kinase activity (GO:0004020);; Molecular Function: sulfate adenylyltransferase (ATP) activity (GO:0004781);; Molecular Function: ATP binding (GO:0005524);;	K13811|1.3e-274|sgh:107583177|K13811 3'-phosphoadenosine 5'-phosphosulfate synthase [EC:2.7.7.4 2.7.1.25] | (RefSeq) papss1; bifunctional 3'-phosphoadenosine 5'-phosphosulfate synthase 1	Purine metabolism (ko00230);; Selenocompound metabolism (ko00450);; Sulfur metabolism (ko00920)	[F]	Nucleotide transport and metabolism	Adenylylsulphate kinase	Bifunctional 3'-phosphoadenosine 5'-phosphosulfate synthase OS=Urechis caupo OX=6431 PE=2 SV=1	--	--	bifunctional 3'-phosphoadenosine 5'-phosphosulfate synthase-like isoform X1 [Penaeus vannamei]
rna-XM_045279304.1	0	0	0	0	0	0	0.0	0.0	0.0	0.0	0.0	0.0	--	--	--	[P]	Inorganic ion transport and metabolism	Biological Process: sulfate assimilation (GO:0000103);; Molecular Function: adenylylsulfate kinase activity (GO:0004020);; Molecular Function: sulfate adenylyltransferase (ATP) activity (GO:0004781);; Molecular Function: ATP binding (GO:0005524);;	K13811|5.4e-276|sgh:107583177|K13811 3'-phosphoadenosine 5'-phosphosulfate synthase [EC:2.7.7.4 2.7.1.25] | (RefSeq) papss1; bifunctional 3'-phosphoadenosine 5'-phosphosulfate synthase 1	Purine metabolism (ko00230);; Selenocompound metabolism (ko00450);; Sulfur metabolism (ko00920)	[F]	Nucleotide transport and metabolism	Adenylylsulphate kinase	Bifunctional 3'-phosphoadenosine 5'-phosphosulfate synthase OS=Urechis caupo OX=6431 PE=2 SV=1	--	--	bifunctional 3'-phosphoadenosine 5'-phosphosulfate synthase-like isoform X4 [Penaeus vannamei]
rna-XM_045279351.1	0	0	0	1	0	0	0.0	0.0	0.0	1.1688	0.0	0.0	--	--	--	[P]	Inorganic ion transport and metabolism	Biological Process: sulfate assimilation (GO:0000103);; Molecular Function: adenylylsulfate kinase activity (GO:0004020);; Molecular Function: sulfate adenylyltransferase (ATP) activity (GO:0004781);; Molecular Function: ATP binding (GO:0005524);;	K13811|1.0e-274|sgh:107583177|K13811 3'-phosphoadenosine 5'-phosphosulfate synthase [EC:2.7.7.4 2.7.1.25] | (RefSeq) papss1; bifunctional 3'-phosphoadenosine 5'-phosphosulfate synthase 1	Purine metabolism (ko00230);; Selenocompound metabolism (ko00450);; Sulfur metabolism (ko00920)	[F]	Nucleotide transport and metabolism	Adenylylsulphate kinase	Bifunctional 3'-phosphoadenosine 5'-phosphosulfate synthase OS=Urechis caupo OX=6431 PE=2 SV=1	--	--	bifunctional 3'-phosphoadenosine 5'-phosphosulfate synthase-like isoform X5 [Penaeus vannamei]
rna-XM_045279443.1	0	0	0	0	0	0	0.0	0.0	0.0	0.0	0.0	0.0	--	--	--	[P]	Inorganic ion transport and metabolism	Biological Process: sulfate assimilation (GO:0000103);; Molecular Function: adenylylsulfate kinase activity (GO:0004020);; Molecular Function: sulfate adenylyltransferase (ATP) activity (GO:0004781);; Molecular Function: ATP binding (GO:0005524);;	K13811|7.7e-275|sgh:107583177|K13811 3'-phosphoadenosine 5'-phosphosulfate synthase [EC:2.7.7.4 2.7.1.25] | (RefSeq) papss1; bifunctional 3'-phosphoadenosine 5'-phosphosulfate synthase 1	Purine metabolism (ko00230);; Selenocompound metabolism (ko00450);; Sulfur metabolism (ko00920)	[F]	Nucleotide transport and metabolism	Adenylylsulphate kinase	Bifunctional 3'-phosphoadenosine 5'-phosphosulfate synthase OS=Urechis caupo OX=6431 PE=2 SV=1	--	--	bifunctional 3'-phosphoadenosine 5'-phosphosulfate synthase-like isoform X3 [Penaeus vannamei]
rna-XM_045279517.1	0	0	0	0	0	0	0.0	0.0	0.0	0.0	0.0	0.0	--	--	--	[P]	Inorganic ion transport and metabolism	Biological Process: sulfate assimilation (GO:0000103);; Molecular Function: adenylylsulfate kinase activity (GO:0004020);; Molecular Function: sulfate adenylyltransferase (ATP) activity (GO:0004781);; Molecular Function: ATP binding (GO:0005524);;	K13811|8.3e-241|sgh:107583177|K13811 3'-phosphoadenosine 5'-phosphosulfate synthase [EC:2.7.7.4 2.7.1.25] | (RefSeq) papss1; bifunctional 3'-phosphoadenosine 5'-phosphosulfate synthase 1	Purine metabolism (ko00230);; Selenocompound metabolism (ko00450);; Sulfur metabolism (ko00920)	[F]	Nucleotide transport and metabolism	ATP-sulfurylase	Bifunctional 3'-phosphoadenosine 5'-phosphosulfate synthase OS=Urechis caupo OX=6431 PE=2 SV=1	--	--	bifunctional 3'-phosphoadenosine 5'-phosphosulfate synthase-like isoform X3 [Penaeus vannamei]
rna-XM_045279599.1	0	0	0	0	0	0	0.0	0.0	0.0	0.0	0.0	0.0	--	--	--	[P]	Inorganic ion transport and metabolism	Biological Process: sulfate assimilation (GO:0000103);; Molecular Function: adenylylsulfate kinase activity (GO:0004020);; Molecular Function: sulfate adenylyltransferase (ATP) activity (GO:0004781);; Molecular Function: ATP binding (GO:0005524);;	K13811|8.3e-241|sgh:107583177|K13811 3'-phosphoadenosine 5'-phosphosulfate synthase [EC:2.7.7.4 2.7.1.25] | (RefSeq) papss1; bifunctional 3'-phosphoadenosine 5'-phosphosulfate synthase 1	Purine metabolism (ko00230);; Selenocompound metabolism (ko00450);; Sulfur metabolism (ko00920)	[F]	Nucleotide transport and metabolism	ATP-sulfurylase	Bifunctional 3'-phosphoadenosine 5'-phosphosulfate synthase OS=Urechis caupo OX=6431 PE=2 SV=1	--	--	bifunctional 3'-phosphoadenosine 5'-phosphosulfate synthase-like isoform X3 [Penaeus vannamei]
ONT.114.1	0	0	0	0	0	0	0	0	0	0	0	0	--	--	--	--	--	Molecular Function: glycoprotein-N-acetylgalactosamine 3-beta-galactosyltransferase activity (GO:0016263);; Biological Process: O-glycan processing (GO:0016266);;	K00731|2.6e-23|dgr:Dgri_GH25083|K00731 glycoprotein-N-acetylgalactosamine 3-beta-galactosyltransferase [EC:2.4.1.122] | (RefSeq) GH25083 gene product from transcript GH25083-RA	Mucin type O-glycan biosynthesis (ko00512);; Other types of O-glycan biosynthesis (ko00514)	[G]	Carbohydrate transport and metabolism	--	Glycoprotein-N-acetylgalactosamine 3-beta-galactosyltransferase 1 OS=Drosophila melanogaster OX=7227 GN=C1GalTA PE=2 SV=1	G	Carbohydrate transport and metabolism	glycoprotein-N-acetylgalactosamine 3-beta-galactosyltransferase 1-like [Penaeus vannamei]
rna-XM_045279643.1	4	0	0	1	1	1	3.7013	0.0	0.0	1.1688	1.4062	1.3624	0.315880271410033	-1.11875301442902	normal	--	--	Molecular Function: glycoprotein-N-acetylgalactosamine 3-beta-galactosyltransferase activity (GO:0016263);; Biological Process: O-glycan processing (GO:0016266);;	K00731|2.7e-50|dhe:111597214|K00731 glycoprotein-N-acetylgalactosamine 3-beta-galactosyltransferase [EC:2.4.1.122] | (RefSeq) glycoprotein-N-acetylgalactosamine 3-beta-galactosyltransferase 1	Mucin type O-glycan biosynthesis (ko00512);; Other types of O-glycan biosynthesis (ko00514)	[G]	Carbohydrate transport and metabolism	Galactosyltransferase	Glycoprotein-N-acetylgalactosamine 3-beta-galactosyltransferase 1 OS=Drosophila melanogaster OX=7227 GN=C1GalTA PE=2 SV=1	--	--	glycoprotein-N-acetylgalactosamine 3-beta-galactosyltransferase 1-like [Penaeus vannamei]
ONT.35.1	0	0	0	0	0	0	0.0	0.0	0.0	0.0	0.0	0.0	--	--	--	--	--	Cellular Component: troponin complex (GO:0005861);; Biological Process: regulation of muscle contraction (GO:0006937);;	K12046|1.4e-32|phu:Phum_PHUM123120|K12046 troponin T, fast skeletal muscle | (RefSeq) Troponin T, putative	--	[Z]	Cytoskeleton	--	Troponin T, skeletal muscle OS=Drosophila melanogaster OX=7227 GN=up PE=1 SV=3	Z	Cytoskeleton	troponin T, skeletal muscle-like, partial [Penaeus vannamei]
ONT.35.2	0	0	0	0	0	0	0.0	0.0	0.0	0.0	0.0	0.0	--	--	--	--	--	Cellular Component: troponin complex (GO:0005861);; Biological Process: regulation of muscle contraction (GO:0006937);;	K12046|5.6e-06|dpx:DAPPUDRAFT_313111|K12046 troponin T, fast skeletal muscle | (RefSeq) hypothetical protein	--	--	--	--	Troponin T OS=Periplaneta americana OX=6978 GN=TNT PE=2 SV=1	--	--	troponin T [Palaemon carinicauda]
ONT.35.3	0	0	0	0	0	0	0.0	0.0	0.0	0.0	0.0	0.0	--	--	--	--	--	Cellular Component: troponin complex (GO:0005861);; Biological Process: regulation of muscle contraction (GO:0006937);;	K12046|1.1e-40|acep:105618826|K12046 troponin T, fast skeletal muscle | (RefSeq) troponin T isoform X1	--	[Z]	Cytoskeleton	Troponin	Troponin T, skeletal muscle OS=Drosophila melanogaster OX=7227 GN=up PE=1 SV=3	Z	Cytoskeleton	troponin T, skeletal muscle-like, partial [Penaeus vannamei]
ONT.35.4	0	0	0	0	0	0	0.0	0.0	0.0	0.0	0.0	0.0	--	--	--	--	--	Cellular Component: troponin complex (GO:0005861);; Biological Process: regulation of muscle contraction (GO:0006937);;	K12046|1.3e-06|dpx:DAPPUDRAFT_313111|K12046 troponin T, fast skeletal muscle | (RefSeq) hypothetical protein	--	--	--	--	Troponin T OS=Periplaneta americana OX=6978 GN=TNT PE=2 SV=1	--	--	troponin T [Palaemon carinicauda]
ONT.35.5	0	0	0	0	0	0	0.0	0.0	0.0	0.0	0.0	0.0	--	--	--	--	--	Cellular Component: troponin complex (GO:0005861);; Biological Process: regulation of muscle contraction (GO:0006937);;	K12046|4.2e-19|tut:107368967|K12046 troponin T, fast skeletal muscle | (RefSeq) troponin T	--	[Z]	Cytoskeleton	--	Troponin T, skeletal muscle OS=Drosophila melanogaster OX=7227 GN=up PE=1 SV=3	Z	Cytoskeleton	troponin T, skeletal muscle-like, partial [Penaeus vannamei]
ONT.35.6	0	0	0	0	0	0	0.0	0.0	0.0	0.0	0.0	0.0	--	--	--	--	--	Cellular Component: troponin complex (GO:0005861);; Biological Process: regulation of muscle contraction (GO:0006937);;	K12046|3.1e-22|dpx:DAPPUDRAFT_313111|K12046 troponin T, fast skeletal muscle | (RefSeq) hypothetical protein	--	[Z]	Cytoskeleton	Troponin	Troponin T, skeletal muscle OS=Drosophila melanogaster OX=7227 GN=up PE=1 SV=3	Z	Cytoskeleton	troponin T, skeletal muscle-like, partial [Penaeus vannamei]
ONT.35.7	0	0	0	0	0	0	0.0	0.0	0.0	0.0	0.0	0.0	--	--	--	--	--	Cellular Component: troponin complex (GO:0005861);; Biological Process: regulation of muscle contraction (GO:0006937);;	K12046|5.3e-40|phu:Phum_PHUM123120|K12046 troponin T, fast skeletal muscle | (RefSeq) Troponin T, putative	--	[Z]	Cytoskeleton	--	Troponin T, skeletal muscle OS=Drosophila melanogaster OX=7227 GN=up PE=1 SV=3	Z	Cytoskeleton	troponin T, skeletal muscle-like, partial [Penaeus vannamei]
ONT.35.8	0	0	0	0	0	0	0.0	0.0	0.0	0.0	0.0	0.0	--	--	--	--	--	Cellular Component: troponin complex (GO:0005861);; Biological Process: regulation of muscle contraction (GO:0006937);;	K12046|4.4e-48|acep:105618826|K12046 troponin T, fast skeletal muscle | (RefSeq) troponin T isoform X1	--	[Z]	Cytoskeleton	Troponin	Troponin T, skeletal muscle OS=Drosophila melanogaster OX=7227 GN=up PE=1 SV=3	Z	Cytoskeleton	troponin T, skeletal muscle-like, partial [Penaeus vannamei]
ONT.35.9	0	0	0	0	0	0	0.0	0.0	0.0	0.0	0.0	0.0	--	--	--	--	--	Cellular Component: troponin complex (GO:0005861);; Biological Process: regulation of muscle contraction (GO:0006937);;	K12046|1.4e-58|phu:Phum_PHUM123120|K12046 troponin T, fast skeletal muscle | (RefSeq) Troponin T, putative	--	[Z]	Cytoskeleton	--	Troponin T, skeletal muscle OS=Drosophila melanogaster OX=7227 GN=up PE=1 SV=3	Z	Cytoskeleton	troponin T, skeletal muscle-like, partial [Penaeus vannamei]
ONT.35.10	0	0	0	0	0	0	0.0	0.0	0.0	0.0	0.0	0.0	--	--	--	--	--	Cellular Component: troponin complex (GO:0005861);; Biological Process: regulation of muscle contraction (GO:0006937);;	K12046|2.6e-57|phu:Phum_PHUM123120|K12046 troponin T, fast skeletal muscle | (RefSeq) Troponin T, putative	--	[Z]	Cytoskeleton	--	Troponin T, skeletal muscle OS=Drosophila melanogaster OX=7227 GN=up PE=1 SV=3	Z	Cytoskeleton	troponin T, skeletal muscle-like, partial [Penaeus vannamei]
ONT.35.11	0	0	1	0	0	0	0.0	0.0	0.9023	0.0	0.0	0.0	--	--	--	--	--	Cellular Component: troponin complex (GO:0005861);; Biological Process: regulation of muscle contraction (GO:0006937);;	K12046|1.8e-58|phu:Phum_PHUM123120|K12046 troponin T, fast skeletal muscle | (RefSeq) Troponin T, putative	--	[Z]	Cytoskeleton	--	Troponin T, skeletal muscle OS=Drosophila melanogaster OX=7227 GN=up PE=1 SV=3	Z	Cytoskeleton	troponin T, skeletal muscle-like, partial [Penaeus vannamei]
ONT.35.12	0	0	0	0	0	0	0.0	0.0	0.0	0.0	0.0	0.0	--	--	--	--	--	Cellular Component: troponin complex (GO:0005861);; Biological Process: regulation of muscle contraction (GO:0006937);;	K12046|3.2e-26|mdl:103570455|K12046 troponin T, fast skeletal muscle | (RefSeq) troponin T, skeletal muscle	--	[Z]	Cytoskeleton	--	Troponin T, skeletal muscle OS=Drosophila melanogaster OX=7227 GN=up PE=1 SV=3	Z	Cytoskeleton	troponin T, skeletal muscle-like, partial [Penaeus vannamei]
ONT.35.13	0	0	0	0	0	0	0.0	0.0	0.0	0.0	0.0	0.0	--	--	--	--	--	Cellular Component: troponin complex (GO:0005861);; Biological Process: regulation of muscle contraction (GO:0006937);;	K12046|3.9e-61|phu:Phum_PHUM123120|K12046 troponin T, fast skeletal muscle | (RefSeq) Troponin T, putative	--	[Z]	Cytoskeleton	Troponin	Troponin T OS=Periplaneta americana OX=6978 GN=TNT PE=2 SV=1	Z	Cytoskeleton	troponin T, skeletal muscle-like, partial [Penaeus vannamei]
ONT.35.14	0	0	0	0	1	0	0.0	0.0	0.0	0.0	1.4062	0.0	0.315880271410033	-1.11875301442902	normal	--	--	Cellular Component: troponin complex (GO:0005861);; Biological Process: regulation of muscle contraction (GO:0006937);;	K12046|1.2e-57|phu:Phum_PHUM123120|K12046 troponin T, fast skeletal muscle | (RefSeq) Troponin T, putative	--	[Z]	Cytoskeleton	--	Troponin T, skeletal muscle OS=Drosophila melanogaster OX=7227 GN=up PE=1 SV=3	Z	Cytoskeleton	troponin T, skeletal muscle-like, partial [Penaeus vannamei]
ONT.35.15	0	0	0	0	0	0	0.0	0.0	0.0	0.0	0.0	0.0	--	--	--	--	--	Cellular Component: troponin complex (GO:0005861);; Biological Process: regulation of muscle contraction (GO:0006937);;	K12046|8.4e-59|phu:Phum_PHUM123120|K12046 troponin T, fast skeletal muscle | (RefSeq) Troponin T, putative	--	[Z]	Cytoskeleton	--	Troponin T, skeletal muscle OS=Drosophila melanogaster OX=7227 GN=up PE=1 SV=3	Z	Cytoskeleton	troponin T, skeletal muscle-like, partial [Penaeus vannamei]
ONT.35.16	0	0	0	0	1	0	0.0	0.0	0.0	0.0	1.4062	0.0	0.315880271410033	-1.11875301442902	normal	--	--	Cellular Component: troponin complex (GO:0005861);; Biological Process: regulation of muscle contraction (GO:0006937);;	K12046|8.4e-59|phu:Phum_PHUM123120|K12046 troponin T, fast skeletal muscle | (RefSeq) Troponin T, putative	--	[Z]	Cytoskeleton	--	Troponin T, skeletal muscle OS=Drosophila melanogaster OX=7227 GN=up PE=1 SV=3	Z	Cytoskeleton	troponin T, skeletal muscle-like, partial [Penaeus vannamei]
ONT.35.17	0	0	2	0	0	0	0.0	0.0	1.8046	0.0	0.0	0.0	--	--	--	--	--	Cellular Component: troponin complex (GO:0005861);; Biological Process: regulation of muscle contraction (GO:0006937);;	K12046|4.0e-61|phu:Phum_PHUM123120|K12046 troponin T, fast skeletal muscle | (RefSeq) Troponin T, putative	--	[Z]	Cytoskeleton	Troponin	Troponin T OS=Periplaneta americana OX=6978 GN=TNT PE=2 SV=1	Z	Cytoskeleton	troponin T, skeletal muscle-like, partial [Penaeus vannamei]
ONT.35.18	1	0	2	0	0	0	0.9253	0.0	1.8046	0.0	0.0	0.0	--	--	--	--	--	Cellular Component: troponin complex (GO:0005861);; Biological Process: regulation of muscle contraction (GO:0006937);;	K12046|1.2e-57|phu:Phum_PHUM123120|K12046 troponin T, fast skeletal muscle | (RefSeq) Troponin T, putative	--	[Z]	Cytoskeleton	--	Troponin T, skeletal muscle OS=Drosophila melanogaster OX=7227 GN=up PE=1 SV=3	Z	Cytoskeleton	troponin T, skeletal muscle-like, partial [Penaeus vannamei]
ONT.35.19	1	0	0	0	0	0	0.9253	0.0	0.0	0.0	0.0	0.0	--	--	--	--	--	Cellular Component: troponin complex (GO:0005861);; Biological Process: regulation of muscle contraction (GO:0006937);;	K12046|4.0e-61|phu:Phum_PHUM123120|K12046 troponin T, fast skeletal muscle | (RefSeq) Troponin T, putative	--	[Z]	Cytoskeleton	Troponin	Troponin T OS=Periplaneta americana OX=6978 GN=TNT PE=2 SV=1	Z	Cytoskeleton	troponin T, skeletal muscle-like, partial [Penaeus vannamei]
ONT.35.20	0	0	0	0	0	0	0.0	0.0	0.0	0.0	0.0	0.0	--	--	--	--	--	Cellular Component: troponin complex (GO:0005861);; Biological Process: regulation of muscle contraction (GO:0006937);;	K12046|1.3e-57|phu:Phum_PHUM123120|K12046 troponin T, fast skeletal muscle | (RefSeq) Troponin T, putative	--	[Z]	Cytoskeleton	--	Troponin T, skeletal muscle OS=Drosophila melanogaster OX=7227 GN=up PE=1 SV=3	Z	Cytoskeleton	troponin T, skeletal muscle-like, partial [Penaeus vannamei]
ONT.35.21	1	0	1	0	0	0	0.9253	0.0	0.9023	0.0	0.0	0.0	--	--	--	--	--	Cellular Component: troponin complex (GO:0005861);; Biological Process: regulation of muscle contraction (GO:0006937);;	K12046|8.4e-59|phu:Phum_PHUM123120|K12046 troponin T, fast skeletal muscle | (RefSeq) Troponin T, putative	--	[Z]	Cytoskeleton	--	Troponin T, skeletal muscle OS=Drosophila melanogaster OX=7227 GN=up PE=1 SV=3	Z	Cytoskeleton	troponin T, skeletal muscle-like, partial [Penaeus vannamei]
ONT.35.22	0	0	0	0	0	0	0.0	0.0	0.0	0.0	0.0	0.0	--	--	--	--	--	Cellular Component: troponin complex (GO:0005861);; Biological Process: regulation of muscle contraction (GO:0006937);;	K12046|9.9e-52|phu:Phum_PHUM123120|K12046 troponin T, fast skeletal muscle | (RefSeq) Troponin T, putative	--	[Z]	Cytoskeleton	--	Troponin T, skeletal muscle OS=Drosophila melanogaster OX=7227 GN=up PE=1 SV=3	Z	Cytoskeleton	troponin T, skeletal muscle-like, partial [Penaeus vannamei]
ONT.35.23	0	0	0	0	0	0	0.0	0.0	0.0	0.0	0.0	0.0	--	--	--	--	--	Cellular Component: troponin complex (GO:0005861);; Biological Process: regulation of muscle contraction (GO:0006937);;	K12046|1.3e-57|phu:Phum_PHUM123120|K12046 troponin T, fast skeletal muscle | (RefSeq) Troponin T, putative	--	[Z]	Cytoskeleton	--	Troponin T, skeletal muscle OS=Drosophila melanogaster OX=7227 GN=up PE=1 SV=3	Z	Cytoskeleton	troponin T, skeletal muscle-like, partial [Penaeus vannamei]
ONT.35.24	0	1	0	1	0	0	0.0	0.9034	0.0	1.1688	0.0	0.0	--	--	--	--	--	Cellular Component: troponin complex (GO:0005861);; Biological Process: regulation of muscle contraction (GO:0006937);;	K12046|1.2e-57|phu:Phum_PHUM123120|K12046 troponin T, fast skeletal muscle | (RefSeq) Troponin T, putative	--	[Z]	Cytoskeleton	--	Troponin T, skeletal muscle OS=Drosophila melanogaster OX=7227 GN=up PE=1 SV=3	Z	Cytoskeleton	troponin T, skeletal muscle-like, partial [Penaeus vannamei]
ONT.35.25	0	0	0	0	0	0	0.0	0.0	0.0	0.0	0.0	0.0	--	--	--	--	--	Cellular Component: troponin complex (GO:0005861);; Biological Process: regulation of muscle contraction (GO:0006937);;	K12046|8.4e-07|mdl:103570455|K12046 troponin T, fast skeletal muscle | (RefSeq) troponin T, skeletal muscle	--	--	--	--	Troponin T OS=Periplaneta americana OX=6978 GN=TNT PE=2 SV=1	--	--	troponin T [Palaemon carinicauda]
ONT.35.26	0	0	0	0	0	0	0.0	0.0	0.0	0.0	0.0	0.0	--	--	--	--	--	Cellular Component: troponin complex (GO:0005861);; Biological Process: regulation of muscle contraction (GO:0006937);;	K12046|2.2e-41|phu:Phum_PHUM123120|K12046 troponin T, fast skeletal muscle | (RefSeq) Troponin T, putative	--	[Z]	Cytoskeleton	--	Troponin T, skeletal muscle OS=Drosophila melanogaster OX=7227 GN=up PE=1 SV=3	Z	Cytoskeleton	PREDICTED: troponin T, skeletal muscle-like [Hyalella azteca]
ONT.35.27	0	0	0	0	0	0	0.0	0.0	0.0	0.0	0.0	0.0	--	--	--	--	--	Cellular Component: troponin complex (GO:0005861);; Biological Process: regulation of muscle contraction (GO:0006937);;	K12046|1.7e-61|phu:Phum_PHUM123120|K12046 troponin T, fast skeletal muscle | (RefSeq) Troponin T, putative	--	[Z]	Cytoskeleton	Troponin	Troponin T OS=Periplaneta americana OX=6978 GN=TNT PE=2 SV=1	Z	Cytoskeleton	troponin T, skeletal muscle-like, partial [Penaeus vannamei]
ONT.35.28	0	0	0	0	0	0	0.0	0.0	0.0	0.0	0.0	0.0	--	--	--	--	--	Cellular Component: troponin complex (GO:0005861);; Biological Process: regulation of muscle contraction (GO:0006937);;	K12046|9.9e-52|phu:Phum_PHUM123120|K12046 troponin T, fast skeletal muscle | (RefSeq) Troponin T, putative	--	[Z]	Cytoskeleton	--	Troponin T, skeletal muscle OS=Drosophila melanogaster OX=7227 GN=up PE=1 SV=3	Z	Cytoskeleton	troponin T, skeletal muscle-like, partial [Penaeus vannamei]
ONT.35.29	0	0	0	0	0	0	0.0	0.0	0.0	0.0	0.0	0.0	--	--	--	--	--	Cellular Component: troponin complex (GO:0005861);; Biological Process: regulation of muscle contraction (GO:0006937);;	K12046|1.3e-56|phu:Phum_PHUM123120|K12046 troponin T, fast skeletal muscle | (RefSeq) Troponin T, putative	--	[Z]	Cytoskeleton	Troponin	Troponin T OS=Periplaneta americana OX=6978 GN=TNT PE=2 SV=1	Z	Cytoskeleton	troponin T, skeletal muscle-like, partial [Penaeus vannamei]
ONT.35.30	0	0	0	0	0	0	0.0	0.0	0.0	0.0	0.0	0.0	--	--	--	--	--	Cellular Component: troponin complex (GO:0005861);; Biological Process: regulation of muscle contraction (GO:0006937);;	K12046|1.0e-51|phu:Phum_PHUM123120|K12046 troponin T, fast skeletal muscle | (RefSeq) Troponin T, putative	--	[Z]	Cytoskeleton	--	Troponin T, skeletal muscle OS=Drosophila melanogaster OX=7227 GN=up PE=1 SV=3	Z	Cytoskeleton	troponin T, skeletal muscle-like, partial [Penaeus vannamei]
ONT.35.31	0	0	0	0	0	0	0.0	0.0	0.0	0.0	0.0	0.0	--	--	--	--	--	Cellular Component: troponin complex (GO:0005861);; Biological Process: regulation of muscle contraction (GO:0006937);;	--	--	--	--	--	--	--	--	troponin T [Palaemon carinicauda]
ONT.35.32	0	0	0	0	0	0	0.0	0.0	0.0	0.0	0.0	0.0	--	--	--	--	--	Cellular Component: troponin complex (GO:0005861);; Biological Process: regulation of muscle contraction (GO:0006937);;	K12046|1.3e-51|phu:Phum_PHUM123120|K12046 troponin T, fast skeletal muscle | (RefSeq) Troponin T, putative	--	[Z]	Cytoskeleton	--	Troponin T, skeletal muscle OS=Drosophila melanogaster OX=7227 GN=up PE=1 SV=3	Z	Cytoskeleton	troponin T, skeletal muscle-like, partial [Penaeus vannamei]
ONT.35.33	0	0	0	0	0	0	0.0	0.0	0.0	0.0	0.0	0.0	--	--	--	--	--	Cellular Component: troponin complex (GO:0005861);; Biological Process: regulation of muscle contraction (GO:0006937);;	K12046|4.0e-53|phu:Phum_PHUM123120|K12046 troponin T, fast skeletal muscle | (RefSeq) Troponin T, putative	--	[Z]	Cytoskeleton	--	Troponin T, skeletal muscle OS=Drosophila melanogaster OX=7227 GN=up PE=1 SV=3	Z	Cytoskeleton	troponin T, skeletal muscle-like, partial [Penaeus vannamei]
ONT.35.34	0	0	0	0	0	0	0.0	0.0	0.0	0.0	0.0	0.0	--	--	--	--	--	Cellular Component: troponin complex (GO:0005861);; Biological Process: regulation of muscle contraction (GO:0006937);;	K12046|6.6e-53|phu:Phum_PHUM123120|K12046 troponin T, fast skeletal muscle | (RefSeq) Troponin T, putative	--	[Z]	Cytoskeleton	--	Troponin T, skeletal muscle OS=Drosophila melanogaster OX=7227 GN=up PE=1 SV=3	Z	Cytoskeleton	troponin T, skeletal muscle-like, partial [Penaeus vannamei]
ONT.35.35	0	0	0	0	0	0	0.0	0.0	0.0	0.0	0.0	0.0	--	--	--	--	--	Cellular Component: troponin complex (GO:0005861);; Biological Process: regulation of muscle contraction (GO:0006937);;	K12046|9.6e-52|phu:Phum_PHUM123120|K12046 troponin T, fast skeletal muscle | (RefSeq) Troponin T, putative	--	[Z]	Cytoskeleton	--	Troponin T, skeletal muscle OS=Drosophila melanogaster OX=7227 GN=up PE=1 SV=3	Z	Cytoskeleton	troponin T, skeletal muscle-like, partial [Penaeus vannamei]
ONT.35.36	0	0	0	0	0	0	0.0	0.0	0.0	0.0	0.0	0.0	--	--	--	--	--	Cellular Component: troponin complex (GO:0005861);; Biological Process: regulation of muscle contraction (GO:0006937);;	--	--	--	--	--	Troponin T OS=Periplaneta americana OX=6978 GN=TNT PE=2 SV=1	--	--	troponin T [Palaemon carinicauda]
ONT.35.37	0	0	0	0	0	0	0	0	0	0	0	0	--	--	--	--	--	Cellular Component: troponin complex (GO:0005861);; Biological Process: regulation of muscle contraction (GO:0006937);;	K12046|4.1e-55|phu:Phum_PHUM123120|K12046 troponin T, fast skeletal muscle | (RefSeq) Troponin T, putative	--	[Z]	Cytoskeleton	Troponin	Troponin T OS=Periplaneta americana OX=6978 GN=TNT PE=2 SV=1	Z	Cytoskeleton	troponin T, skeletal muscle-like, partial [Penaeus vannamei]
ONT.35.38	0	0	0	0	0	0	0.0	0.0	0.0	0.0	0.0	0.0	--	--	--	--	--	Cellular Component: troponin complex (GO:0005861);; Biological Process: regulation of muscle contraction (GO:0006937);;	K12046|1.1e-23|mdl:103570455|K12046 troponin T, fast skeletal muscle | (RefSeq) troponin T, skeletal muscle	--	[Z]	Cytoskeleton	--	Troponin T, skeletal muscle OS=Drosophila melanogaster OX=7227 GN=up PE=1 SV=3	Z	Cytoskeleton	troponin T, skeletal muscle-like, partial [Penaeus vannamei]
ONT.35.39	0	0	0	0	0	0	0.0	0.0	0.0	0.0	0.0	0.0	--	--	--	--	--	Cellular Component: troponin complex (GO:0005861);; Biological Process: regulation of muscle contraction (GO:0006937);;	K12046|1.3e-56|phu:Phum_PHUM123120|K12046 troponin T, fast skeletal muscle | (RefSeq) Troponin T, putative	--	[Z]	Cytoskeleton	Troponin	Troponin T OS=Periplaneta americana OX=6978 GN=TNT PE=2 SV=1	Z	Cytoskeleton	troponin T, skeletal muscle-like, partial [Penaeus vannamei]
ONT.35.40	0	0	0	0	0	0	0.0	0.0	0.0	0.0	0.0	0.0	--	--	--	--	--	Cellular Component: troponin complex (GO:0005861);; Biological Process: regulation of muscle contraction (GO:0006937);;	K12046|7.4e-25|phu:Phum_PHUM123120|K12046 troponin T, fast skeletal muscle | (RefSeq) Troponin T, putative	--	[Z]	Cytoskeleton	--	Troponin T, skeletal muscle OS=Drosophila melanogaster OX=7227 GN=up PE=1 SV=3	Z	Cytoskeleton	troponin T, skeletal muscle-like, partial [Penaeus vannamei]
ONT.35.41	0	0	0	0	0	0	0.0	0.0	0.0	0.0	0.0	0.0	--	--	--	--	--	Cellular Component: troponin complex (GO:0005861);; Biological Process: regulation of muscle contraction (GO:0006937);;	K12046|6.4e-53|phu:Phum_PHUM123120|K12046 troponin T, fast skeletal muscle | (RefSeq) Troponin T, putative	--	[Z]	Cytoskeleton	--	Troponin T, skeletal muscle OS=Drosophila melanogaster OX=7227 GN=up PE=1 SV=3	Z	Cytoskeleton	troponin T, skeletal muscle-like, partial [Penaeus vannamei]
ONT.35.42	0	0	0	0	0	0	0.0	0.0	0.0	0.0	0.0	0.0	--	--	--	--	--	Cellular Component: troponin complex (GO:0005861);; Biological Process: regulation of muscle contraction (GO:0006937);;	K12046|5.2e-55|phu:Phum_PHUM123120|K12046 troponin T, fast skeletal muscle | (RefSeq) Troponin T, putative	--	[Z]	Cytoskeleton	Troponin	Troponin T OS=Periplaneta americana OX=6978 GN=TNT PE=2 SV=1	Z	Cytoskeleton	troponin T, skeletal muscle-like, partial [Penaeus vannamei]
ONT.35.43	0	0	0	0	0	0	0	0	0	0	0	0	--	--	--	--	--	Cellular Component: troponin complex (GO:0005861);; Biological Process: regulation of muscle contraction (GO:0006937);;	K12046|2.0e-23|mdl:103570455|K12046 troponin T, fast skeletal muscle | (RefSeq) troponin T, skeletal muscle	--	[Z]	Cytoskeleton	--	Troponin T, skeletal muscle OS=Drosophila melanogaster OX=7227 GN=up PE=1 SV=3	Z	Cytoskeleton	troponin T, skeletal muscle-like, partial [Penaeus vannamei]
ONT.35.44	0	0	0	0	0	0	0.0	0.0	0.0	0.0	0.0	0.0	--	--	--	--	--	Cellular Component: troponin complex (GO:0005861);; Biological Process: regulation of muscle contraction (GO:0006937);;	K12046|3.3e-49|dpe:6598185|K12046 troponin T, fast skeletal muscle | (RefSeq) troponin T, skeletal muscle isoform X1	--	[Z]	Cytoskeleton	Troponin	Troponin T, skeletal muscle OS=Drosophila melanogaster OX=7227 GN=up PE=1 SV=3	Z	Cytoskeleton	troponin T, skeletal muscle-like, partial [Penaeus vannamei]
ONT.35.45	0	0	0	0	0	0	0.0	0.0	0.0	0.0	0.0	0.0	--	--	--	--	--	Cellular Component: troponin complex (GO:0005861);; Biological Process: regulation of muscle contraction (GO:0006937);;	K12046|1.8e-31|acep:105618826|K12046 troponin T, fast skeletal muscle | (RefSeq) troponin T isoform X1	--	[Z]	Cytoskeleton	Troponin	Troponin T, skeletal muscle OS=Drosophila melanogaster OX=7227 GN=up PE=1 SV=3	Z	Cytoskeleton	PREDICTED: troponin T, skeletal muscle-like [Hyalella azteca]
ONT.35.46	0	0	0	0	0	0	0.0	0.0	0.0	0.0	0.0	0.0	--	--	--	--	--	Cellular Component: troponin complex (GO:0005861);; Biological Process: regulation of muscle contraction (GO:0006937);;	K12046|7.8e-37|mdl:103570455|K12046 troponin T, fast skeletal muscle | (RefSeq) troponin T, skeletal muscle	--	[Z]	Cytoskeleton	--	Troponin T, skeletal muscle OS=Drosophila melanogaster OX=7227 GN=up PE=1 SV=3	Z	Cytoskeleton	putative troponin T, skeletal muscle isoform X2, partial [Cotesia chilonis]
ONT.35.47	0	0	0	0	0	0	0.0	0.0	0.0	0.0	0.0	0.0	--	--	--	--	--	Cellular Component: troponin complex (GO:0005861);; Biological Process: regulation of muscle contraction (GO:0006937);;	K12046|6.6e-36|phu:Phum_PHUM123120|K12046 troponin T, fast skeletal muscle | (RefSeq) Troponin T, putative	--	[Z]	Cytoskeleton	--	Troponin T, skeletal muscle OS=Drosophila melanogaster OX=7227 GN=up PE=1 SV=3	Z	Cytoskeleton	troponin T, skeletal muscle-like, partial [Penaeus vannamei]
ONT.35.48	0	0	0	0	0	0	0.0	0.0	0.0	0.0	0.0	0.0	--	--	--	--	--	--	--	--	--	--	--	--	--	--	--
rna-XM_045245012.1	0	0	0	0	0	0	0.0	0.0	0.0	0.0	0.0	0.0	--	--	--	--	--	Cellular Component: troponin complex (GO:0005861);; Biological Process: regulation of muscle contraction (GO:0006937);;	K12046|6.1e-60|mdl:103570455|K12046 troponin T, fast skeletal muscle | (RefSeq) troponin T, skeletal muscle	--	[Z]	Cytoskeleton	Troponin	Troponin T, skeletal muscle OS=Drosophila melanogaster OX=7227 GN=up PE=1 SV=3	--	--	troponin T [Palaemon carinicauda]
rna-XM_045249847.1	0	0	0	0	0	0	0.0	0.0	0.0	0.0	0.0	0.0	--	--	--	--	--	Cellular Component: troponin complex (GO:0005861);; Biological Process: regulation of muscle contraction (GO:0006937);;	K12046|1.1e-64|mdl:103570455|K12046 troponin T, fast skeletal muscle | (RefSeq) troponin T, skeletal muscle	--	[Z]	Cytoskeleton	Troponin	Troponin T, skeletal muscle OS=Drosophila melanogaster OX=7227 GN=up PE=1 SV=3	--	--	troponin T, skeletal muscle-like, partial [Penaeus vannamei]
rna-XM_045250628.1	1	0	0	0	0	0	0.9253	0.0	0.0	0.0	0.0	0.0	--	--	--	--	--	Cellular Component: troponin complex (GO:0005861);; Biological Process: regulation of muscle contraction (GO:0006937);;	K12046|1.2e-60|mdl:103570455|K12046 troponin T, fast skeletal muscle | (RefSeq) troponin T, skeletal muscle	--	[Z]	Cytoskeleton	Troponin	Troponin T, skeletal muscle OS=Drosophila melanogaster OX=7227 GN=up PE=1 SV=3	--	--	troponin T [Palaemon carinicauda]
rna-XM_045251357.1	1	1	0	0	0	0	0.9253	0.9034	0.0	0.0	0.0	0.0	--	--	--	--	--	Cellular Component: troponin complex (GO:0005861);; Biological Process: regulation of muscle contraction (GO:0006937);;	K12046|1.5e-61|phu:Phum_PHUM123120|K12046 troponin T, fast skeletal muscle | (RefSeq) Troponin T, putative	--	[Z]	Cytoskeleton	Troponin	Troponin T OS=Periplaneta americana OX=6978 GN=TNT PE=2 SV=1	--	--	troponin T, skeletal muscle-like, partial [Penaeus vannamei]
rna-XM_045251906.1	2	0	0	0	0	0	1.8507	0.0	0.0	0.0	0.0	0.0	--	--	--	--	--	Cellular Component: troponin complex (GO:0005861);; Biological Process: regulation of muscle contraction (GO:0006937);;	K12046|2.7e-60|phu:Phum_PHUM123120|K12046 troponin T, fast skeletal muscle | (RefSeq) Troponin T, putative	--	[Z]	Cytoskeleton	Troponin	Troponin T OS=Periplaneta americana OX=6978 GN=TNT PE=2 SV=1	--	--	troponin T [Palaemon carinicauda]
rna-XM_045279724.1	12	24	15	13	11	7	11.104	21.6813	13.5347	15.1946	15.4685	9.537	0.537494797974943	0.329149400657456	normal	[M]	Cell wall/membrane/envelope biogenesis	Molecular Function: protein binding (GO:0005515);; Cellular Component: cellular_component (GO:0005575);; Cellular Component: intracellular (GO:0005622);; Cellular Component: cell (GO:0005623);; Cellular Component: cytoplasm (GO:0005737);; Cellular Component: intracellular part (GO:0044424);; Cellular Component: cell part (GO:0044464);;	K22382|5.3e-204|zne:110831524|K22382 WD repeat-containing protein 26 | (RefSeq) WD repeat-containing protein 26 isoform X1	--	[S]	Function unknown	WD domain, G-beta repeat	WD repeat-containing protein 26 homolog OS=Drosophila melanogaster OX=7227 GN=CG7611 PE=1 SV=1	--	--	WD repeat-containing protein 26-like [Penaeus vannamei]
rna-XM_045279821.1	1	1	1	0	0	1	0.9253	0.9034	0.9023	0.0	0.0	1.3624	--	--	--	--	--	Molecular Function: guanyl-nucleotide exchange factor activity (GO:0005085);; Biological Process: intracellular signal transduction (GO:0035556);;	K10631|1.6e-51|obo:105281901|K10631 E3 ubiquitin-protein ligase Topors [EC:2.3.2.27] | (RefSeq) E3 ubiquitin-protein ligase Topors	--	[T]	Signal transduction mechanisms	RhoGEF domain	Guanine exchange factor for Rac 30 OS=Dictyostelium discoideum OX=44689 GN=gxcDD PE=4 SV=3	--	--	FYVE, RhoGEF and PH domain-containing protein 3-like [Penaeus vannamei]
ONT.78.1	0	0	0	0	0	0	0.0	0.0	0.0	0.0	0.0	0.0	--	--	--	[J]	Translation, ribosomal structure and biogenesis	Biological Process: reproduction (GO:0000003);; Biological Process: spliceosomal complex assembly (GO:0000245);; Biological Process: RNA splicing, via transesterification reactions (GO:0000375);; Biological Process: RNA splicing, via transesterification reactions with bulged adenosine as nucleophile (GO:0000377);; Biological Process: regulation of alternative mRNA splicing, via spliceosome (GO:00…	K12897|1.7e-34|dpx:DAPPUDRAFT_299504|K12897 transformer-2 protein | (RefSeq) transformer-2 protein-like protein	Spliceosome (ko03040)	[R]	General function prediction only	--	Transformer-2 sex-determining protein OS=Drosophila virilis OX=7244 GN=tra2 PE=3 SV=1	A	RNA processing and modification	LOW QUALITY PROTEIN: transformer-2 protein homolog alpha-like [Penaeus vannamei]
rna-XM_045279933.1	5	2	6	1	2	2	4.6267	1.8068	5.4139	1.1688	2.8125	2.7249	0.35415343930848	-0.496006044092086	normal	[J]	Translation, ribosomal structure and biogenesis	Biological Process: reproduction (GO:0000003);; Biological Process: spliceosomal complex assembly (GO:0000245);; Biological Process: RNA splicing, via transesterification reactions (GO:0000375);; Biological Process: RNA splicing, via transesterification reactions with bulged adenosine as nucleophile (GO:0000377);; Biological Process: regulation of alternative mRNA splicing, via spliceosome (GO:00…	K12897|2.8e-49|zne:110836267|K12897 transformer-2 protein | (RefSeq) transformer-2 protein homolog alpha-like isoform X1	Spliceosome (ko03040)	[R]	General function prediction only	RNA recognition motif. (a.k.a. RRM, RBD, or RNP domain)	Transformer-2 sex-determining protein OS=Drosophila virilis OX=7244 GN=tra2 PE=3 SV=1	--	--	LOW QUALITY PROTEIN: transformer-2 protein homolog alpha-like [Penaeus vannamei]
rna-XM_045280004.1	3	2	3	0	2	1	2.776	1.8068	2.7069	0.0	2.8125	1.3624	0.35415343930848	-0.496006044092086	normal	[J]	Translation, ribosomal structure and biogenesis	Biological Process: reproduction (GO:0000003);; Biological Process: spliceosomal complex assembly (GO:0000245);; Biological Process: RNA splicing, via transesterification reactions (GO:0000375);; Biological Process: RNA splicing, via transesterification reactions with bulged adenosine as nucleophile (GO:0000377);; Biological Process: regulation of alternative mRNA splicing, via spliceosome (GO:00…	K12897|7.4e-49|zne:110836267|K12897 transformer-2 protein | (RefSeq) transformer-2 protein homolog alpha-like isoform X1	Spliceosome (ko03040)	[R]	General function prediction only	RNA recognition motif. (a.k.a. RRM, RBD, or RNP domain)	Transformer-2 sex-determining protein OS=Drosophila virilis OX=7244 GN=tra2 PE=3 SV=1	--	--	LOW QUALITY PROTEIN: transformer-2 protein homolog alpha-like [Penaeus vannamei]
rna-XM_045280080.1	0	1	0	0	0	1	0.0	0.9034	0.0	0.0	0.0	1.3624	--	--	--	[J]	Translation, ribosomal structure and biogenesis	Biological Process: reproduction (GO:0000003);; Biological Process: spliceosomal complex assembly (GO:0000245);; Biological Process: RNA splicing, via transesterification reactions (GO:0000375);; Biological Process: RNA splicing, via transesterification reactions with bulged adenosine as nucleophile (GO:0000377);; Biological Process: regulation of alternative mRNA splicing, via spliceosome (GO:00…	K12897|5.6e-49|zne:110836267|K12897 transformer-2 protein | (RefSeq) transformer-2 protein homolog alpha-like isoform X1	Spliceosome (ko03040)	[R]	General function prediction only	RNA recognition motif. (a.k.a. RRM, RBD, or RNP domain)	Transformer-2 sex-determining protein OS=Drosophila virilis OX=7244 GN=tra2 PE=3 SV=1	--	--	LOW QUALITY PROTEIN: transformer-2 protein homolog alpha-like [Penaeus vannamei]
ONT.149.2	0	0	0	2	3	0	0.0	0.0	0.0	2.3376	4.2187	0.0	0.167955477951319	-2.1746543241175	normal	--	--	Cellular Component: integral component of membrane (GO:0016021);;	K21956|3.9e-26|dpte:113798493|K21956 DNA damage-regulated autophagy modulator protein 2 | (RefSeq) DNA damage-regulated autophagy modulator protein 2-like	--	[S]	Function unknown	Frag1/DRAM/Sfk1 family	--	S	Function unknown	DNA damage-regulated autophagy modulator protein 2-like [Dermatophagoides pteronyssinus]
rna-XM_045280182.1	0	0	0	9	4	10	0.0	0.0	0.0	10.5194	5.6249	13.6243	0.126889575785718	-2.50750737644404	normal	--	--	Cellular Component: integral component of membrane (GO:0016021);;	K21956|3.8e-35|dpte:113798493|K21956 DNA damage-regulated autophagy modulator protein 2 | (RefSeq) DNA damage-regulated autophagy modulator protein 2-like	--	[S]	Function unknown	Frag1/DRAM/Sfk1 family	--	--	--	PREDICTED: DNA damage-regulated autophagy modulator protein 2-like [Hyalella azteca]
rna-XM_045280310.1	0	0	0	6	3	5	0.0	0.0	0.0	7.0129	4.2187	6.8122	0.167955477951319	-2.1746543241175	normal	--	--	Cellular Component: integral component of membrane (GO:0016021);;	K21956|1.3e-23|dpte:113798493|K21956 DNA damage-regulated autophagy modulator protein 2 | (RefSeq) DNA damage-regulated autophagy modulator protein 2-like	--	--	--	Frag1/DRAM/Sfk1 family	--	--	--	PREDICTED: DNA damage-regulated autophagy modulator protein 2-like [Hyalella azteca]
rna-XM_045280330.1	0	0	0	0	0	0	0	0	0	0	0	0	--	--	--	--	--	Cellular Component: integral component of membrane (GO:0016021);;	K21956|4.4e-19|mdl:103580682|K21956 DNA damage-regulated autophagy modulator protein 2 | (RefSeq) DNA damage-regulated autophagy modulator protein 2	--	[S]	Function unknown	Frag1/DRAM/Sfk1 family	--	--	--	hypothetical protein HAZT_HAZT000111 [Hyalella azteca]
rna-XM_045280387.1	0	0	0	0	1	0	0.0	0.0	0.0	0.0	1.4062	0.0	0.315880271410033	-1.11875301442902	normal	--	--	Cellular Component: integral component of membrane (GO:0016021);;	K21956|4.4e-19|mdl:103580682|K21956 DNA damage-regulated autophagy modulator protein 2 | (RefSeq) DNA damage-regulated autophagy modulator protein 2	--	[S]	Function unknown	Frag1/DRAM/Sfk1 family	--	--	--	hypothetical protein HAZT_HAZT000111 [Hyalella azteca]
ONT.33.1	57	58	55	9	10	15	52.7441	52.3964	49.6273	10.5194	14.0623	20.4365	0.433675935125157	1.6800121759685	normal	--	--	--	--	--	--	--	--	--	--	--	uncharacterized protein LOC113819967 [Penaeus vannamei]
ONT.33.2	3	0	1	1	0	0	2.776	0.0	0.9023	1.1688	0.0	0.0	--	--	--	--	--	--	--	--	--	--	--	--	--	--	uncharacterized protein LOC113819967 [Penaeus vannamei]
ONT.33.3	6	10	11	6	1	3	5.552	9.0339	9.9255	7.0129	1.4062	4.0873	0.242111123257974	1.85443712705484	normal	--	--	--	--	--	--	--	--	--	--	--	uncharacterized protein LOC113819967 [Penaeus vannamei]
rna-XM_045280705.1	6	4	7	0	0	3	5.552	3.6135	6.3162	0.0	0.0	4.0873	0.244573780776119	1.90345595831907	normal	--	--	--	--	--	--	--	--	--	--	--	uncharacterized protein LOC113824637 isoform X2 [Penaeus vannamei]
rna-XM_045280670.1	2	4	1	1	0	1	1.8507	3.6135	0.9023	1.1688	0.0	1.3624	0.244573780776119	1.90345595831907	normal	--	--	Biological Process: regulation of cyclin-dependent protein serine/threonine kinase activity (GO:0000079);; Molecular Function: protein kinase binding (GO:0019901);;	K12491|2.0e-09|ptr:100610757|K12491 Arf-GAP with GTPase, ANK repeat and PH domain-containing protein 1/3/4/5/6/9/11 | (RefSeq) LOW QUALITY PROTEIN: arf-GAP with GTPase, ANK repeat and PH domain-containing protein 4-like	Endocytosis (ko04144)	[R]	General function prediction only	Cyclin, N-terminal domain	Cyclin-Y OS=Caenorhabditis elegans OX=6239 GN=cyy-1 PE=1 SV=3	--	--	cyclin Y [Penaeus monodon]
rna-XM_045280784.1	696	704	694	2537	2067	2105	644.0336	635.984	626.2057	2965.2919	2906.6783	2867.9177	0.900317440681423	-2.32522344072353	normal	[J]	Translation, ribosomal structure and biogenesis	Molecular Function: structural constituent of ribosome (GO:0003735);; Biological Process: translation (GO:0006412);; Cellular Component: small ribosomal subunit (GO:0015935);;	K02969|1.2e-46|myi:110441818|K02969 small subunit ribosomal protein S20e | (RefSeq) 40S ribosomal protein S20	Ribosome (ko03010)	[J]	Translation, ribosomal structure and biogenesis	Ribosomal protein S10p/S20e	40S ribosomal protein S20 OS=Drosophila melanogaster OX=7227 GN=RpS20 PE=1 SV=1	--	--	40S ribosomal protein S20 [Procambarus clarkii]
rna-XM_045280912.1	17	22	21	23	21	27	15.7307	19.8745	18.9486	26.8828	29.5308	36.7856	0.573697513162715	-0.671432543465543	normal	--	--	Biological Process: spliceosomal complex assembly (GO:0000245);; Molecular Function: mRNA binding (GO:0003729);;	K12828|0.0e+00|bim:100748439|K12828 splicing factor 3B subunit 1 | (RefSeq) splicing factor 3B subunit 1 isoform X1	Spliceosome (ko03040)	[A]	RNA processing and modification	Splicing factor 3B subunit 1	--	--	--	splicing factor 3B subunit 1-like isoform X1 [Penaeus vannamei]
rna-XM_045281022.1	0	0	0	0	0	0	0.0	0.0	0.0	0.0	0.0	0.0	--	--	--	--	--	Cellular Component: integral component of membrane (GO:0016021);;	--	--	--	--	--	--	--	--	putative WW domain-binding protein 11 isoform X2 [Penaeus vannamei]
rna-XM_045281106.1	0	0	0	1	0	0	0.0	0.0	0.0	1.1688	0.0	0.0	--	--	--	--	--	Cellular Component: integral component of membrane (GO:0016021);;	--	--	--	--	--	--	--	--	putative WW domain-binding protein 11 isoform X2 [Penaeus vannamei]
rna-XM_045281218.1	2	1	2	0	0	1	1.8507	0.9034	1.8046	0.0	0.0	1.3624	--	--	--	[J]	Translation, ribosomal structure and biogenesis	Molecular Function: structural constituent of ribosome (GO:0003735);; Cellular Component: ribosome (GO:0005840);; Biological Process: translation (GO:0006412);;	K02956|7.3e-38|zne:110830338|K02956 small subunit ribosomal protein S15 | (RefSeq) 28S ribosomal protein S15, mitochondrial	Ribosome (ko03010)	[J]	Translation, ribosomal structure and biogenesis	Ribosomal protein S15	28S ribosomal protein S15, mitochondrial OS=Drosophila melanogaster OX=7227 GN=bonsai PE=2 SV=2	--	--	28S ribosomal protein S15, mitochondrial-like [Penaeus vannamei]
rna-XM_045281309.1	0	0	0	1	2	0	0.0	0.0	0.0	1.1688	2.8125	0.0	0.227744758874642	-1.74122268161153	normal	--	--	Cellular Component: integral component of membrane (GO:0016021);;	K12386|7.8e-61|zne:110827676|K12386 cystinosin | (RefSeq) uncharacterized protein LOC110827676 isoform X1	Lysosome (ko04142)	--	--	--	--	--	--	uncharacterized protein LOC113802789 [Penaeus vannamei]
rna-XM_045281433.1	2	2	1	1	3	5	1.8507	1.8068	0.9023	1.1688	4.2187	6.8122	0.329482700995963	-0.929437686598062	normal	[T]	Signal transduction mechanisms	Molecular Function: protein tyrosine phosphatase activity (GO:0004725);; Molecular Function: protein tyrosine/serine/threonine phosphatase activity (GO:0008138);;	K18078|2.3e-160|zne:110831148|K18078 protein tyrosine phosphatase domain-containing protein 1 [EC:3.1.3.-] | (RefSeq) protein tyrosine phosphatase domain-containing protein 1-like	--	[V]	Defense mechanisms	Dual specificity phosphatase, catalytic domain	Tyrosine-protein phosphatase cdc-14 OS=Caenorhabditis elegans OX=6239 GN=cdc-14 PE=1 SV=3	--	--	Protein tyrosine phosphatase domain-containing protein 1 [Penaeus vannamei]
rna-XM_045281919.1	0	0	0	0	0	0	0.0	0.0	0.0	0.0	0.0	0.0	--	--	--	--	--	--	K20404|1.9e-15|epa:110232609|K20404 DEP domain-containing protein 5 | (RefSeq) GATOR complex protein DEPDC5 isoform X1	mTOR signaling pathway (ko04150)	--	--	--	--	--	--	hypothetical protein FJT64_014062 [Amphibalanus amphitrite]
rna-XM_045281568.1	1	2	0	0	0	0	0.9253	1.8068	0.0	0.0	0.0	0.0	0.321940800659857	1.24521663751944	normal	--	--	--	--	--	--	--	Collagen triple helix repeat (20 copies)	--	--	--	--
ONT.84.1	0	0	0	0	0	0	0.0	0.0	0.0	0.0	0.0	0.0	--	--	--	--	--	Cellular Component: collagen trimer (GO:0005581);;	--	--	--	--	Collagen triple helix repeat (20 copies)	--	--	--	collagen alpha-1(XVI) chain [Penaeus vannamei]
rna-XM_045281780.1	0	0	0	0	0	1	0.0	0.0	0.0	0.0	0.0	1.3624	--	--	--	--	--	Cellular Component: collagen trimer (GO:0005581);;	--	--	--	--	Collagen triple helix repeat (20 copies)	--	--	--	collagen alpha-1(XVI) chain [Penaeus vannamei]
ONT.85.1	3	2	0	0	0	0	2.776	1.8068	0.0	0.0	0.0	0.0	0.321940800659857	1.24521663751944	normal	[G]	Carbohydrate transport and metabolism	Cellular Component: integral component of membrane (GO:0016021);; Molecular Function: transmembrane transporter activity (GO:0022857);;	K08171|2.2e-61|dpx:DAPPUDRAFT_210350|K08171 MFS transporter, OPA family, solute carrier family 37 (glycerol-6-phosphate transporter), member 4 | (RefSeq) hypothetical protein	--	[G]	Carbohydrate transport and metabolism	Major Facilitator Superfamily;; Sugar (and other) transporter	--	G	Carbohydrate transport and metabolism	Glucose-6-phosphate translocase [Penaeus vannamei]
ONT.85.2	0	0	0	0	0	0	0.0	0.0	0.0	0.0	0.0	0.0	--	--	--	[G]	Carbohydrate transport and metabolism	Cellular Component: integral component of membrane (GO:0016021);; Molecular Function: transmembrane transporter activity (GO:0022857);;	K08171|2.6e-61|dpx:DAPPUDRAFT_210350|K08171 MFS transporter, OPA family, solute carrier family 37 (glycerol-6-phosphate transporter), member 4 | (RefSeq) hypothetical protein	--	[G]	Carbohydrate transport and metabolism	Major Facilitator Superfamily;; Sugar (and other) transporter	--	G	Carbohydrate transport and metabolism	Glucose-6-phosphate translocase [Penaeus vannamei]
rna-XM_045281920.1	0	0	0	0	1	1	0.0	0.0	0.0	0.0	1.4062	1.3624	0.315880271410033	-1.11875301442902	normal	[G]	Carbohydrate transport and metabolism	Cellular Component: integral component of membrane (GO:0016021);; Molecular Function: transmembrane transporter activity (GO:0022857);;	K08171|4.3e-46|dpx:DAPPUDRAFT_210350|K08171 MFS transporter, OPA family, solute carrier family 37 (glycerol-6-phosphate transporter), member 4 | (RefSeq) hypothetical protein	--	[G]	Carbohydrate transport and metabolism	Major Facilitator Superfamily	--	--	--	Glucose-6-phosphate translocase [Penaeus vannamei]
rna-XM_045282040.1	0	0	0	3	0	2	0.0	0.0	0.0	3.5065	0.0	2.7249	--	--	--	[J]	Translation, ribosomal structure and biogenesis	Molecular Function: RNA binding (GO:0003723);; Molecular Function: methyltransferase activity (GO:0008168);; Cellular Component: integral component of membrane (GO:0016021);; Biological Process: methylation (GO:0032259);;	K14835|5.4e-07|sfm:108924247|K14835 25S rRNA (cytosine2870-C5)-methyltransferase [EC:2.1.1.310] | (RefSeq) nop2; probable 28S rRNA (cytosine(4447)-C(5))-methyltransferase	--	--	--	16S rRNA methyltransferase RsmB/F	--	--	--	hypothetical protein BOX15_Mlig025645g1, partial [Macrostomum lignano]
ONT.157.1	0	0	0	0	0	0	0	0	0	0	0	0	--	--	--	--	--	Molecular Function: guanyl-nucleotide exchange factor activity (GO:0005085);; Biological Process: small GTPase mediated signal transduction (GO:0007264);;	K13708|1.4e-98|zne:110826636|K13708 dedicator of cytokinesis protein 1 | (RefSeq) dedicator of cytokinesis protein 1 isoform X1	--	[T]	Signal transduction mechanisms	DOCK N-terminus;; C2 domain in Dock180 and Zizimin proteins;; C2 domain in Dock180 and Zizimin proteins	--	T	Signal transduction mechanisms	LOW QUALITY PROTEIN: dedicator of cytokinesis protein 2-like [Penaeus vannamei]
ONT.157.2	0	2	2	1	4	2	0.0	1.8068	1.8046	1.1688	5.6249	2.7249	0.300214686908235	-1.2622907389246	normal	--	--	Molecular Function: guanyl-nucleotide exchange factor activity (GO:0005085);; Biological Process: small GTPase mediated signal transduction (GO:0007264);;	K13708|2.8e-131|zne:110826636|K13708 dedicator of cytokinesis protein 1 | (RefSeq) dedicator of cytokinesis protein 1 isoform X1	--	[T]	Signal transduction mechanisms	DOCK N-terminus;; C2 domain in Dock180 and Zizimin proteins;; C2 domain in Dock180 and Zizimin proteins	--	T	Signal transduction mechanisms	LOW QUALITY PROTEIN: dedicator of cytokinesis protein 2-like [Penaeus vannamei]
rna-XM_045282169.1	36	38	30	13	11	11	33.3121	34.3287	27.0694	15.1946	15.4685	14.9867	0.517340654454109	0.961322468160834	normal	--	--	Molecular Function: guanyl-nucleotide exchange factor activity (GO:0005085);; Biological Process: small GTPase mediated signal transduction (GO:0007264);;	K13708|0.0e+00|zne:110826636|K13708 dedicator of cytokinesis protein 1 | (RefSeq) dedicator of cytokinesis protein 1 isoform X1	--	[T]	Signal transduction mechanisms	Dock homology region 2	--	--	--	LOW QUALITY PROTEIN: dedicator of cytokinesis protein 2-like [Penaeus vannamei]
rna-XM_045282384.1	19	18	14	11	8	4	17.5814	16.261	12.6324	12.857	11.2498	5.4497	0.4920117137135	0.36240773755375	normal	--	--	Cellular Component: synapse (GO:0045202);; Biological Process: synapse organization (GO:0050808);;	K19931|4.4e-19|xla:108705383|K19931 protein lin-7 | (RefSeq) protein lin-7 homolog B-like	--	[R]	General function prediction only	SAM domain (Sterile alpha motif)	Liprin-alpha OS=Caenorhabditis elegans OX=6239 GN=syd-2 PE=1 SV=1	--	--	liprin-alpha-1-like [Penaeus vannamei]
rna-XM_045282515.1	0	0	0	0	0	1	0.0	0.0	0.0	0.0	0.0	1.3624	--	--	--	--	--	Molecular Function: protein binding (GO:0005515);;	K20175|5.7e-85|nvi:100124022|K20175 ankyrin repeat domain-containing protein 27 | (RefSeq) ankyrin repeat domain-containing protein 27 isoform X1	--	--	--	Ankyrin repeats (many copies)	--	--	--	ankyrin repeat domain-containing protein 27-like [Penaeus vannamei]
rna-XM_045283143.1	1	0	0	0	0	0	0.9253	0.0	0.0	0.0	0.0	0.0	--	--	--	--	--	Biological Process: carbohydrate metabolic process (GO:0005975);; Biological Process: protein glycosylation (GO:0006486);; Molecular Function: galactoside 2-alpha-L-fucosyltransferase activity (GO:0008107);; Cellular Component: integral component of membrane (GO:0016021);; Cellular Component: Golgi cisterna membrane (GO:0032580);;	K00718|2.1e-21|zne:110834024|K00718 galactoside 2-L-fucosyltransferase 1/2 [EC:2.4.1.69] | (RefSeq) galactoside 2-alpha-L-fucosyltransferase 2-like	Glycosphingolipid biosynthesis - lacto and neolacto series (ko00601);; Glycosphingolipid biosynthesis - globo and isoglobo series (ko00603)	--	--	Glycosyl transferase family 11	--	--	--	galactoside 2-alpha-L-fucosyltransferase 1-like [Penaeus vannamei]
ONT.159.1	0	0	0	0	0	0	0	0	0	0	0	0	--	--	--	--	--	Biological Process: snRNA processing (GO:0016180);; Cellular Component: integrator complex (GO:0032039);;	K13147|7.5e-46|zne:110826891|K13147 integrator complex subunit 10 | (RefSeq) integrator complex subunit 10 isoform X1	--	--	--	--	--	S	Function unknown	integrator complex subunit 10-like [Penaeus vannamei]
ONT.159.2	0	0	0	0	0	0	0	0	0	0	0	0	--	--	--	--	--	Biological Process: snRNA processing (GO:0016180);; Cellular Component: integrator complex (GO:0032039);;	K13147|5.7e-46|zne:110826891|K13147 integrator complex subunit 10 | (RefSeq) integrator complex subunit 10 isoform X1	--	--	--	--	--	S	Function unknown	integrator complex subunit 10-like [Penaeus vannamei]
ONT.159.3	0	0	0	2	0	0	0.0	0.0	0.0	2.3376	0.0	0.0	--	--	--	--	--	Biological Process: snRNA processing (GO:0016180);; Cellular Component: integrator complex (GO:0032039);;	K13147|6.2e-46|zne:110826891|K13147 integrator complex subunit 10 | (RefSeq) integrator complex subunit 10 isoform X1	--	--	--	--	--	S	Function unknown	integrator complex subunit 10-like [Penaeus vannamei]
rna-XM_045282765.1	11	13	14	15	4	12	10.1787	11.744	12.6324	17.5323	5.6249	16.3492	0.399901299691481	0.801162151242216	normal	--	--	Biological Process: snRNA processing (GO:0016180);; Cellular Component: integrator complex (GO:0032039);;	K13147|6.7e-118|zne:110826891|K13147 integrator complex subunit 10 | (RefSeq) integrator complex subunit 10 isoform X1	--	--	--	--	--	--	--	integrator complex subunit 10-like [Penaeus vannamei]
ONT.160.1	0	0	0	0	0	0	0	0	0	0	0	0	--	--	--	--	--	--	--	--	--	--	--	--	--	--	--
rna-XM_045282884.1	1	3	2	3	4	1	0.9253	2.7102	1.8046	3.5065	5.6249	1.3624	0.346312021776855	-0.895951484355433	normal	[QV]	Secondary metabolites biosynthesis, transport and catabolism;; Defense mechanisms	Molecular Function: monooxygenase activity (GO:0004497);; Molecular Function: iron ion binding (GO:0005506);; Cellular Component: integral component of membrane (GO:0016021);; Molecular Function: oxidoreductase activity, acting on paired donors, with incorporation or reduction of molecular oxygen (GO:0016705);; Molecular Function: heme binding (GO:0020037);;	K14999|8.5e-105|zne:110829318|K14999 cytochrome P450 family 6 [EC:1.14.-.-] | (RefSeq) cytochrome P450 6k1-like	--	[Q]	Secondary metabolites biosynthesis, transport and catabolism	Cytochrome P450	Cytochrome P450 9e2 OS=Blattella germanica OX=6973 GN=CYP9E2 PE=2 SV=1	--	--	probable cytochrome P450 6a14 [Penaeus vannamei]
rna-XM_045282969.1	1	2	0	1	0	1	0.9253	1.8068	0.0	1.1688	0.0	1.3624	0.321940800659857	1.24521663751944	normal	[QV]	Secondary metabolites biosynthesis, transport and catabolism;; Defense mechanisms	Molecular Function: monooxygenase activity (GO:0004497);; Molecular Function: iron ion binding (GO:0005506);; Cellular Component: integral component of membrane (GO:0016021);; Molecular Function: oxidoreductase activity, acting on paired donors, with incorporation or reduction of molecular oxygen (GO:0016705);; Molecular Function: heme binding (GO:0020037);;	K14999|4.0e-89|zne:110829318|K14999 cytochrome P450 family 6 [EC:1.14.-.-] | (RefSeq) cytochrome P450 6k1-like	--	[Q]	Secondary metabolites biosynthesis, transport and catabolism	Cytochrome P450	Cytochrome P450 9e2 OS=Blattella germanica OX=6973 GN=CYP9E2 PE=2 SV=1	--	--	cytochrome P450 CYP6BD10v2 [Penaeus vannamei]
ONT.87.2	46	54	74	10	9	14	42.5654	48.7829	66.7712	11.6882	12.6561	19.074	0.413548907576506	1.71899071286747	normal	--	--	Cellular Component: cellular_component (GO:0005575);; Cellular Component: intracellular (GO:0005622);; Cellular Component: cell (GO:0005623);; Cellular Component: cytoplasm (GO:0005737);; Cellular Component: mitochondrion (GO:0005739);; Biological Process: organelle organization (GO:0006996);; Biological Process: mitochondrion organization (GO:0007005);; Biological Process: biological_process (GO…	K22758|1.3e-16|dvi:6636106|K22758 coiled-coil-helix-coiled-coil-helix domain-containing protein 2 | (RefSeq) coiled-coil-helix-coiled-coil-helix domain-containing protein 2 isoform X1	--	[S]	Function unknown	CHCH domain	Hemiasterlin resistant protein 1 OS=Caenorhabditis elegans OX=6239 GN=har-1 PE=4 SV=1	S	Function unknown	coiled-coil-helix-coiled-coil-helix domain-containing protein 10, mitochondrial-like [Penaeus vannamei]
rna-XM_045283102.1	34	37	42	11	4	15	31.4614	33.4253	37.8972	12.857	5.6249	20.4365	0.261045742499685	2.21249836156535	normal	--	--	Cellular Component: cellular_component (GO:0005575);; Cellular Component: intracellular (GO:0005622);; Cellular Component: cell (GO:0005623);; Cellular Component: cytoplasm (GO:0005737);; Cellular Component: mitochondrion (GO:0005739);; Biological Process: organelle organization (GO:0006996);; Biological Process: mitochondrion organization (GO:0007005);; Biological Process: biological_process (GO…	K22758|1.1e-16|dvi:6636106|K22758 coiled-coil-helix-coiled-coil-helix domain-containing protein 2 | (RefSeq) coiled-coil-helix-coiled-coil-helix domain-containing protein 2 isoform X1	--	[S]	Function unknown	CHCH domain	Hemiasterlin resistant protein 1 OS=Caenorhabditis elegans OX=6239 GN=har-1 PE=4 SV=1	--	--	coiled-coil-helix-coiled-coil-helix domain-containing protein 10, mitochondrial-like [Penaeus vannamei]
rna-XM_045283224.1	76	76	66	40	31	18	70.3255	68.6574	59.5527	46.7527	43.5931	24.5238	0.700589645101034	0.508260204120979	normal	[S]	Function unknown	Biological Process: reproduction (GO:0000003);; Biological Process: negative regulation of transcription from RNA polymerase II promoter (GO:0000122);; Biological Process: cell morphogenesis (GO:0000902);; Biological Process: cell morphogenesis involved in differentiation (GO:0000904);; Biological Process: ameboidal-type cell migration (GO:0001667);; Biological Process: morphogenesis of an epithe…	K14437|0.0e+00|tca:659010|K14437 chromodomain-helicase-DNA-binding protein 7 [EC:3.6.4.12] | (RefSeq) chromodomain-helicase-DNA-binding protein 7	--	[K]	Transcription	SNF2 family N-terminal domain	Chromodomain-helicase-DNA-binding protein 1 OS=Drosophila melanogaster OX=7227 GN=Chd1 PE=1 SV=1	--	--	PREDICTED: chromodomain-helicase-DNA-binding protein 7-like isoform X3 [Hyalella azteca]
rna-XM_045283322.1	0	0	0	1	0	0	0.0	0.0	0.0	1.1688	0.0	0.0	--	--	--	--	--	Cellular Component: ubiquitin ligase complex (GO:0000151);; Molecular Function: protein binding (GO:0005515);; Cellular Component: cellular_component (GO:0005575);; Cellular Component: intracellular (GO:0005622);; Cellular Component: cell (GO:0005623);; Cellular Component: cullin-RING ubiquitin ligase complex (GO:0031461);; Cellular Component: Cul3-RING ubiquitin ligase complex (GO:0031463);; Cel…	K10463|4.7e-187|phu:Phum_PHUM000260|K10463 kelch-like protein 26 | (RefSeq) hypothetical protein	--	[R]	General function prediction only	Kelch motif	Ring canal kelch protein OS=Drosophila melanogaster OX=7227 GN=kel PE=1 SV=4	--	--	Kelch-like protein 26 [Penaeus vannamei]
rna-XM_045283445.1	4	5	10	4	3	6	3.7013	4.5169	9.0231	4.6753	4.2187	8.1746	0.389689865375767	-0.0285355861206479	normal	--	--	Biological Process: reproduction (GO:0000003);; Biological Process: negative regulation of transcription from RNA polymerase II promoter (GO:0000122);; Biological Process: cell morphogenesis (GO:0000902);; Biological Process: cell morphogenesis involved in differentiation (GO:0000904);; Biological Process: ameboidal-type cell migration (GO:0001667);; Biological Process: morphogenesis of an epithe…	K14437|1.7e-09|nvi:100119051|K14437 chromodomain-helicase-DNA-binding protein 7 [EC:3.6.4.12] | (RefSeq) chromodomain-helicase-DNA-binding protein 7 isoform X1	--	--	--	--	--	--	--	chromodomain-helicase-DNA-binding protein 7-like [Penaeus vannamei]
rna-XM_045249689.1	0	0	0	0	0	0	0	0	0	0	0	0	--	--	--	--	--	--	--	--	--	--	--	--	--	--	--
rna-XM_045249701.1	0	0	0	0	0	0	0	0	0	0	0	0	--	--	--	--	--	--	--	--	--	--	DDE superfamily endonuclease	--	--	--	hypothetical protein C0J52_25590 [Blattella germanica]
rna-XM_045249709.1	0	0	0	0	0	0	0	0	0	0	0	0	--	--	--	--	--	--	K10841|1.3e-32|csab:103215829|K10841 DNA excision repair protein ERCC-6 | (RefSeq) DNA excision repair protein ERCC-6	Nucleotide excision repair (ko03420)	--	--	Transposase IS4	--	--	--	hypothetical protein OCBIM_22023657mg, partial [Octopus bimaculoides]
rna-XM_045249717.1	0	0	0	0	0	0	0	0	0	0	0	0	--	--	--	--	--	--	--	--	--	--	Myb/SANT-like DNA-binding domain	--	--	--	uncharacterized protein LOC113815870 isoform X2 [Penaeus vannamei]
rna-XM_045249729.1	0	0	0	0	0	0	0	0	0	0	0	0	--	--	--	--	--	--	--	--	--	--	--	--	--	--	zinc finger BED domain-containing protein 5-like [Sipha flava]
rna-XM_045249739.1	0	0	0	2	0	1	0.0	0.0	0.0	2.3376	0.0	1.3624	--	--	--	--	--	Molecular Function: nucleic acid binding (GO:0003676);; Molecular Function: RNA-DNA hybrid ribonuclease activity (GO:0004523);; Biological Process: DNA integration (GO:0015074);;	K23386|3.6e-52|hmg:105849375|K23386 PWWP domain-containing DNA repair factor 3 | (RefSeq) uncharacterized LOC105849375	--	--	--	Reverse transcriptase-like	--	--	--	Retrovirus-related Pol polyprotein from transposon 297 [Amphibalanus amphitrite]
rna-XM_045249767.1	0	0	0	0	0	0	0	0	0	0	0	0	--	--	--	--	--	Molecular Function: transcription factor activity, sequence-specific DNA binding (GO:0003700);; Biological Process: regulation of transcription, DNA-templated (GO:0006355);;	K09229|3.0e-15|amj:102562929|K09229 KRAB and SCAN domains-containing zinc finger protein | (RefSeq) zinc finger protein 271	--	--	--	SCAN domain	--	--	--	uncharacterized protein LOC113808859 [Penaeus vannamei]
rna-XM_045249779.1	0	0	0	3	0	1	0.0	0.0	0.0	3.5065	0.0	1.3624	--	--	--	--	--	--	K08399|8.8e-36|sfm:108918247|K08399 leucine-rich repeat-containing G protein-coupled receptor 6 | (RefSeq) leucine-rich repeat-containing G-protein coupled receptor 6-like	Wnt signaling pathway (ko04310)	[R]	General function prediction only	RNase H-like domain found in reverse transcriptase	--	--	--	hypothetical protein C7M84_017482 [Penaeus vannamei]
rna-XM_045249795.1	0	0	0	2	1	0	0.0	0.0	0.0	2.3376	1.4062	0.0	0.315880271410033	-1.11875301442902	normal	--	--	Molecular Function: nucleic acid binding (GO:0003676);; Biological Process: DNA integration (GO:0015074);;	K00432|8.8e-44|spu:105437350|K00432 glutathione peroxidase [EC:1.11.1.9] | (RefSeq) glutathione peroxidase 7-like	Glutathione metabolism (ko00480);; Arachidonic acid metabolism (ko00590)	[R]	General function prediction only	Integrase zinc binding domain	--	--	--	LOW QUALITY PROTEIN: uncharacterized protein K02A2.6-like [Penaeus vannamei]
rna-XM_045249810.1	0	0	0	0	0	0	0	0	0	0	0	0	--	--	--	--	--	Molecular Function: microtubule motor activity (GO:0003777);; Molecular Function: ATP binding (GO:0005524);; Biological Process: microtubule-based movement (GO:0007018);; Molecular Function: microtubule binding (GO:0008017);;	K10392|2.8e-48|pcan:112558041|K10392 kinesin family member 1 | (RefSeq) kinesin-like protein KIF28P	--	[Z]	Cytoskeleton	Kinesin motor domain	Kinesin-related protein 1 OS=Dictyostelium discoideum OX=44689 GN=kif1 PE=1 SV=1	--	--	kinesin-like protein KIF28P [Pomacea canaliculata]
rna-XM_045249824.1	0	0	0	0	0	0	0	0	0	0	0	0	--	--	--	--	--	Molecular Function: microtubule motor activity (GO:0003777);; Molecular Function: ATP binding (GO:0005524);; Biological Process: microtubule-based movement (GO:0007018);; Molecular Function: microtubule binding (GO:0008017);;	K10392|2.9e-95|pcan:112558041|K10392 kinesin family member 1 | (RefSeq) kinesin-like protein KIF28P	--	[Z]	Cytoskeleton	Kinesin motor domain	Kinesin-related protein 1 OS=Dictyostelium discoideum OX=44689 GN=kif1 PE=1 SV=1	--	--	LOW QUALITY PROTEIN: kinesin-like protein KIF28P [Penaeus vannamei]
rna-XM_045249835.1	0	0	0	0	0	0	0	0	0	0	0	0	--	--	--	--	--	Cellular Component: integral component of membrane (GO:0016021);;	--	--	--	--	--	--	--	--	hypothetical protein C7M84_001252 [Penaeus vannamei]
rna-XM_045249849.1	0	0	0	0	0	0	0	0	0	0	0	0	--	--	--	[J]	Translation, ribosomal structure and biogenesis	Molecular Function: nucleic acid binding (GO:0003676);; Molecular Function: helicase activity (GO:0004386);; Molecular Function: ATP binding (GO:0005524);;	K20099|5.9e-79|zne:110838014|K20099 ATP-dependent RNA helicase YTHDC2 [EC:3.6.4.13] | (RefSeq) probable ATP-dependent RNA helicase YTHDC2	--	[A]	RNA processing and modification	Helicase conserved C-terminal domain	Dosage compensation regulator OS=Drosophila melanogaster OX=7227 GN=mle PE=1 SV=2	--	--	3'-5' RNA helicase YTHDC2-like [Penaeus vannamei]
rna-XM_045249872.1	0	0	0	0	0	0	0	0	0	0	0	0	--	--	--	--	--	--	K04613|1.2e-34|gja:107118594|K04613 vomeronasal 2 receptor | (RefSeq) vomeronasal type-2 receptor 26-like	--	[R]	General function prediction only	Reverse transcriptase (RNA-dependent DNA polymerase)	Uncharacterized protein K02A2.6 OS=Caenorhabditis elegans OX=6239 GN=K02A2.6 PE=4 SV=1	--	--	PREDICTED: uncharacterized protein K02A2.6-like [Priapulus caudatus]
rna-XM_045249897.1	0	0	0	1	0	0	0.0	0.0	0.0	1.1688	0.0	0.0	--	--	--	--	--	Molecular Function: protein dimerization activity (GO:0046983);;	K08209|3.3e-60|tru:101067890|K08209 MFS transporter, OCT family, solute carrier family 22 (organic cation transporter), member 13 | (RefSeq) solute carrier family 22 member 13-like isoform X1	--	--	--	Domain of unknown function (DUF4371)	--	--	--	general transcription factor II-I repeat domain-containing protein 2A-like [Sipha flava]
rna-XM_045249922.1	0	0	0	0	0	0	0	0	0	0	0	0	--	--	--	--	--	--	--	--	--	--	--	--	--	--	--
rna-XM_045249936.1	0	0	0	10	10	13	0.0	0.0	0.0	11.6882	14.0623	17.7116	0.0352840695605061	-3.66856383796855	normal	--	--	--	K11491|3.9e-11|epa:110251095|K11491 condensin-2 complex subunit D3 | (RefSeq) condensin-2 complex subunit D3	--	[R]	General function prediction only	--	--	--	--	uncharacterized protein LOC113813281 [Penaeus vannamei]
rna-XM_045249947.1	1	0	0	0	0	0	0.9253	0.0	0.0	0.0	0.0	0.0	--	--	--	--	--	Cellular Component: nucleus (GO:0005634);; Molecular Function: histone methyltransferase activity (H3-K79 specific) (GO:0031151);; Biological Process: regulation of cell cycle (GO:0051726);;	--	--	--	--	--	--	--	--	leucine-rich repeat extensin-like protein 3 [Penaeus vannamei]
rna-XM_045249960.1	1	0	0	0	0	0	0.9253	0.0	0.0	0.0	0.0	0.0	--	--	--	[T]	Signal transduction mechanisms	Molecular Function: non-membrane spanning protein tyrosine kinase activity (GO:0004715);; Molecular Function: ATP binding (GO:0005524);;	K05704|2.3e-110|api:100160649|K05704 tyrosine-protein kinase Src [EC:2.7.10.2] | (RefSeq) tyrosine-protein kinase Src64B	MAPK signaling pathway - fly (ko04013);; Mitophagy - animal (ko04137);; Endocytosis (ko04144)	[T]	Signal transduction mechanisms	Protein tyrosine and serine/threonine kinase	Tyrosine-protein kinase Src64B OS=Drosophila melanogaster OX=7227 GN=Src64B PE=1 SV=3	--	--	LOW QUALITY PROTEIN: tyrosine-protein kinase Src64B-like [Penaeus vannamei]
ONT.182.1	46	63	55	13	11	5	42.5654	56.9133	49.6273	15.1946	15.4685	6.8122	0.449373087896577	1.66934594904425	normal	--	--	Molecular Function: single-stranded DNA binding (GO:0003697);; Biological Process: DNA replication (GO:0006260);; Cellular Component: integral component of membrane (GO:0016021);;	--	--	--	--	Zinc finger, C2H2 type;; Zinc-finger double domain;; C2H2-type zinc finger;; zinc-finger C2H2-type;; Zinc-finger double-stranded RNA-binding;; Ubiquitin-Binding Zinc Finger;; Zinc ribbon domain;; C2H2-type zinc finger;; LYAR-type C2HC zinc finger;; XPA protein N-terminal;; Transcription factor S-II (TFIIS);; Zinc-finger of C2H2 type;; Zinc finger, C2H2 type;; C2H2-type zinc finger;; Zinc-finger d…	--	T	Signal transduction mechanisms	--
ONT.182.2	9	12	12	4	5	4	8.328	10.8406	10.8278	4.6753	7.0312	5.4497	0.434716339702051	0.427495632768218	normal	--	--	Molecular Function: single-stranded DNA binding (GO:0003697);; Biological Process: DNA replication (GO:0006260);; Cellular Component: integral component of membrane (GO:0016021);;	--	--	--	--	--	--	--	--	--
rna-XM_045249985.1	1	0	1	0	0	0	0.9253	0.0	0.9023	0.0	0.0	0.0	--	--	--	--	--	Molecular Function: nucleic acid binding (GO:0003676);;	--	--	--	--	Zinc-finger double domain	--	--	--	--
ONT.184.1	20	21	17	0	0	1	18.5067	18.9711	15.3393	0.0	0.0	1.3624	0.0623726793585485	3.94398558893361	normal	--	--	--	--	--	--	--	--	--	--	--	--
ONT.184.2	451	382	389	0	0	0	417.3264	345.0936	351.0	0.0	0.0	0.0	0.00127808590488532	8.03767555599989	up	--	--	--	--	--	--	--	--	--	--	--	--
ONT.184.3	19	14	21	0	0	0	17.5814	12.6474	18.9486	0.0	0.0	0.0	0.0956742463707113	3.40514695917505	normal	--	--	--	--	--	--	--	--	--	--	--	--
ONT.184.4	109	112	94	0	0	0	100.8616	101.1793	84.8175	0.0	0.0	0.0	0.00727643977728354	6.28077676098849	up	--	--	--	--	--	--	--	--	--	--	--	--
rna-XM_045249998.1	0	1	0	0	0	0	0.0	0.9034	0.0	0.0	0.0	0.0	--	--	--	--	--	--	--	--	--	--	--	--	--	--	--
rna-XM_045250011.1	1	0	0	0	0	0	0.9253	0.0	0.0	0.0	0.0	0.0	--	--	--	--	--	--	--	--	--	--	--	--	--	--	PREDICTED: uncharacterized protein LOC108667307 [Hyalella azteca]
rna-XM_045250023.1	0	0	0	0	0	0	0	0	0	0	0	0	--	--	--	--	--	Cellular Component: trans-Golgi network (GO:0005802);; Biological Process: intracellular cholesterol transport (GO:0032367);;	--	--	--	--	--	--	--	--	hypothetical protein Cfor_09893 [Coptotermes formosanus]
rna-XM_045250034.1	1	1	0	0	0	0	0.9253	0.9034	0.0	0.0	0.0	0.0	--	--	--	--	--	--	--	--	--	--	--	--	--	--	--
rna-XM_045250045.1	0	0	0	0	0	0	0.0	0.0	0.0	0.0	0.0	0.0	--	--	--	--	--	--	K10635|4.7e-07|pcf:106786336|K10635 E3 ubiquitin-protein ligase Arkadia [EC:2.3.2.27] | (RefSeq) uncharacterized protein LOC106786336 isoform X1	--	--	--	--	--	--	--	E3 ubiquitin-protein ligase arkadia-B-like isoform X2 [Penaeus vannamei]
rna-XM_045250056.1	3	1	0	1	1	1	2.776	0.9034	0.0	1.1688	1.4062	1.3624	0.359957083031598	-0.365772634513815	normal	--	--	Biological Process: mitotic cell cycle (GO:0000278);; Molecular Function: DNA binding (GO:0003677);; Molecular Function: protein binding (GO:0005515);; Biological Process: nucleobase-containing compound metabolic process (GO:0006139);; Biological Process: DNA metabolic process (GO:0006259);; Biological Process: DNA replication (GO:0006260);; Biological Process: DNA-dependent DNA replication (GO:0…	K11274|3.0e-163|lak:106173301|K11274 chromosome transmission fidelity protein 4 | (RefSeq) WD repeat and HMG-box DNA-binding protein 1	--	[R]	General function prediction only	Minichromosome loss protein, Mcl1, middle region	--	--	--	WD repeat and HMG-box DNA-binding protein 1 [Armadillidium vulgare]
rna-XM_045250069.1	1	1	1	1	0	1	0.9253	0.9034	0.9023	1.1688	0.0	1.3624	--	--	--	--	--	--	K17560|4.0e-25|obi:106874856|K17560 unconventional prefoldin RPB5 interactor 1 | (RefSeq) unconventional prefoldin RPB5 interactor-like	--	[S]	Function unknown	Prefoldin subunit	RNA polymerase II subunit 5-mediating protein homolog OS=Dictyostelium discoideum OX=44689 GN=rmp PE=3 SV=2	--	--	putative unconventional prefoldin RPB5 interactor 1-like [Penaeus vannamei]
rna-XM_045250080.1	0	0	0	0	0	0	0	0	0	0	0	0	--	--	--	[G]	Carbohydrate transport and metabolism	Molecular Function: hydroxypyruvate isomerase activity (GO:0008903);;	K01816|2.0e-10|aplc:110989589|K01816 hydroxypyruvate isomerase [EC:5.3.1.22] | (RefSeq) putative hydroxypyruvate isomerase	Glyoxylate and dicarboxylate metabolism (ko00630)	[G]	Carbohydrate transport and metabolism	--	Putative hydroxypyruvate isomerase OS=Caenorhabditis elegans OX=6239 GN=C05D11.5 PE=3 SV=1	--	--	hypothetical protein EGW08_013846, partial [Elysia chlorotica]
ONT.189.1	17	15	14	4	3	2	15.7307	13.5508	12.6324	4.6753	4.2187	2.7249	0.338235618006399	1.32092074928719	normal	--	--	Molecular Function: nucleic acid binding (GO:0003676);;	--	--	--	--	Zinc finger, C2H2 type;; Zinc-finger double domain;; C2H2-type zinc finger;; zinc-finger C2H2-type;; Zinc-finger double-stranded RNA-binding;; C2H2-type zinc finger;; Zinc ribbon domain;; LYAR-type C2HC zinc finger;; Ubiquitin-Binding Zinc Finger;; Zinc finger C2H2-type, 3 repeats;; XPA protein N-terminal;; Uncharacterized protein conserved in bacteria (DUF2256)	--	T	Signal transduction mechanisms	--
rna-XM_045250094.1	1	3	2	2	0	1	0.9253	2.7102	1.8046	2.3376	0.0	1.3624	0.279109682770213	1.61155589208861	normal	--	--	Molecular Function: nucleic acid binding (GO:0003676);;	--	--	--	--	Zinc finger, C2H2 type	--	--	--	--
rna-XM_045250107.1	0	0	0	0	0	0	0	0	0	0	0	0	--	--	--	--	--	Molecular Function: RNA polymerase II transcription factor activity, sequence-specific DNA binding (GO:0000981);; Molecular Function: molecular_function (GO:0003674);; Molecular Function: nucleic acid binding (GO:0003676);; Molecular Function: transcription factor activity, sequence-specific DNA binding (GO:0003700);; Biological Process: regulation of transcription, DNA-templated (GO:0006355);; B…	--	--	--	--	Zinc finger, C2H2 type	--	--	--	--
rna-XM_045250118.1	0	0	1	1	4	2	0.0	0.0	0.9023	1.1688	5.6249	2.7249	0.126889575785718	-2.50750737644404	normal	--	--	Molecular Function: nucleic acid binding (GO:0003676);;	K17845|1.8e-17|zne:110834865|K17845 krueppel-like factor 2 | (RefSeq) Krueppel-like factor 4	FoxO signaling pathway (ko04068)	[R]	General function prediction only	Zinc finger, C2H2 type	Dendritic arbor reduction protein 1 OS=Drosophila melanogaster OX=7227 GN=dar1 PE=2 SV=2	--	--	Krueppel-like factor luna [Penaeus vannamei]
rna-XM_045250129.1	15	15	12	2	2	1	13.88	13.5508	10.8278	2.3376	2.8125	1.3624	0.271656010531302	1.75435239179317	normal	--	--	Cellular Component: integral component of membrane (GO:0016021);;	K20163|0.0e+00|zne:110839894|K20163 DENN domain-containing protein 4 | (RefSeq) LOW QUALITY PROTEIN: DENN domain-containing protein 4C	--	[T]	Signal transduction mechanisms	DENN (AEX-3) domain	DENN domain-containing protein Crag OS=Drosophila melanogaster OX=7227 GN=Crag PE=1 SV=3	--	--	uncharacterized protein LOC113814187 [Penaeus vannamei]
rna-XM_045250140.1	0	1	0	1	0	1	0.0	0.9034	0.0	1.1688	0.0	1.3624	--	--	--	--	--	Cellular Component: extracellular region (GO:0005576);; Molecular Function: chitin binding (GO:0008061);;	K19720|1.2e-20|tut:107361244|K19720 collagen type III alpha | (RefSeq) mucin-19 isoform X1	--	--	--	Chitin binding Peritrophin-A domain	--	--	--	uncharacterized protein LOC113804282 [Penaeus vannamei]
rna-XM_045250154.1	3	1	0	0	2	0	2.776	0.9034	0.0	0.0	2.8125	0.0	0.31583146428299	-0.988242301696321	normal	[V]	Defense mechanisms	Molecular Function: ATP binding (GO:0005524);; Cellular Component: integral component of membrane (GO:0016021);; Molecular Function: ATPase activity (GO:0016887);; Molecular Function: ATPase activity, coupled to transmembrane movement of substances (GO:0042626);;	K05674|0.0e+00|tca:660927|K05674 ATP-binding cassette, subfamily C (CFTR/MRP), member 10 | (RefSeq) multidrug resistance-associated protein 7	ABC transporters (ko02010)	[Q]	Secondary metabolites biosynthesis, transport and catabolism	ABC transporter transmembrane region	ABC transporter C family member 8 OS=Dictyostelium discoideum OX=44689 GN=abcC8 PE=3 SV=1	--	--	ABC transporter C family member 13-like [Penaeus vannamei]
rna-XM_045250166.1	0	0	0	0	0	0	0	0	0	0	0	0	--	--	--	--	--	Molecular Function: transmembrane signaling receptor activity (GO:0004888);; Molecular Function: extracellular ligand-gated ion channel activity (GO:0005230);; Cellular Component: integral component of membrane (GO:0016021);;	K17495|2.0e-14|ame:100578434|K17495 CUB and sushi domain-containing protein | (RefSeq) sushi, von Willebrand factor type A, EGF and pentraxin domain-containing protein 1 isoform X1	--	--	--	Pentaxin family	C-reactive protein 1.4 OS=Limulus polyphemus OX=6850 PE=1 SV=3	--	--	putative glycine receptor subunit alpha-2 isoformX1 [Penaeus vannamei]
rna-XM_045250177.1	0	0	0	0	0	0	0.0	0.0	0.0	0.0	0.0	0.0	--	--	--	--	--	--	--	--	--	--	--	--	--	--	--
ONT.354.1	0	0	0	0	0	0	0	0	0	0	0	0	--	--	--	[IQ]	Lipid transport and metabolism;; Secondary metabolites biosynthesis, transport and catabolism	Molecular Function: catalytic activity (GO:0003824);;	K01904|1.6e-83|nvi:100121108|K01904 4-coumarate--CoA ligase [EC:6.2.1.12] | (RefSeq) probable 4-coumarate--CoA ligase 3 isoform X1	Ubiquinone and other terpenoid-quinone biosynthesis (ko00130)	[I]	Lipid transport and metabolism	AMP-binding enzyme;; AMP-binding enzyme C-terminal domain;; AMP-binding enzyme	Probable 4-coumarate--CoA ligase 3 OS=Dictyostelium discoideum OX=44689 GN=4cl3 PE=3 SV=2	I	Lipid transport and metabolism	hypothetical protein C7M84_018296 [Penaeus vannamei]
rna-XM_045250190.1	0	0	0	0	0	0	0.0	0.0	0.0	0.0	0.0	0.0	--	--	--	[IQ]	Lipid transport and metabolism;; Secondary metabolites biosynthesis, transport and catabolism	Molecular Function: catalytic activity (GO:0003824);;	K01904|2.2e-93|dpx:DAPPUDRAFT_328028|K01904 4-coumarate--CoA ligase [EC:6.2.1.12] | (RefSeq) hypothetical protein	Ubiquinone and other terpenoid-quinone biosynthesis (ko00130)	[I]	Lipid transport and metabolism	AMP-binding enzyme	Probable 4-coumarate--CoA ligase 3 OS=Dictyostelium discoideum OX=44689 GN=4cl3 PE=3 SV=2	--	--	hypothetical protein C7M84_018296 [Penaeus vannamei]
ONT.357.1	0	0	0	0	0	0	0	0	0	0	0	0	--	--	--	--	--	Molecular Function: molecular_function (GO:0003674);; Molecular Function: receptor binding (GO:0005102);; Molecular Function: insulin receptor binding (GO:0005158);; Molecular Function: binding (GO:0005488);; Molecular Function: protein binding (GO:0005515);; Cellular Component: cellular_component (GO:0005575);; Cellular Component: extracellular region (GO:0005576);; Cellular Component: extracell…	K19805|2.6e-07|dgr:Dgri_GH24212|K19805 insulin-like peptide 7 | (RefSeq) GH24212 gene product from transcript GH24212-RA	Longevity regulating pathway - multiple species (ko04213)	--	--	--	Probable insulin-like peptide 7 OS=Drosophila melanogaster OX=7227 GN=Ilp7 PE=2 SV=2	S	Function unknown	insulin-like peptide 1 [Sagmariasus verreauxi]
ONT.357.2	0	0	0	0	0	0	0	0	0	0	0	0	--	--	--	--	--	--	--	--	--	--	--	--	--	--	--
ONT.357.3	0	0	0	0	0	0	0	0	0	0	0	0	--	--	--	--	--	Molecular Function: molecular_function (GO:0003674);; Molecular Function: receptor binding (GO:0005102);; Molecular Function: insulin receptor binding (GO:0005158);; Molecular Function: binding (GO:0005488);; Molecular Function: protein binding (GO:0005515);; Cellular Component: cellular_component (GO:0005575);; Cellular Component: extracellular region (GO:0005576);; Cellular Component: extracell…	K19805|3.8e-07|dgr:Dgri_GH24212|K19805 insulin-like peptide 7 | (RefSeq) GH24212 gene product from transcript GH24212-RA	Longevity regulating pathway - multiple species (ko04213)	--	--	--	Probable insulin-like peptide 7 OS=Drosophila melanogaster OX=7227 GN=Ilp7 PE=2 SV=2	S	Function unknown	insulin-like peptide 1 [Sagmariasus verreauxi]
rna-XM_045250202.1	0	0	0	0	0	0	0	0	0	0	0	0	--	--	--	--	--	Molecular Function: molecular_function (GO:0003674);; Molecular Function: receptor binding (GO:0005102);; Molecular Function: insulin receptor binding (GO:0005158);; Molecular Function: binding (GO:0005488);; Molecular Function: protein binding (GO:0005515);; Cellular Component: cellular_component (GO:0005575);; Cellular Component: extracellular region (GO:0005576);; Cellular Component: extracell…	K19805|6.5e-13|der:6550903|K19805 insulin-like peptide 7 | (RefSeq) probable insulin-like peptide 7	Longevity regulating pathway - multiple species (ko04213)	--	--	--	Probable insulin-like peptide 7 OS=Drosophila melanogaster OX=7227 GN=Ilp7 PE=2 SV=2	--	--	insulin-like peptide 1 [Sagmariasus verreauxi]
rna-XM_045250213.1	0	0	0	0	0	0	0	0	0	0	0	0	--	--	--	[K]	Transcription	Molecular Function: phosphatase activity (GO:0016791);;	K17617|1.0e-96|isc:IscW_ISCW008600|K17617 CTD nuclear envelope phosphatase 1 [EC:3.1.3.16] | (RefSeq) TFII-F-interacting CTD phosphatase, including NLI-interacting factor, putative	--	[K]	Transcription	NLI interacting factor-like phosphatase	CTD nuclear envelope phosphatase 1 homolog OS=Drosophila melanogaster OX=7227 GN=Dd PE=2 SV=1	--	--	Serine/threonine-protein phosphatase dullard-like protein [Penaeus vannamei]
rna-XM_045250226.1	0	0	0	0	0	0	0	0	0	0	0	0	--	--	--	[K]	Transcription	Molecular Function: DNA binding (GO:0003677);; Molecular Function: DNA-directed 5'-3' RNA polymerase activity (GO:0003899);; Biological Process: transcription from RNA polymerase II promoter (GO:0006366);;	K03006|8.8e-80|bim:100742572|K03006 DNA-directed RNA polymerase II subunit RPB1 [EC:2.7.7.6] | (RefSeq) DNA-directed RNA polymerase II subunit RPB1	RNA polymerase (ko03020)	[K]	Transcription	RNA polymerase Rpb1, domain 2	DNA-directed RNA polymerase II subunit RPB1 OS=Drosophila melanogaster OX=7227 GN=RpII215 PE=3 SV=4	--	--	RNA polymerase II largest subunit, partial [Procambarus clarkii]
rna-XM_045250238.1	0	0	0	0	0	0	0	0	0	0	0	0	--	--	--	--	--	Biological Process: reproduction (GO:0000003);; Biological Process: regulation of DNA recombination (GO:0000018);; Molecular Function: RNA polymerase II transcription factor activity, sequence-specific DNA binding (GO:0000981);; Molecular Function: regulatory region nucleic acid binding (GO:0001067);; Molecular Function: molecular_function (GO:0003674);; Molecular Function: nucleic acid binding (…	--	--	--	--	Zinc-finger double domain	--	--	--	--
rna-XM_045250249.1	0	0	2	1	0	0	0.0	0.0	1.8046	1.1688	0.0	0.0	--	--	--	--	--	Molecular Function: GTPase activator activity (GO:0005096);; Cellular Component: cytoplasm (GO:0005737);; Biological Process: signal transduction (GO:0007165);;	K20638|2.6e-74|pbar:105427171|K20638 Rho GTPase-activating protein 17 | (RefSeq) SH3 domain-binding protein 1-like isoform X1	--	[T]	Signal transduction mechanisms	RhoGAP domain	Rho GTPase-activating protein gacII OS=Dictyostelium discoideum OX=44689 GN=gacII PE=3 SV=1	--	--	rho GTPase-activating protein 44-like, partial [Penaeus vannamei]
rna-XM_045250257.1	7	8	3	1	6	3	6.4773	7.2271	2.7069	1.1688	8.4374	4.0873	0.43475194122197	-0.308843450819883	normal	--	--	Biological Process: response to reactive oxygen species (GO:0000302);; Biological Process: age-dependent response to oxidative stress (GO:0001306);; Biological Process: response to stress (GO:0006950);; Biological Process: response to oxidative stress (GO:0006979);; Biological Process: aging (GO:0007568);; Biological Process: age-dependent general metabolic decline (GO:0007571);; Biological Proce…	K14020|2.0e-63|zne:110834719|K14020 wolfamin | (RefSeq) LOW QUALITY PROTEIN: wolframin	Protein processing in endoplasmic reticulum (ko04141)	--	--	--	--	--	--	wolframin-like [Penaeus vannamei]
ONT.201.1	5	3	6	2	2	0	4.6267	2.7102	5.4139	2.3376	2.8125	0.0	0.369248181338852	-0.129666789522915	normal	--	--	Molecular Function: GTPase activator activity (GO:0005096);; Biological Process: signal transduction (GO:0007165);; Biological Process: negative regulation of Ras protein signal transduction (GO:0046580);;	K04352|1.0e-164|clec:106672464|K04352 Ras GTPase-activating protein 1 | (RefSeq) ras GTPase-activating protein 1	MAPK signaling pathway - fly (ko04013)	[R]	General function prediction only	GTPase-activator protein for Ras-like GTPase;; C2 domain;; SH2 domain;; PH domain;; SH3 domain;; Variant SH3 domain;; SH2 domain	Ras GTPase-activating protein gap-2 OS=Caenorhabditis elegans OX=6239 GN=gap-2 PE=2 SV=2	T	Signal transduction mechanisms	ras GTPase-activating protein 1-like isoform X2 [Penaeus vannamei]
ONT.201.2	3	5	3	2	0	0	2.776	4.5169	2.7069	2.3376	0.0	0.0	0.216354202812548	2.14611873799686	normal	--	--	Molecular Function: GTPase activator activity (GO:0005096);; Biological Process: signal transduction (GO:0007165);; Biological Process: negative regulation of Ras protein signal transduction (GO:0046580);;	K04352|1.8e-161|clec:106672464|K04352 Ras GTPase-activating protein 1 | (RefSeq) ras GTPase-activating protein 1	MAPK signaling pathway - fly (ko04013)	[R]	General function prediction only	GTPase-activator protein for Ras-like GTPase;; C2 domain;; SH2 domain;; PH domain;; SH3 domain;; Variant SH3 domain;; SH2 domain	Ras GTPase-activating protein gap-2 OS=Caenorhabditis elegans OX=6239 GN=gap-2 PE=2 SV=2	T	Signal transduction mechanisms	ras GTPase-activating protein 1-like isoform X2 [Penaeus vannamei]
rna-XM_045250267.1	1	1	3	1	1	0	0.9253	0.9034	2.7069	1.1688	1.4062	0.0	0.359957083031598	-0.365772634513815	normal	--	--	Molecular Function: GTPase activator activity (GO:0005096);; Biological Process: signal transduction (GO:0007165);; Biological Process: negative regulation of Ras protein signal transduction (GO:0046580);;	K04352|0.0e+00|clec:106672464|K04352 Ras GTPase-activating protein 1 | (RefSeq) ras GTPase-activating protein 1	MAPK signaling pathway - fly (ko04013)	[R]	General function prediction only	SH2 domain	Ras GTPase-activating protein gap-2 OS=Caenorhabditis elegans OX=6239 GN=gap-2 PE=2 SV=2	--	--	ras GTPase-activating protein 1-like isoform X2 [Penaeus vannamei]
rna-XM_045250279.1	15	10	10	5	1	4	13.88	9.0339	9.0231	5.8441	1.4062	5.4497	0.242111123257974	1.85443712705484	normal	--	--	Biological Process: rRNA modification (GO:0000154);; Biological Process: RNA methylation (GO:0001510);; Molecular Function: molecular_function (GO:0003674);; Molecular Function: catalytic activity (GO:0003824);; Cellular Component: cellular_component (GO:0005575);; Cellular Component: intracellular (GO:0005622);; Cellular Component: cell (GO:0005623);; Cellular Component: nucleus (GO:0005634);; C…	K18849|1.9e-41|els:105018084|K18849 25S rRNA (adenine2142-N1)-methyltransferase [EC:2.1.1.286] | (RefSeq) bmt2; S-adenosylmethionine sensor upstream of mTORC1	--	--	--	25S rRNA (adenine(2142)-N(1))-methyltransferase, Bmt2	S-adenosylmethionine sensor upstream of mTORC1 OS=Drosophila melanogaster OX=7227 GN=Samtor PE=2 SV=1	--	--	S-adenosylmethionine sensor upstream of mTORC1-like isoform X1 [Penaeus vannamei]
ONT.212.1	0	1	0	0	0	1	0.0	0.9034	0.0	0.0	0.0	1.3624	--	--	--	--	--	Biological Process: reproduction (GO:0000003);; Biological Process: cell morphogenesis (GO:0000902);; Biological Process: cell morphogenesis involved in differentiation (GO:0000904);; Biological Process: ameboidal-type cell migration (GO:0001667);; Biological Process: tissue homeostasis (GO:0001894);; Biological Process: morphogenesis of an epithelium (GO:0002009);; Biological Process: epithelial…	K06584|3.8e-36|api:100169166|K06584 integrin alpha 8 | (RefSeq) integrin alpha-PS2	ECM-receptor interaction (ko04512)	[W]	Extracellular structures	Integrin alpha;; FG-GAP repeat;; Integrin alpha	Integrin alpha-PS2 OS=Drosophila melanogaster OX=7227 GN=if PE=1 SV=2	W	Extracellular structures	integrin alpha-PS2-like [Penaeus vannamei]
rna-XM_045250292.1	0	0	0	0	0	1	0.0	0.0	0.0	0.0	0.0	1.3624	--	--	--	[Q]	Secondary metabolites biosynthesis, transport and catabolism	Biological Process: reproduction (GO:0000003);; Biological Process: cell morphogenesis (GO:0000902);; Biological Process: cell morphogenesis involved in differentiation (GO:0000904);; Biological Process: ameboidal-type cell migration (GO:0001667);; Biological Process: tissue homeostasis (GO:0001894);; Biological Process: morphogenesis of an epithelium (GO:0002009);; Biological Process: epithelial…	K06584|2.1e-158|fcd:110846170|K06584 integrin alpha 8 | (RefSeq) integrin alpha-PS2-like isoform X1	ECM-receptor interaction (ko04512)	[W]	Extracellular structures	Integrin alpha	Integrin alpha-PS2 OS=Drosophila melanogaster OX=7227 GN=if PE=1 SV=2	--	--	integrin alpha-PS2-like [Penaeus vannamei]
rna-XM_045250301.1	0	0	0	0	0	0	0	0	0	0	0	0	--	--	--	--	--	--	--	--	--	--	--	--	--	--	--
rna-XM_045250314.1	0	0	0	0	0	0	0	0	0	0	0	0	--	--	--	[O]	Posttranslational modification, protein turnover, chaperones	Molecular Function: molecular_function (GO:0003674);; Molecular Function: catalytic activity (GO:0003824);; Molecular Function: endopeptidase activity (GO:0004175);; Molecular Function: serine-type endopeptidase activity (GO:0004252);; Biological Process: proteolysis (GO:0006508);; Biological Process: nitrogen compound metabolic process (GO:0006807);; Biological Process: biological_process (GO:00…	K09640|3.2e-35|nvl:108562744|K09640 transmembrane protease serine 9 [EC:3.4.21.-] | (RefSeq) transmembrane protease serine 9-like	--	[E]	Amino acid transport and metabolism	Trypsin	Trypsin alpha OS=Drosophila melanogaster OX=7227 GN=alphaTry PE=2 SV=1	--	--	putative inactive serine protease 43 [Penaeus vannamei]
rna-XM_045250323.1	0	0	0	0	0	0	0	0	0	0	0	0	--	--	--	--	--	Molecular Function: transporter activity (GO:0005215);; Cellular Component: membrane (GO:0016020);; Biological Process: transmembrane transport (GO:0055085);;	K14356|1.6e-08|hcq:109518851|K14356 solute carrier organic anion transporter family, member 5A | (RefSeq) solute carrier organic anion transporter family member 5A1-like isoform X1	--	--	--	Organic Anion Transporter Polypeptide (OATP) family	--	--	--	solute carrier organic anion transporter family member 5A1 [Phallusia mammillata]
rna-XM_045250333.1	0	0	0	0	0	0	0	0	0	0	0	0	--	--	--	--	--	Molecular Function: nucleic acid binding (GO:0003676);;	--	--	--	--	Zinc-finger double domain	--	--	--	--
rna-XM_045250346.1	0	0	0	0	0	0	0	0	0	0	0	0	--	--	--	--	--	--	--	--	--	--	--	--	--	--	--
rna-XM_045250358.1	0	3	1	0	0	1	0.0	2.7102	0.9023	0.0	0.0	1.3624	0.279109682770213	1.61155589208861	normal	--	--	--	--	--	--	--	--	--	--	--	--
rna-XM_045250368.1	0	0	0	0	0	0	0.0	0.0	0.0	0.0	0.0	0.0	--	--	--	--	--	--	--	--	--	--	--	--	--	--	--
rna-XM_045250380.1	4	1	2	0	1	0	3.7013	0.9034	1.8046	0.0	1.4062	0.0	0.359957083031598	-0.365772634513815	normal	--	--	Molecular Function: metalloendopeptidase activity (GO:0004222);; Molecular Function: zinc ion binding (GO:0008270);; Cellular Component: extracellular matrix (GO:0031012);;	K06568|1.1e-41|cbr:CBG04265|K06568 mucin-1 | (RefSeq) Hypothetical protein CBG04265	--	[T]	Signal transduction mechanisms	DOMON domain	--	--	--	uncharacterized protein LOC113816574 [Penaeus vannamei]
rna-XM_045250392.1	0	0	0	0	0	0	0	0	0	0	0	0	--	--	--	--	--	Molecular Function: nucleic acid binding (GO:0003676);;	K09204|4.6e-13|pcw:110214464|K09204 krueppel-like factor 1 | (RefSeq) KLF1; Krueppel-like factor 1 isoform X1	--	[R]	General function prediction only	Zinc finger, C2H2 type	Dendritic arbor reduction protein 1 OS=Drosophila melanogaster OX=7227 GN=dar1 PE=2 SV=2	--	--	PREDICTED: sal-like protein 3 isoform X1 [Hyalella azteca]
rna-XM_045250401.1	0	0	0	0	0	0	0	0	0	0	0	0	--	--	--	--	--	Molecular Function: DNA binding (GO:0003677);; Molecular Function: transcription factor activity, sequence-specific DNA binding (GO:0003700);; Cellular Component: nucleus (GO:0005634);; Biological Process: apoptotic process (GO:0006915);;	--	--	--	--	P53 DNA-binding domain	--	--	--	--
rna-XM_045250413.1	1	0	0	0	0	0	0.9253	0.0	0.0	0.0	0.0	0.0	--	--	--	[T]	Signal transduction mechanisms	Molecular Function: protein serine/threonine kinase activity (GO:0004674);; Molecular Function: ATP binding (GO:0005524);;	K04702|2.5e-91|amj:102566773|K04702 proto-oncogene serine/threonine-protein kinase Pim-1 [EC:2.7.11.1] | (RefSeq) PIM1; Pim-1 proto-oncogene, serine/threonine kinase	--	[T]	Signal transduction mechanisms	Protein kinase domain	Serine/threonine-protein kinase prk-2 OS=Caenorhabditis elegans OX=6239 GN=prk-2 PE=3 SV=2	--	--	Serine/threonine-protein kinase Pim-3 [Penaeus vannamei]
rna-XM_045250430.1	1	3	2	0	0	0	0.9253	2.7102	1.8046	0.0	0.0	0.0	0.279109682770213	1.61155589208861	normal	--	--	Molecular Function: nucleic acid binding (GO:0003676);;	--	--	--	--	Zinc-finger double domain	--	--	--	--
rna-XM_045250444.1	0	0	0	0	0	0	0	0	0	0	0	0	--	--	--	--	--	Cellular Component: integral component of membrane (GO:0016021);;	--	--	--	--	--	--	--	--	transmembrane protein 186-like isoform X1 [Penaeus vannamei]
rna-XM_045250456.1	0	0	0	0	0	0	0.0	0.0	0.0	0.0	0.0	0.0	--	--	--	--	--	Cellular Component: endoplasmic reticulum (GO:0005783);; Biological Process: Golgi vesicle transport (GO:0048193);;	K20474|3.7e-113|nvl:108569749|K20474 RAD50-interacting protein 1 | (RefSeq) RAD50-interacting protein 1 isoform X1	--	[UD]	Intracellular trafficking, secretion, and vesicular transport;; Cell cycle control, cell division, chromosome partitioning	RINT-1 / TIP-1 family	RINT1-like protein OS=Drosophila melanogaster OX=7227 GN=Rint1 PE=2 SV=2	--	--	RAD50-interacting protein 1-like [Penaeus vannamei]
rna-XM_045250467.1	0	0	0	0	0	0	0	0	0	0	0	0	--	--	--	[O]	Posttranslational modification, protein turnover, chaperones	Molecular Function: serine-type endopeptidase activity (GO:0004252);;	K23440|4.3e-29|bmor:101739613|K23440 serine protease 56 [EC:3.4.21.-] | (RefSeq) elastase-1	--	[E]	Amino acid transport and metabolism	Trypsin	Venom serine protease 34 OS=Apis mellifera OX=7460 PE=2 SV=1	--	--	uncharacterized protein LOC113815862, partial [Penaeus vannamei]
ONT.384.1	0	0	0	0	0	0	0	0	0	0	0	0	--	--	--	--	--	Molecular Function: molecular_function (GO:0003674);; Molecular Function: catalytic activity (GO:0003824);; Molecular Function: protein kinase activity (GO:0004672);; Molecular Function: protein serine/threonine kinase activity (GO:0004674);; Molecular Function: ATP binding (GO:0005524);; Cellular Component: cellular_component (GO:0005575);; Cellular Component: intracellular (GO:0005622);; Cellul…	K08793|4.6e-27|aplc:110973792|K08793 serine/threonine kinase 32 [EC:2.7.11.1] | (RefSeq) serine/threonine-protein kinase 32A-like isoform X1	--	[RT]	General function prediction only;; Signal transduction mechanisms	--	--	T	Signal transduction mechanisms	serine/threonine-protein kinase 32B-like [Penaeus vannamei]
rna-XM_045250481.1	0	0	0	2	3	1	0.0	0.0	0.0	2.3376	4.2187	1.3624	0.167955477951319	-2.1746543241175	normal	[T]	Signal transduction mechanisms	Molecular Function: protein kinase activity (GO:0004672);; Molecular Function: ATP binding (GO:0005524);;	K08793|3.7e-103|zne:110832427|K08793 serine/threonine kinase 32 [EC:2.7.11.1] | (RefSeq) serine/threonine-protein kinase 32B-like isoform X1	--	[RT]	General function prediction only;; Signal transduction mechanisms	Protein kinase domain	Probable serine/threonine-protein kinase DDB_G0277449 OS=Dictyostelium discoideum OX=44689 GN=DDB_G0277449 PE=3 SV=1	--	--	serine/threonine-protein kinase 32B-like [Penaeus vannamei]
rna-XM_045250496.1	0	0	0	0	0	0	0.0	0.0	0.0	0.0	0.0	0.0	--	--	--	--	--	Cellular Component: cytoskeleton (GO:0005856);;	K21111|3.4e-108|fch:102048388|K21111 band 4.1-like protein 4B | (RefSeq) EPB41L4B; band 4.1-like protein 4B	Tight junction (ko04530)	[R]	General function prediction only	FERM C-terminal PH-like domain	Tyrosine-protein phosphatase 1 OS=Caenorhabditis elegans OX=6239 GN=ptp-1 PE=2 SV=3	--	--	band 4.1-like protein 5 [Cryptotermes secundus]
ONT.387.1	0	0	0	0	0	0	0	0	0	0	0	0	--	--	--	--	--	Molecular Function: nucleic acid binding (GO:0003676);;	K09228|9.2e-06|pxy:105380608|K09228 KRAB domain-containing zinc finger protein | (RefSeq) replication initiator 1-like	--	--	--	Zinc finger, C2H2 type;; C2H2-type zinc finger;; Per os infectivity factor AC110	--	S	Function unknown	--
rna-XM_045250506.1	1	1	1	0	0	0	0.9253	0.9034	0.9023	0.0	0.0	0.0	--	--	--	--	--	Molecular Function: nucleic acid binding (GO:0003676);;	--	--	--	--	Zinc finger, C2H2 type	--	--	--	--
rna-XM_045250520.1	0	0	0	0	0	0	0	0	0	0	0	0	--	--	--	--	--	Biological Process: system process (GO:0003008);; Cellular Component: cellular_component (GO:0005575);; Cellular Component: cell (GO:0005623);; Cellular Component: plasma membrane (GO:0005886);; Cellular Component: integral component of plasma membrane (GO:0005887);; Biological Process: sensory perception (GO:0007600);; Biological Process: sensory perception of chemical stimulus (GO:0007606);; Bi…	K06774|5.0e-24|tca:655055|K06774 neurotrimin | (RefSeq) hemicentin-2	--	[T]	Signal transduction mechanisms	Immunoglobulin domain	--	--	--	uncharacterized protein LOC113805696 [Penaeus vannamei]
rna-XM_045250541.1	0	0	0	0	0	0	0	0	0	0	0	0	--	--	--	--	--	--	--	--	--	--	--	--	--	--	--
rna-XM_045250566.1	0	0	0	0	0	0	0	0	0	0	0	0	--	--	--	--	--	Cellular Component: cytoskeleton (GO:0005856);; Molecular Function: cytoskeletal protein binding (GO:0008092);;	K21111|1.6e-22|cge:100764940|K21111 band 4.1-like protein 4B | (RefSeq) Epb41l4b; LOW QUALITY PROTEIN: band 4.1-like protein 4B isoform X2	Tight junction (ko04530)	[R]	General function prediction only	FERM central domain	Protein 4.1 homolog OS=Drosophila melanogaster OX=7227 GN=cora PE=1 SV=1	--	--	Band 4.1-like protein 5 [Armadillidium vulgare]
rna-XM_045250577.1	0	0	0	0	0	0	0	0	0	0	0	0	--	--	--	--	--	--	--	--	--	--	--	--	--	--	--
ONT.393.1	0	0	0	0	0	0	0	0	0	0	0	0	--	--	--	--	--	--	--	--	--	--	--	--	--	--	--
rna-XM_045250585.1	0	0	0	0	0	0	0.0	0.0	0.0	0.0	0.0	0.0	--	--	--	--	--	Biological Process: reproduction (GO:0000003);; Biological Process: microtubule cytoskeleton organization (GO:0000226);; Biological Process: regulation of alternative mRNA splicing, via spliceosome (GO:0000381);; Biological Process: microtubule bundle formation (GO:0001578);; Biological Process: developmental process involved in reproduction (GO:0003006);; Biological Process: system process (GO:0…	K14942|5.2e-53|zne:110827939|K14942 KH domain-containing, RNA-binding, signal transduction-associated protein 3 | (RefSeq) uncharacterized protein LOC110827939 isoform X1	--	[A]	RNA processing and modification	KH domain	Glycine-rich protein GRP33 OS=Artemia salina OX=85549 PE=2 SV=1	--	--	KH domain-containing, RNA-binding, signal transduction-associated protein 2-like, partial [Penaeus vannamei]
rna-XM_045250597.1	0	0	0	0	0	0	0	0	0	0	0	0	--	--	--	--	--	--	--	--	--	--	--	--	--	--	--
rna-XM_045250608.1	0	0	0	0	0	0	0.0	0.0	0.0	0.0	0.0	0.0	--	--	--	--	--	--	--	--	--	--	--	--	--	--	hypothetical protein FHG87_005759 [Trinorchestia longiramus]
rna-XM_045250621.1	0	0	0	0	0	0	0.0	0.0	0.0	0.0	0.0	0.0	--	--	--	--	--	Molecular Function: methyltransferase activity (GO:0008168);; Biological Process: methylation (GO:0032259);;	K15445|6.0e-59|zne:110833855|K15445 tRNA (guanine9-N1)-methyltransferase [EC:2.1.1.221] | (RefSeq) tRNA methyltransferase 10 homolog A isoform X1	--	[S]	Function unknown	tRNA (Guanine-1)-methyltransferase	Mitochondrial ribonuclease P protein 1 homolog OS=Drosophila melanogaster OX=7227 GN=trmt10c PE=1 SV=1	--	--	tRNA methyltransferase 10 homolog A-like [Penaeus vannamei]
rna-XM_045250632.1	0	0	0	0	2	0	0.0	0.0	0.0	0.0	2.8125	0.0	0.227744758874642	-1.74122268161153	normal	--	--	Molecular Function: protein binding (GO:0005515);;	--	--	--	--	Ankyrin repeats (3 copies)	--	--	--	uncharacterized protein LOC113808224 [Penaeus vannamei]
ONT.180.1	0	0	0	0	0	0	0.0	0.0	0.0	0.0	0.0	0.0	--	--	--	--	--	Cellular Component: nucleus (GO:0005634);; Molecular Function: histone methyltransferase activity (H3-K79 specific) (GO:0031151);; Biological Process: regulation of cell cycle (GO:0051726);;	K11427|3.1e-30|dpa:109540967|K11427 [histone H3]-lysine79 N-trimethyltransferase [EC:2.1.1.360] | (RefSeq) histone-lysine N-methyltransferase, H3 lysine-79 specific-like isoform X1	Lysine degradation (ko00310)	[DK]	Cell cycle control, cell division, chromosome partitioning;; Transcription	--	Histone-lysine N-methyltransferase, H3 lysine-79 specific OS=Drosophila melanogaster OX=7227 GN=gpp PE=1 SV=2	B	Chromatin structure and dynamics	PREDICTED: histone-lysine N-methyltransferase, H3 lysine-79 specific-like isoform X2 [Hyalella azteca]
rna-XM_045250644.1	1	2	4	0	1	0	0.9253	1.8068	3.6093	0.0	1.4062	0.0	0.363066750793945	0.126463623090421	normal	--	--	Cellular Component: nucleus (GO:0005634);; Molecular Function: histone methyltransferase activity (H3-K79 specific) (GO:0031151);; Biological Process: regulation of cell cycle (GO:0051726);;	K11427|1.1e-252|zne:110835135|K11427 [histone H3]-lysine79 N-trimethyltransferase [EC:2.1.1.360] | (RefSeq) histone-lysine N-methyltransferase, H3 lysine-79 specific-like isoform X1	Lysine degradation (ko00310)	[DK]	Cell cycle control, cell division, chromosome partitioning;; Transcription	Histone methylation protein DOT1	Histone-lysine N-methyltransferase, H3 lysine-79 specific OS=Drosophila melanogaster OX=7227 GN=gpp PE=1 SV=2	--	--	histone-lysine N-methyltransferase, H3 lysine-79 specific-like isoform X2 [Penaeus vannamei]
rna-XM_045250658.1	0	0	0	1	2	4	0.0	0.0	0.0	1.1688	2.8125	5.4497	0.227744758874642	-1.74122268161153	normal	--	--	--	--	--	--	--	--	--	--	--	hypothetical protein C7M84_012936 [Penaeus vannamei]
rna-XM_045250673.1	0	0	0	0	0	0	0.0	0.0	0.0	0.0	0.0	0.0	--	--	--	[G]	Carbohydrate transport and metabolism	Molecular Function: molecular_function (GO:0003674);; Molecular Function: catalytic activity (GO:0003824);; Cellular Component: cellular_component (GO:0005575);; Cellular Component: intracellular (GO:0005622);; Cellular Component: cell (GO:0005623);; Biological Process: UDP-glucose metabolic process (GO:0006011);; Biological Process: nucleobase-containing compound metabolic process (GO:0006139);;…	K00699|4.5e-58|zne:110828749|K00699 glucuronosyltransferase [EC:2.4.1.17] | (RefSeq) UDP-glucuronosyltransferase 1-7C-like	Pentose and glucuronate interconversions (ko00040);; Ascorbate and aldarate metabolism (ko00053);; Retinol metabolism (ko00830);; Porphyrin and chlorophyll metabolism (ko00860);; Metabolism of xenobiotics by cytochrome P450 (ko00980);; Drug metabolism - cytochrome P450 (ko00982);; Drug metabolism - other enzymes (ko00983)	[GC]	Carbohydrate transport and metabolism;; Energy production and conversion	UDP-glucoronosyl and UDP-glucosyl transferase	UDP-glucosyltransferase 2 OS=Dactylopius coccus OX=765876 GN=UTG2 PE=1 SV=1	--	--	UDP-glucuronosyltransferase 2B11-like [Penaeus vannamei]
rna-XM_045250685.1	9	15	12	2	0	2	8.328	13.5508	10.8278	2.3376	0.0	2.7249	0.0892944513851188	3.4955750734047	normal	[J]	Translation, ribosomal structure and biogenesis	--	K23518|6.2e-65|lhu:105675195|K23518 O-acetyl-ADP-ribose deacetylase [EC:3.1.1.106] | (RefSeq) O-acetyl-ADP-ribose deacetylase MACROD2-like	--	[BK]	Chromatin structure and dynamics;; Transcription	Macro domain	Protein GDAP2 homolog OS=Nematostella vectensis OX=45351 GN=gdap2 PE=3 SV=1	--	--	uncharacterized protein LOC113813269 [Penaeus vannamei]
rna-XM_045250694.1	0	0	0	1	0	0	0.0	0.0	0.0	1.1688	0.0	0.0	--	--	--	[J]	Translation, ribosomal structure and biogenesis	--	K23518|6.2e-65|lhu:105675195|K23518 O-acetyl-ADP-ribose deacetylase [EC:3.1.1.106] | (RefSeq) O-acetyl-ADP-ribose deacetylase MACROD2-like	--	[BK]	Chromatin structure and dynamics;; Transcription	Macro domain	Protein GDAP2 homolog OS=Nematostella vectensis OX=45351 GN=gdap2 PE=3 SV=1	--	--	uncharacterized protein LOC113813269 [Penaeus vannamei]
rna-XM_045250720.1	3	1	1	0	0	0	2.776	0.9034	0.9023	0.0	0.0	0.0	--	--	--	--	--	Molecular Function: nucleic acid binding (GO:0003676);;	--	--	--	--	Zinc finger, C2H2 type	--	--	--	--
rna-XM_045250726.1	0	0	0	1	0	0	0.0	0.0	0.0	1.1688	0.0	0.0	--	--	--	--	--	Cellular Component: trans-Golgi network (GO:0005802);; Biological Process: intracellular cholesterol transport (GO:0032367);;	--	--	[T]	Signal transduction mechanisms	HEAT repeat	--	--	--	LisH domain and HEAT repeat-containing protein [Armadillidium vulgare]
rna-XM_045250736.1	1	0	2	0	0	0	0.9253	0.0	1.8046	0.0	0.0	0.0	--	--	--	--	--	Molecular Function: scavenger receptor activity (GO:0005044);; Cellular Component: lysosome (GO:0005764);; Cellular Component: integral component of membrane (GO:0016021);;	K12384|4.1e-78|ola:101155208|K12384 lysosome membrane protein 2 | (RefSeq) lysosome membrane protein 2-like	Lysosome (ko04142)	[T]	Signal transduction mechanisms	CD36 family	Sensory neuron membrane protein 2 OS=Manduca sexta OX=7130 PE=2 SV=1	--	--	scavenger receptor B3 [Eriocheir sinensis]
rna-XM_045250740.1	11	8	8	0	0	0	10.1787	7.2271	7.2185	0.0	0.0	0.0	0.156946779791833	2.69647594860304	normal	--	--	Molecular Function: scavenger receptor activity (GO:0005044);; Cellular Component: lysosome (GO:0005764);; Cellular Component: integral component of membrane (GO:0016021);;	K12384|5.8e-82|ola:101155208|K12384 lysosome membrane protein 2 | (RefSeq) lysosome membrane protein 2-like	Lysosome (ko04142)	[T]	Signal transduction mechanisms	CD36 family	Sensory neuron membrane protein 2 OS=Manduca sexta OX=7130 PE=2 SV=1	--	--	scavenger receptor B3 [Eriocheir sinensis]
rna-XM_045250744.1	1	2	0	3	2	3	0.9253	1.8068	0.0	3.5065	2.8125	4.0873	0.35415343930848	-0.496006044092086	normal	--	--	Molecular Function: scavenger receptor activity (GO:0005044);; Cellular Component: lysosome (GO:0005764);; Cellular Component: integral component of membrane (GO:0016021);;	K12384|5.0e-78|ola:101155208|K12384 lysosome membrane protein 2 | (RefSeq) lysosome membrane protein 2-like	Lysosome (ko04142)	[T]	Signal transduction mechanisms	CD36 family	Sensory neuron membrane protein 2 OS=Manduca sexta OX=7130 PE=2 SV=1	--	--	scavenger receptor B3 [Eriocheir sinensis]
rna-XM_045250749.1	1	1	5	0	0	0	0.9253	0.9034	4.5116	0.0	0.0	0.0	--	--	--	--	--	Molecular Function: scavenger receptor activity (GO:0005044);; Cellular Component: lysosome (GO:0005764);; Cellular Component: integral component of membrane (GO:0016021);;	K12384|5.7e-70|ola:101155208|K12384 lysosome membrane protein 2 | (RefSeq) lysosome membrane protein 2-like	Lysosome (ko04142)	[T]	Signal transduction mechanisms	CD36 family	Sensory neuron membrane protein 2 OS=Ostrinia nubilalis OX=29057 GN=Snmp2 PE=2 SV=1	--	--	scavenger receptor B3 [Eriocheir sinensis]
ONT.187.1	0	0	0	0	0	0	0.0	0.0	0.0	0.0	0.0	0.0	--	--	--	--	--	Biological Process: microtubule cytoskeleton organization (GO:0000226);; Biological Process: mitotic cell cycle (GO:0000278);; Molecular Function: GTPase activity (GO:0003924);; Molecular Function: structural constituent of cytoskeleton (GO:0005200);; Molecular Function: GTP binding (GO:0005525);; Cellular Component: cytoplasm (GO:0005737);; Cellular Component: microtubule (GO:0005874);; Biologic…	K07374|1.0e-259|nve:5516771|K07374 tubulin alpha | (RefSeq) tubulin alpha-2/alpha-4 chain	Phagosome (ko04145)	[Z]	Cytoskeleton	Tubulin/FtsZ family, GTPase domain;; Tubulin C-terminal domain	Tubulin alpha-1 chain OS=Paracentrotus lividus OX=7656 PE=2 SV=1	Z	Cytoskeleton	LOW QUALITY PROTEIN: tubulin alpha-1D chain-like [Penaeus vannamei]
rna-XM_045250762.1	0	0	0	0	0	0	0.0	0.0	0.0	0.0	0.0	0.0	--	--	--	--	--	Biological Process: microtubule cytoskeleton organization (GO:0000226);; Biological Process: mitotic cell cycle (GO:0000278);; Molecular Function: GTPase activity (GO:0003924);; Molecular Function: structural constituent of cytoskeleton (GO:0005200);; Molecular Function: GTP binding (GO:0005525);; Cellular Component: cytoplasm (GO:0005737);; Cellular Component: microtubule (GO:0005874);; Biologic…	K07374|7.5e-259|nve:5516770|K07374 tubulin alpha | (RefSeq) tubulin alpha-1D chain	Phagosome (ko04145)	[Z]	Cytoskeleton	Tubulin/FtsZ family, GTPase domain	Tubulin alpha-1 chain OS=Drosophila melanogaster OX=7227 GN=alphaTub84B PE=1 SV=1	--	--	LOW QUALITY PROTEIN: tubulin alpha-1D chain-like [Penaeus vannamei]
rna-XM_045250778.1	0	0	0	0	0	0	0.0	0.0	0.0	0.0	0.0	0.0	--	--	--	--	--	Molecular Function: potassium channel activity (GO:0005267);; Cellular Component: integral component of membrane (GO:0016021);;	K04920|8.4e-35|tut:107367398|K04920 potassium channel subfamily K member 10 | (RefSeq) potassium channel subfamily K member 16 isoform X1	--	[P]	Inorganic ion transport and metabolism	Ion channel	Open rectifier potassium channel protein 1 OS=Drosophila melanogaster OX=7227 GN=Ork1 PE=1 SV=2	--	--	open rectifier potassium channel protein 1-like [Penaeus vannamei]
rna-XM_045250789.1	0	0	0	0	0	0	0	0	0	0	0	0	--	--	--	--	--	Molecular Function: molecular_function (GO:0003674);; Molecular Function: transporter activity (GO:0005215);; Molecular Function: ion channel activity (GO:0005216);; Molecular Function: extracellular ligand-gated ion channel activity (GO:0005230);; Molecular Function: anion channel activity (GO:0005253);; Molecular Function: chloride channel activity (GO:0005254);; Cellular Component: cellular_co…	K05397|1.1e-36|dpa:109532798|K05397 histamine-gated chloride channel | (RefSeq) glycine receptor subunit alpha-4	--	[T]	Signal transduction mechanisms	Neurotransmitter-gated ion-channel transmembrane region	Glutamate-gated chloride channel alpha OS=Caenorhabditis elegans OX=6239 GN=glc-1 PE=1 SV=1	--	--	PREDICTED: glycine receptor subunit alpha-4-like [Hyalella azteca]
rna-XM_045250796.1	0	0	0	0	0	0	0.0	0.0	0.0	0.0	0.0	0.0	--	--	--	--	--	Biological Process: vacuolar transport (GO:0007034);;	K12197|3.6e-72|lhu:105673133|K12197 charged multivesicular body protein 1 | (RefSeq) charged multivesicular body protein 1b	Endocytosis (ko04144)	[U]	Intracellular trafficking, secretion, and vesicular transport	Snf7	Charged multivesicular body protein 1 OS=Dictyostelium discoideum OX=44689 GN=chmp1 PE=3 SV=1	--	--	charged multivesicular body protein 1b-like [Penaeus vannamei]
rna-XM_045250797.1	0	0	0	0	1	0	0.0	0.0	0.0	0.0	1.4062	0.0	0.315880271410033	-1.11875301442902	normal	--	--	Biological Process: vacuolar transport (GO:0007034);;	K12197|3.6e-72|lhu:105673133|K12197 charged multivesicular body protein 1 | (RefSeq) charged multivesicular body protein 1b	Endocytosis (ko04144)	[U]	Intracellular trafficking, secretion, and vesicular transport	Snf7	Charged multivesicular body protein 1 OS=Dictyostelium discoideum OX=44689 GN=chmp1 PE=3 SV=1	--	--	charged multivesicular body protein 1b-like [Penaeus vannamei]
rna-XM_045250807.1	15	23	20	2	3	2	13.88	20.7779	18.0463	2.3376	4.2187	2.7249	0.278536403026536	1.8924015370676	normal	--	--	Cellular Component: mitochondrial outer membrane translocase complex (GO:0005742);; Biological Process: protein targeting (GO:0006605);; Cellular Component: integral component of membrane (GO:0016021);;	K17770|1.6e-43|zne:110836097|K17770 mitochondrial import receptor subunit TOM20 | (RefSeq) mitochondrial import receptor subunit TOM20 homolog	--	[U]	Intracellular trafficking, secretion, and vesicular transport	MAS20 protein import receptor	Mitochondrial import receptor subunit TOM20 homolog OS=Caenorhabditis briggsae OX=6238 GN=tomm-20 PE=3 SV=1	--	--	PREDICTED: mitochondrial import receptor subunit TOM20 homolog [Hyalella azteca]
ONT.185.1	8	8	8	5	7	7	7.4027	7.2271	7.2185	5.8441	9.8436	9.537	0.435657363719434	-0.505337198662949	normal	--	--	Cellular Component: integral component of membrane (GO:0016021);;	K11353|2.9e-43|tca:655421|K11353 NADH dehydrogenase (ubiquinone) 1 alpha subcomplex subunit 13 | (RefSeq) GRIM-19, Ndufa13; NADH dehydrogenase (ubiquinone) 1 alpha subcomplex, 13	Oxidative phosphorylation (ko00190)	[CD]	Energy production and conversion;; Cell cycle control, cell division, chromosome partitioning	GRIM-19 protein	--	--	--	NADH dehydrogenase [ubiquinone] 1 alpha subcomplex subunit 13-like [Penaeus vannamei]
ONT.185.2	8	13	8	3	6	2	7.4027	11.744	7.2185	3.5065	8.4374	2.7249	0.455853524166004	0.303350128263335	normal	--	--	Cellular Component: integral component of membrane (GO:0016021);;	K11353|2.6e-43|tca:655421|K11353 NADH dehydrogenase (ubiquinone) 1 alpha subcomplex subunit 13 | (RefSeq) GRIM-19, Ndufa13; NADH dehydrogenase (ubiquinone) 1 alpha subcomplex, 13	Oxidative phosphorylation (ko00190)	[CD]	Energy production and conversion;; Cell cycle control, cell division, chromosome partitioning	GRIM-19 protein	--	--	--	NADH dehydrogenase [ubiquinone] 1 alpha subcomplex subunit 13-like [Penaeus vannamei]
ONT.185.4	6	10	8	4	5	4	5.552	9.0339	7.2185	4.6753	7.0312	5.4497	0.435314200675392	0.195410746533169	normal	--	--	Cellular Component: integral component of membrane (GO:0016021);;	K11353|3.6e-43|tca:655421|K11353 NADH dehydrogenase (ubiquinone) 1 alpha subcomplex subunit 13 | (RefSeq) GRIM-19, Ndufa13; NADH dehydrogenase (ubiquinone) 1 alpha subcomplex, 13	Oxidative phosphorylation (ko00190)	[CD]	Energy production and conversion;; Cell cycle control, cell division, chromosome partitioning	GRIM-19 protein	--	--	--	NADH dehydrogenase [ubiquinone] 1 alpha subcomplex subunit 13-like [Penaeus vannamei]
ONT.185.5	11	11	14	1	2	2	10.1787	9.9373	12.6324	1.1688	2.8125	2.7249	0.311761343093599	1.35267178689742	normal	--	--	Cellular Component: integral component of membrane (GO:0016021);;	K11353|3.4e-43|tca:655421|K11353 NADH dehydrogenase (ubiquinone) 1 alpha subcomplex subunit 13 | (RefSeq) GRIM-19, Ndufa13; NADH dehydrogenase (ubiquinone) 1 alpha subcomplex, 13	Oxidative phosphorylation (ko00190)	[CD]	Energy production and conversion;; Cell cycle control, cell division, chromosome partitioning	GRIM-19 protein	--	--	--	NADH dehydrogenase [ubiquinone] 1 alpha subcomplex subunit 13-like [Penaeus vannamei]
ONT.185.6	6	4	2	0	3	0	5.552	3.6135	1.8046	0.0	4.2187	0.0	0.38092707824594	-0.271198365798429	normal	--	--	Cellular Component: integral component of membrane (GO:0016021);;	K11353|4.2e-43|tca:655421|K11353 NADH dehydrogenase (ubiquinone) 1 alpha subcomplex subunit 13 | (RefSeq) GRIM-19, Ndufa13; NADH dehydrogenase (ubiquinone) 1 alpha subcomplex, 13	Oxidative phosphorylation (ko00190)	[CD]	Energy production and conversion;; Cell cycle control, cell division, chromosome partitioning	GRIM-19 protein	--	--	--	NADH dehydrogenase [ubiquinone] 1 alpha subcomplex subunit 13-like [Penaeus vannamei]
rna-XM_045250816.1	40	42	36	11	14	13	37.0134	37.9422	32.4833	12.857	19.6872	17.7116	0.565400511886775	0.775133278862443	normal	--	--	Cellular Component: integral component of membrane (GO:0016021);;	K11353|5.8e-43|tca:655421|K11353 NADH dehydrogenase (ubiquinone) 1 alpha subcomplex subunit 13 | (RefSeq) GRIM-19, Ndufa13; NADH dehydrogenase (ubiquinone) 1 alpha subcomplex, 13	Oxidative phosphorylation (ko00190)	[CD]	Energy production and conversion;; Cell cycle control, cell division, chromosome partitioning	GRIM-19 protein	--	--	--	NADH dehydrogenase [ubiquinone] 1 alpha subcomplex subunit 13-like [Penaeus vannamei]
rna-XM_045250825.1	0	0	0	5	11	7	0.0	0.0	0.0	5.8441	15.4685	9.537	0.0299207726996736	-3.79571615030853	normal	--	--	--	--	--	--	--	--	--	--	--	uncharacterized protein LOC113816407 [Penaeus vannamei]
ONT.186.1	0	0	0	1	0	1	0.0	0.0	0.0	1.1688	0.0	1.3624	--	--	--	--	--	Molecular Function: translation initiation factor activity (GO:0003743);;	K03113|2.5e-52|fcd:110851275|K03113 translation initiation factor 1 | (RefSeq) eukaryotic translation initiation factor eIF1	RNA transport (ko03013)	[J]	Translation, ribosomal structure and biogenesis	Translation initiation factor SUI1	Eukaryotic translation initiation factor eIF1 OS=Drosophila melanogaster OX=7227 GN=eIF1 PE=1 SV=1	J	Translation, ribosomal structure and biogenesis	eukaryotic translation initiation factor eIF1 [Penaeus vannamei]
ONT.186.2	1	0	0	0	1	2	0.9253	0.0	0.0	0.0	1.4062	2.7249	0.315880271410033	-1.11875301442902	normal	--	--	Molecular Function: translation initiation factor activity (GO:0003743);;	K03113|2.5e-52|fcd:110851275|K03113 translation initiation factor 1 | (RefSeq) eukaryotic translation initiation factor eIF1	RNA transport (ko03013)	[J]	Translation, ribosomal structure and biogenesis	Translation initiation factor SUI1	Eukaryotic translation initiation factor eIF1 OS=Drosophila melanogaster OX=7227 GN=eIF1 PE=1 SV=1	J	Translation, ribosomal structure and biogenesis	eukaryotic translation initiation factor eIF1 [Penaeus vannamei]
ONT.186.3	0	0	0	0	0	0	0	0	0	0	0	0	--	--	--	--	--	Molecular Function: translation initiation factor activity (GO:0003743);;	K03113|2.8e-52|fcd:110851275|K03113 translation initiation factor 1 | (RefSeq) eukaryotic translation initiation factor eIF1	RNA transport (ko03013)	[J]	Translation, ribosomal structure and biogenesis	Translation initiation factor SUI1	Eukaryotic translation initiation factor eIF1 OS=Drosophila melanogaster OX=7227 GN=eIF1 PE=1 SV=1	J	Translation, ribosomal structure and biogenesis	eukaryotic translation initiation factor eIF1 [Penaeus vannamei]
ONT.186.4	0	0	0	0	0	0	0.0	0.0	0.0	0.0	0.0	0.0	--	--	--	--	--	Molecular Function: translation initiation factor activity (GO:0003743);;	K03113|2.3e-15|fcd:110851275|K03113 translation initiation factor 1 | (RefSeq) eukaryotic translation initiation factor eIF1	RNA transport (ko03013)	[J]	Translation, ribosomal structure and biogenesis	--	Eukaryotic translation initiation factor eIF1 OS=Anopheles gambiae OX=7165 GN=eIF1 PE=3 SV=1	J	Translation, ribosomal structure and biogenesis	eukaryotic translation initiation factor eIF1-like [Penaeus vannamei]
ONT.186.5	0	0	0	1	1	0	0.0	0.0	0.0	1.1688	1.4062	0.0	0.315880271410033	-1.11875301442902	normal	--	--	Molecular Function: translation initiation factor activity (GO:0003743);;	K03113|2.5e-52|fcd:110851275|K03113 translation initiation factor 1 | (RefSeq) eukaryotic translation initiation factor eIF1	RNA transport (ko03013)	[J]	Translation, ribosomal structure and biogenesis	Translation initiation factor SUI1	Eukaryotic translation initiation factor eIF1 OS=Drosophila melanogaster OX=7227 GN=eIF1 PE=1 SV=1	J	Translation, ribosomal structure and biogenesis	eukaryotic translation initiation factor eIF1 [Penaeus vannamei]
ONT.186.10	7	2	3	1	0	0	6.4773	1.8068	2.7069	1.1688	0.0	0.0	0.321940800659857	1.24521663751944	normal	--	--	Molecular Function: translation initiation factor activity (GO:0003743);;	K03113|2.7e-52|fcd:110851275|K03113 translation initiation factor 1 | (RefSeq) eukaryotic translation initiation factor eIF1	RNA transport (ko03013)	[J]	Translation, ribosomal structure and biogenesis	Translation initiation factor SUI1	Eukaryotic translation initiation factor eIF1 OS=Drosophila melanogaster OX=7227 GN=eIF1 PE=1 SV=1	J	Translation, ribosomal structure and biogenesis	eukaryotic translation initiation factor eIF1 [Penaeus vannamei]
ONT.186.11	1	0	0	0	0	0	0.9253	0.0	0.0	0.0	0.0	0.0	--	--	--	--	--	Molecular Function: translation initiation factor activity (GO:0003743);;	K03113|3.6e-52|fcd:110851275|K03113 translation initiation factor 1 | (RefSeq) eukaryotic translation initiation factor eIF1	RNA transport (ko03013)	[J]	Translation, ribosomal structure and biogenesis	Translation initiation factor SUI1	Eukaryotic translation initiation factor eIF1 OS=Drosophila melanogaster OX=7227 GN=eIF1 PE=1 SV=1	J	Translation, ribosomal structure and biogenesis	eukaryotic translation initiation factor eIF1 [Penaeus vannamei]
ONT.186.12	1	0	0	0	1	0	0.9253	0.0	0.0	0.0	1.4062	0.0	0.315880271410033	-1.11875301442902	normal	--	--	Molecular Function: translation initiation factor activity (GO:0003743);;	K03113|2.5e-52|fcd:110851275|K03113 translation initiation factor 1 | (RefSeq) eukaryotic translation initiation factor eIF1	RNA transport (ko03013)	[J]	Translation, ribosomal structure and biogenesis	Translation initiation factor SUI1	Eukaryotic translation initiation factor eIF1 OS=Drosophila melanogaster OX=7227 GN=eIF1 PE=1 SV=1	J	Translation, ribosomal structure and biogenesis	eukaryotic translation initiation factor eIF1 [Penaeus vannamei]
ONT.186.13	0	0	0	0	0	0	0.0	0.0	0.0	0.0	0.0	0.0	--	--	--	--	--	Molecular Function: translation initiation factor activity (GO:0003743);;	K03113|2.5e-52|fcd:110851275|K03113 translation initiation factor 1 | (RefSeq) eukaryotic translation initiation factor eIF1	RNA transport (ko03013)	[J]	Translation, ribosomal structure and biogenesis	Translation initiation factor SUI1	Eukaryotic translation initiation factor eIF1 OS=Drosophila melanogaster OX=7227 GN=eIF1 PE=1 SV=1	J	Translation, ribosomal structure and biogenesis	eukaryotic translation initiation factor eIF1 [Penaeus vannamei]
ONT.186.14	6	8	7	1	1	1	5.552	7.2271	6.3162	1.1688	1.4062	1.3624	0.270669804851834	1.57772293417402	normal	--	--	Molecular Function: translation initiation factor activity (GO:0003743);;	K03113|2.6e-52|fcd:110851275|K03113 translation initiation factor 1 | (RefSeq) eukaryotic translation initiation factor eIF1	RNA transport (ko03013)	[J]	Translation, ribosomal structure and biogenesis	Translation initiation factor SUI1	Eukaryotic translation initiation factor eIF1 OS=Drosophila melanogaster OX=7227 GN=eIF1 PE=1 SV=1	J	Translation, ribosomal structure and biogenesis	eukaryotic translation initiation factor eIF1 [Penaeus vannamei]
ONT.186.15	1	0	0	1	1	0	0.9253	0.0	0.0	1.1688	1.4062	0.0	0.315880271410033	-1.11875301442902	normal	--	--	Molecular Function: translation initiation factor activity (GO:0003743);;	K03113|2.5e-52|fcd:110851275|K03113 translation initiation factor 1 | (RefSeq) eukaryotic translation initiation factor eIF1	RNA transport (ko03013)	[J]	Translation, ribosomal structure and biogenesis	Translation initiation factor SUI1	Eukaryotic translation initiation factor eIF1 OS=Drosophila melanogaster OX=7227 GN=eIF1 PE=1 SV=1	J	Translation, ribosomal structure and biogenesis	eukaryotic translation initiation factor eIF1 [Penaeus vannamei]
ONT.186.6	1	0	0	1	0	2	0.9253	0.0	0.0	1.1688	0.0	2.7249	--	--	--	--	--	Molecular Function: translation initiation factor activity (GO:0003743);;	K03113|3.6e-52|fcd:110851275|K03113 translation initiation factor 1 | (RefSeq) eukaryotic translation initiation factor eIF1	RNA transport (ko03013)	[J]	Translation, ribosomal structure and biogenesis	Translation initiation factor SUI1	Eukaryotic translation initiation factor eIF1 OS=Drosophila melanogaster OX=7227 GN=eIF1 PE=1 SV=1	J	Translation, ribosomal structure and biogenesis	eukaryotic translation initiation factor eIF1 [Penaeus vannamei]
ONT.186.7	0	0	0	2	3	3	0.0	0.0	0.0	2.3376	4.2187	4.0873	0.167955477951319	-2.1746543241175	normal	--	--	Molecular Function: translation initiation factor activity (GO:0003743);;	K03113|3.7e-52|fcd:110851275|K03113 translation initiation factor 1 | (RefSeq) eukaryotic translation initiation factor eIF1	RNA transport (ko03013)	[J]	Translation, ribosomal structure and biogenesis	Translation initiation factor SUI1	Eukaryotic translation initiation factor eIF1 OS=Drosophila melanogaster OX=7227 GN=eIF1 PE=1 SV=1	J	Translation, ribosomal structure and biogenesis	eukaryotic translation initiation factor eIF1 [Penaeus vannamei]
ONT.186.8	0	0	0	0	0	0	0.0	0.0	0.0	0.0	0.0	0.0	--	--	--	--	--	Molecular Function: translation initiation factor activity (GO:0003743);;	K03113|2.8e-52|fcd:110851275|K03113 translation initiation factor 1 | (RefSeq) eukaryotic translation initiation factor eIF1	RNA transport (ko03013)	[J]	Translation, ribosomal structure and biogenesis	Translation initiation factor SUI1	Eukaryotic translation initiation factor eIF1 OS=Drosophila melanogaster OX=7227 GN=eIF1 PE=1 SV=1	J	Translation, ribosomal structure and biogenesis	eukaryotic translation initiation factor eIF1 [Penaeus vannamei]
ONT.186.9	0	0	2	0	0	2	0.0	0.0	1.8046	0.0	0.0	2.7249	--	--	--	--	--	Molecular Function: translation initiation factor activity (GO:0003743);;	K03113|2.5e-52|fcd:110851275|K03113 translation initiation factor 1 | (RefSeq) eukaryotic translation initiation factor eIF1	RNA transport (ko03013)	[J]	Translation, ribosomal structure and biogenesis	Translation initiation factor SUI1	Eukaryotic translation initiation factor eIF1 OS=Drosophila melanogaster OX=7227 GN=eIF1 PE=1 SV=1	J	Translation, ribosomal structure and biogenesis	eukaryotic translation initiation factor eIF1 [Penaeus vannamei]
ONT.186.16	4	2	1	2	0	0	3.7013	1.8068	0.9023	2.3376	0.0	0.0	0.321940800659857	1.24521663751944	normal	--	--	Molecular Function: translation initiation factor activity (GO:0003743);;	K03113|2.7e-52|fcd:110851275|K03113 translation initiation factor 1 | (RefSeq) eukaryotic translation initiation factor eIF1	RNA transport (ko03013)	[J]	Translation, ribosomal structure and biogenesis	Translation initiation factor SUI1	Eukaryotic translation initiation factor eIF1 OS=Drosophila melanogaster OX=7227 GN=eIF1 PE=1 SV=1	J	Translation, ribosomal structure and biogenesis	eukaryotic translation initiation factor eIF1 [Penaeus vannamei]
ONT.186.17	0	0	1	0	0	1	0.0	0.0	0.9023	0.0	0.0	1.3624	--	--	--	--	--	Molecular Function: translation initiation factor activity (GO:0003743);;	K03113|2.8e-52|fcd:110851275|K03113 translation initiation factor 1 | (RefSeq) eukaryotic translation initiation factor eIF1	RNA transport (ko03013)	[J]	Translation, ribosomal structure and biogenesis	Translation initiation factor SUI1	Eukaryotic translation initiation factor eIF1 OS=Drosophila melanogaster OX=7227 GN=eIF1 PE=1 SV=1	J	Translation, ribosomal structure and biogenesis	eukaryotic translation initiation factor eIF1 [Penaeus vannamei]
[truncated: 64,333 more rows]
